# Supplementary material for: An S/T-Q cluster domain census unveils new putative targets under Tel1/Mec1 control
Source: BMC Genomics. 2012 Nov 23;13:664. doi: 10.1186/1471-2164-13-664 (PMC3564818; doi:10.1186/1471-2164-13-664)
Supplement: Additional file 2: Table S2 — Full list of SCD proteins in S. cerevisiae. [file 1471-2164-13-664-S2.xls]

## Sheet: Sheet1
Additional Table 2: SCD census in S. cerevisiae
UniProt ID	Gene Symbol
*P21192	ACE2
*P36040	ADD66
*P07170	ADK1
*P40507	AIR1
*P38080	AKL1
P32872	ALD2
*Q08269	ALR1
*P43553	ALR2
*P38285	AMN1
*P22855	AMS1
*Q08951	APL5
*P40532	APQ12
*P40024	ARB1
*P53974	ARK1
*Q06408	ARO10
*Q05123	ARP9
*Q05166	ASM4
*Q12527	ATG11
*P13090	ATR1
*P36062	AVT3
Q8TGE1	AWA1
*P38928	AXL2
*P41696	AZF1
*Q05029	BCH1
*P22804	BET1
*P41832	BNI1
*P38041	BOI1
*P39969	BOI2
*Q07660	BRE4
*P41695	BUB1
*P26448	BUB2
*Q08492	BUD21
*P25558	BUD3
*P41698	BUD8
*Q03758	BUL2
*P17106	CBF1
*P32504	CBF2
*P32797	CDC13
*P26309	CDC20
*P32457	CDC3
*P07834	CDC4
*Q01159	CEG1
*P38147	CHK1
*P22516	CHL1
*P48562	CLA4
*P43618	CNN1
*P53079	COG1
*Q06096	COG4
*P53951	COG5
*P53959	COG6
*P25651	CSM1
*P40535	CST6
*P49956	CTF18
*P29029	CTS1
*Q08412	CUE5
*P21657	DAL81
*P47179	DAN4
*P38707	DED81
*P35732	DEF1
*P38289	DEM1
*Q12743	DFM1
*Q08496	DIA2
P38284	DMC1
*P38859	DNA2
*P53753	DSE4
*Q12432	EAF3
*P32644	ECM32
*Q03214	ECM5
*P34216	EDE1
*P42835	EGT2
*P32801	ELM1
*Q12518	ENT1
*P40557	EPS1
*Q04660	ERB1
*P41338	ERG10
*P25087	ERG6
*P39875	EXO1
*P40546	FAF1
*Q03254	FCP1
*P25653	FIG2
*P41813	FKH2
*P38631	FKS1
*P08417	FUM1
Q99341	FYV1
*P38297	FZO1
*P13181	GAL2
*P04386	GAL4
P15442	GCN2
*P07261	GCR1
*Q01722	GCR2
*P41913	GDS1
*Q04839	GFD1
*P38229	GIP1
*Q03016	GIP3
*Q03833	GIS1
*P38736	GOS1
*Q08969	GRE1
*P38715	GRE3
*P32642	GRX4
*P40989	GSC2
*P40531	GVP36
*Q07653	HBT1
*P00815	HIS4
*P41809	HKR1
*P01365	HMLALPHA1
*P01365	HMLALPHA1
*P49775	HNT2
*P20050	HOP1
*Q03213	HOT1
*P17629	HPR1
*Q05787	HRD3
*Q99383	HRP1
*Q05549	HRQ1
*P29295	HRR25
*P50079	HSV2
*P40325	HUA1
*P38874	IKI1
*P21190	IME1
*Q03694	INP1
*P50942	INP52
*Q12271	INP53
*P18963	IRA1
*Q99312	ISN1
*P33417	IXR1
*P53193	JAC1
*P47135	JSN1
*P32767	KAP122
*P40069	KAP123
*Q06142	KAP95
*Q12446	LAS17
*Q12502	LDB19
*P33418	LOS1
*P40957	MAD1
*Q6B2C0	MATALPHA2
*Q6B2C0	MATALPHA2
*P39678	MBP1
*P11746	MCM1
*P30665	MCM4
*Q06820	MDM36
*Q12321	MED1
*Q99278	MED11
*Q12124	MED2
*P39014	MET30
*Q06630	MHR1
*P27705	MIG1
*P23748	MIH1
*P38920	MLH1
*Q06211	MMS1
*P38632	MMS21
*P38257	MMS4
*P24720	MNE1
*P32333	MOT1
*P35728	MPE1
*P25588	MRC1
*Q08925	MRN1
*P32904	MRPL6
*P38120	MRPS9
*P32334	MSB2
*Q05812	MSC3
*P25846	MSH1
*P25336	MSH3
*Q12175	MSH5
*P32048	MSK1
*P22148	MSN1
*P48527	MSY1
*P32605	MUD1
*P36084	MUD2
*P32505	NAB2
*Q03735	NAB6
*P53919	NAF1
*P27929	NAM9
*Q08887	NDD1
*Q06568	NDL1
*Q06148	NEJ1
*P32831	NGR1
*Q99271	NHA1
*Q04121	NHX1
*P43124	NSE4
*P33331	NTF2
*P32336	NUD1
*Q00402	NUM1
*Q02629	NUP100
*Q02630	NUP116
*P38181	NUP170
*P48837	NUP57
*P40368	NUP82
*P52891	NUP84
*P53114	NUT1
*P35731	OAR1
*P40897	OPT1
*P37304	PAM1
*P36147	PAM17
*P32521	PAN1
*P40459	PAN6
*P38151	PBP2
*P08018	PBS2
*P51533	PDR10
*P33200	PDR3
*Q04264	PDS5
*P40335	PEP8
*P33893	PET112
*P17558	PET123
*P25578	PGS1
*P20052	PHO80
*P27514	PHO91
*P39104	PIK1
*P34217	PIN4
*Q03178	PIR1
*Q03407	PKH1
*P32634	PMD1
*P33775	PMT1
*P21951	POL2
*P15436	POL3
*P39985	POL5
*Q12445	POM34
*P38148	PPS1
*Q12459	PRM7
*P15938	PRP16
*P24384	PRP22
*P20053	PRP4
*P53131	PRP43
*P36110	PRY2
*Q07800	PSR1
*Q12511	PTC5
*P39927	PTI1
*P43606	PTR3
*Q07807	PUF3
*P25339	PUF4
*P09368	PUT1
*P06777	RAD1
*P12753	RAD50
*P25454	RAD51
*P22216	RAD53
*P32863	RAD54
P14737	rad9
*P47104	RAV1
*P38086	RDH54
*P19541	RDS2
*P21538	REB1
*P32841	REC114
*Q00816	REG1
*P48743	RFX1
*P32862	RGT1
*P53879	RHO5
*P53893	RIA1
*P29539	RIF1
*P33400	RIM101
*P38883	RIX1
*Q12224	RLM1
*P25367	RNQ1
*P53118	ROG1
*P38249	RPG1
*Q12461	RRD2
*P32786	RRN6
*Q06639	RSC3
*P32607	RTG1
*P38165	RTG3
*Q12443	RTN2
*P38903	RTS1
*P38850	RTT107
*P46946	SAE2
*P40963	SAS2
*P42223	SBE2
*P38814	SBE22
*P34758	SCD5
*P53189	SCW11
*P53334	SCW4
*P53313	SDA1
*P38314	SDS24
*P48415	SEC16
*P33332	SEC3
*P38968	SEC31
*Q12745	SEC39
*P11075	SEC7
*P40357	SEC9
*P53165	SGF73
*P35187	SGS1
*P39000	SHC1
*P38272	SHE3
*P32578	SIP1
*P21691	SIR1
*P11978	SIR4
*P36024	SIS2
*Q06315	SKG3
*P42843	SKP2
*P54867	SLG1
*Q12093	SLM3
*Q12098	SLX4
*P38989	SMC2
*P38778	SMF2
*P32566	SMI1
*P06782	SNF1
*P47057	SNX4
*P53438	SOK2
*P53148	SPC105
*P32380	SPC110
*P39723	SPC72
*P38863	SPC97
*P38839	SPL2
*Q12411	SPO21
*P08458	SPS1
*P13130	SPS100
*P06844	SPT3
*P32916	SRP101
*P38687	SRP68
*P38688	SRP72
*P12954	SRS2
*Q12153	SSF2
*Q07084	SSK1
*P50104	STB4
*P38704	STP2
*P38198	STU1
*P00724	SUC2
P10596	SUC4
*Q03088	SVL3
*P53201	SWC4
*P38123	SWD3
*P09547	SWI1
*P53277	SYF2
*P31377	SYN8
*P46677	TAF1
*P38129	TAF5
*Q05027	TAF9
*P47112	TAH11
*P47030	TAX4
*Q02457	TBF1
*P36165	TGL4
*P32318	THI4
*P40460	TID3
*P39935	TIF4631
*P47977	TIS11
*P40462	TMA108
*P32774	TOA2
*Q03280	TOM1
*P40061	TSC11
*P22515	UBA1
*P19812	UBR1
*Q04511	UFO1
*P32772	UGX2
*P36137	UIP5
*Q03714	USA1
*P40362	UTP18
*Q06078	UTP21
*Q06708	VAC14
*P25591	VAC17
*Q05934	VID22
*P38784	VMA22
*P32913	VPS17
*P34110	VPS35
*P39702	VPS8
*Q08831	VTS1
*P34761	WHI3
*Q07655	WHI4
*P53832	WSC2
*P14680	YAK1
P39703	YAL004W
Q8TGR8	YAL037C-B
*P38856	YAP1801
*P39546	YAR023C
*P34224	YBL059W
*P38237	YBR058C
*P38239	YBR062C
*P38266	YBR108W
*P14922	YBR112C
*P32909	YBR172C
*P23291	YCK1
*P39962	YCK3
*P25639	YCR061W
*P25655	YCR093W
*Q06156	YCS4
*Q12680	YDL171C
Q03904	YDR133C
Q7LHD1	YDR134C
*Q03771	YDR161W
*Q03964	YDR261W-A
*Q06328	YDR352W
*Q06346	YDR367W
*Q00947	YDR463W
*Q07804	YEH1
*P40002	YEL007W
*P40020	YER032W
*P43563	YFL034C-B
*P43594	YFR011C
*P43597	YFR016C
*Q12222	YGK3
*P53139	YGL108C
*P53122	YGL138C
*P53091	YGL201C
P53087	YGL214W
*P53271	YGR120C
*P53316	YGR250C
*P53329	YGR273C
*P38748	YHL010C
*P38732	YHL039W
*P38878	YHR192W
*P11792	YHR205W
*P40459	YIL145C
*P40455	YIL152W
*P40442	YIL169C
*P32478	YJL159W
P46999	YJL160C
*P46996	YJL163C
*P47088	YJR013W
*Q3E826	YKL068W-A
P36058	YKL153W
*Q03180	YKL163W
*P36003	YKL171W
*P34231	YKL187C
*P28273	YKL215C
*P35995	YKL222C
*P36168	YKR096W
*Q07988	YLR040C
*Q12205	YLR057W
*Q06251	YLR177W
*P38087	YMC2
*Q04545	YML081W
Q04214	YMR045C
*Q04215	YMR046C
*Q04279	YMR086W
*Q03533	YMR291W
*P53947	YNL058C
*P53932	YNL095C
*P53882	YNL176C
*Q12490	YNL284C-B
*P19158	YOL081W
*Q12266	YOR142W-A
*Q08734	YOR268C
*Q99326	YOR338W
*Q3E804	YOR381W-A
*P34161	YOX1
*Q12152	YPL150W
*Q08930	YPL191C
*P46951	YPP1
*Q12139	YPR022C
*Q06833	YPR091C
*P42844	ZIM17
