# Supplementary material for: An S/T-Q cluster domain census unveils new putative targets under Tel1/Mec1 control
Source: BMC Genomics. 2012 Nov 23;13:664. doi: 10.1186/1471-2164-13-664 (PMC3564818; doi:10.1186/1471-2164-13-664)
Supplement: Additional file 6: Table S5 — Human census of SCD-containing proteins. [file 1471-2164-13-664-S6.txt]

Additional File S5:Gene Ontology Summary 
[ST]Q-X(0,50)-[ST]Q-X(0,50)-[ST]Q
Keywords,Number of Occurences,Frequency:
3D-structure,445,20%
ADP-ribosylation,2,0%
ANK repeat,56,3%
ATP-binding,198,9%
Acetylation,315,14%
Actin capping,5,0%
Actin-binding,46,2%
Activator,125,6%
Acute phase,2,0%
Acyltransferase,10,0%
Adaptive immunity,6,0%
Age-related macular degeneration,1,0%
Aicardi-Goutieres syndrome,1,0%
Albinism,1,0%
Allosteric enzyme,1,0%
Alport syndrome,1,0%
Alternative initiation,8,0%
Alternative promoter usage,8,0%
Alternative splicing,1150,52%
Amelogenesis imperfecta,1,0%
Amidation,1,0%
Amino-acid transport,2,0%
Aminoacyl-tRNA synthetase,5,0%
Aminopeptidase,3,0%
Aminotransferase,1,0%
Amyloidosis,1,0%
Amyotrophic lateral sclerosis,4,0%
Angiogenesis,9,0%
Anion exchange,2,0%
Annexin,1,0%
Antiport,1,0%
Antiviral defense,4,0%
Apoptosis,41,2%
Aspartyl protease,1,0%
Atherosclerosis,1,0%
Atrial septal defect,1,0%
Autocatalytic cleavage,3,0%
Autophagy,3,0%
Bait region,1,0%
Bardet-Biedl syndrome,3,0%
Basement membrane,6,0%
Bence-Jones protein,1,0%
Biological rhythms,3,0%
Biomineralization,7,0%
Blood coagulation,7,0%
Blood group antigen,1,0%
Bromodomain,16,1%
Brugada syndrome,3,0%
CBS domain,2,0%
Calcium,92,4%
Calcium channel,8,0%
Calcium transport,11,1%
Calcium/phospholipid-binding,2,0%
Calmodulin-binding,24,1%
Carbohydrate metabolism,3,0%
Carboxypeptidase,1,0%
Cardiomyopathy,9,0%
Cataract,5,0%
Catecholamine biosynthesis,1,0%
Catecholamine metabolism,1,0%
Cell adhesion,80,4%
Cell cycle,85,4%
Cell division,43,2%
Cell junction,61,3%
Cell membrane,207,9%
Cell projection,42,2%
Cell shape,3,0%
Centromere,5,0%
Chaperone,8,0%
Charcot-Marie-Tooth disease,2,0%
Chemotaxis,6,0%
Chloride,6,0%
Chloride channel,2,0%
Cholesterol metabolism,2,0%
Chromatin regulator,50,2%
Chromophore,2,0%
Chromosomal protein,17,1%
Chromosomal rearrangement,73,3%
Chromosome partition,4,0%
Chylomicron,2,0%
Cilium,16,1%
Cilium biogenesis/degradation,4,0%
Citrullination,2,0%
Cleavage on pair of basic residues,13,1%
Coated pit,8,0%
Cockayne syndrome,1,0%
Coiled coil,438,20%
Collagen,9,0%
Collagen degradation,2,0%
Complement alternate pathway,1,0%
Complement pathway,2,0%
Complete proteome,2193,100%
Cone-rod dystrophy,6,0%
Congenital disorder of glycosylation,1,0%
Congenital hypothyroidism,2,0%
Copper,3,0%
Cyclin,6,0%
Cystinuria,1,0%
Cytokine,5,0%
Cytolysis,1,0%
Cytoplasm,511,23%
Cytoplasmic vesicle,29,1%
Cytoskeleton,131,6%
DNA condensation,1,0%
DNA damage,50,2%
DNA excision,1,0%
DNA integration,8,0%
DNA recombination,11,1%
DNA repair,43,2%
DNA replication,17,1%
DNA synthesis,2,0%
DNA-binding,363,17%
DNA-directed DNA polymerase,8,0%
DNA-directed RNA polymerase,2,0%
Deafness,16,1%
Decarboxylase,2,0%
Developmental protein,103,5%
Diabetes mellitus,8,0%
Differentiation,64,3%
Dioxygenase,5,0%
Direct protein sequencing,221,10%
Disease mutation,166,8%
Disulfide bond,255,12%
Dwarfism,7,0%
Dynein,4,0%
EGF-like domain,32,1%
ER-Golgi transport,14,1%
ERV,15,1%
Ectodermal dysplasia,2,0%
Ehlers-Danlos syndrome,3,0%
Electron transport,1,0%
Elliptocytosis,1,0%
Elongation factor,1,0%
Emery-Dreifuss muscular dystrophy,3,0%
Endocytosis,15,1%
Endonuclease,14,1%
Endoplasmic reticulum,55,3%
Endosome,23,1%
Epidermolysis bullosa,5,0%
Epilepsy,6,0%
Erythrocyte maturation,1,0%
Excision nuclease,1,0%
Exocytosis,7,0%
Exonuclease,7,0%
Extracellular matrix,32,1%
FAD,5,0%
Familial hemophagocytic lymphohistiocytosis,1,0%
Fanconi anemia,4,0%
Fatty acid biosynthesis,1,0%
Fatty acid metabolism,2,0%
Fertilization,2,0%
Flagellum,1,0%
Flavoprotein,4,0%
Fusion protein,2,0%
G-protein coupled receptor,29,1%
GMP biosynthesis,1,0%
GPI-anchor,5,0%
GPI-anchor biosynthesis,1,0%
GTP-binding,18,1%
GTPase activation,36,2%
Gamma-carboxyglutamic acid,1,0%
Gastrulation,2,0%
Glaucoma,2,0%
Glucose metabolism,1,0%
Glutathione biosynthesis,1,0%
Glycogen metabolism,1,0%
Glycogen storage disease,1,0%
Glycolysis,1,0%
Glycoprotein,401,18%
Glycosidase,4,0%
Glycosyltransferase,8,0%
Golgi apparatus,58,3%
Growth arrest,3,0%
Growth factor,1,0%
Growth factor binding,3,0%
Growth regulation,4,0%
Guanine-nucleotide releasing factor,33,2%
HDL,3,0%
Hearing,5,0%
Helicase,34,2%
Heme,1,0%
Heme biosynthesis,1,0%
Hemophilia,2,0%
Hemostasis,2,0%
Heparan sulfate,1,0%
Heparin-binding,5,0%
Hereditary hemolytic anemia,2,0%
Hereditary multiple exostoses,1,0%
Hereditary nonpolyposis colorectal cancer,1,0%
Hereditary spastic paraplegia,4,0%
Hermansky-Pudlak syndrome,1,0%
Holoprosencephaly,1,0%
Homeobox,31,1%
Hormone,1,0%
Host-virus interaction,82,4%
Hyaluronic acid,1,0%
Hydrogen ion transport,1,0%
Hydrogen peroxide,1,0%
Hydrolase,156,7%
Hydroxylation,12,1%
Hypotrichosis,1,0%
Ichthyosis,2,0%
IgE-binding protein,1,0%
IgG-binding protein,1,0%
Immunity,55,3%
Immunoglobulin C region,4,0%
Immunoglobulin V region,5,0%
Immunoglobulin domain,68,3%
Inflammatory response,4,0%
Initiation factor,4,0%
Innate immunity,9,0%
Integrin,7,0%
Intermediate filament,14,1%
Intrahepatic cholestasis,2,0%
Iodination,1,0%
Ion transport,36,2%
Ionic channel,25,1%
Iron,6,0%
Isomerase,4,0%
Isopeptide bond,59,3%
Joubert syndrome,3,0%
Kartagener syndrome,1,0%
Kelch repeat,4,0%
Keratin,13,1%
Keratinization,3,0%
Kinase,78,4%
Kinetochore,11,1%
LDL,2,0%
LIM domain,7,0%
Laminin EGF-like domain,6,0%
Leber congenital amaurosis,2,0%
Leber hereditary optic neuropathy,1,0%
Lectin,19,1%
Leigh syndrome,2,0%
Leucine-rich repeat,46,2%
Leukotriene biosynthesis,1,0%
Li-Fraumeni syndrome,1,0%
Ligand-gated ion channel,7,0%
Ligase,40,2%
Limb-girdle muscular dystrophy,2,0%
Lipid degradation,8,0%
Lipid metabolism,6,0%
Lipid synthesis,1,0%
Lipid transport,5,0%
Lipid-binding,6,0%
Lipoprotein,34,2%
Long QT syndrome,4,0%
Lyase,8,0%
Lysosome,5,0%
MELAS syndrome,1,0%
MHC I,36,2%
Magnesium,49,2%
Manganese,8,0%
Mannose-binding,2,0%
Meckel syndrome,3,0%
Meiosis,12,1%
Membrane,569,26%
Membrane attack complex,1,0%
Mental retardation,14,1%
Metal-binding,442,20%
Metalloprotease,13,1%
Methylation,23,1%
Methyltransferase,18,1%
Microphthalmia,1,0%
Microsome,2,0%
Microtubule,42,2%
Mineral balance,1,0%
Mitochondrion,32,1%
Mitochondrion inner membrane,1,0%
Mitochondrion outer membrane,2,0%
Mitogen,1,0%
Mitosis,32,1%
Molybdenum cofactor biosynthesis,1,0%
Monooxygenase,2,0%
Motor protein,34,2%
Multifunctional enzyme,13,1%
Muscle protein,13,1%
Mutator protein,1,0%
Myofibrillar myopathy,1,0%
Myogenesis,3,0%
Myosin,14,1%
Myristate,12,1%
NAD,11,1%
NADP,4,0%
Nephronophthisis,1,0%
Neurodegeneration,19,1%
Neurogenesis,25,1%
Neuropathy,3,0%
Neuropeptide,1,0%
Neurotransmitter transport,2,0%
Nitration,2,0%
Non-syndromic deafness,7,0%
Nonsense-mediated mRNA decay,6,0%
Notch signaling pathway,6,0%
Nuclear pore complex,14,1%
Nuclease,20,1%
Nucleosome core,1,0%
Nucleotide metabolism,2,0%
Nucleotide-binding,219,10%
Nucleotidyltransferase,22,1%
Nucleus,741,34%
Obesity,6,0%
Olfaction,8,0%
Osteogenesis,2,0%
Osteogenesis imperfecta,1,0%
Osteopetrosis,1,0%
Oxidoreductase,17,1%
Palmitate,8,0%
Palmoplantar keratoderma,4,0%
Peroxidase,1,0%
Peroxisome,3,0%
Peroxisome biogenesis,2,0%
Peroxisome biogenesis disorder,2,0%
Phagocytosis,1,0%
Pharmaceutical,4,0%
Pheromone response,1,0%
Phospholipid biosynthesis,2,0%
Phosphoprotein,1153,53%
Photoreceptor protein,1,0%
Polymorphism,1560,71%
Pontocerebellar hypoplasia,1,0%
Postsynaptic cell membrane,16,1%
Potassium,7,0%
Potassium channel,5,0%
Potassium transport,6,0%
Prenylation,7,0%
Prenyltransferase,2,0%
Primary ciliary dyskinesia,1,0%
Primary microcephaly,3,0%
Progressive external ophthalmoplegia,1,0%
Protease,36,2%
Protease inhibitor,10,0%
Proteasome,1,0%
Protein biosynthesis,11,1%
Protein kinase inhibitor,1,0%
Protein phosphatase,15,1%
Protein transport,56,3%
Proteoglycan,7,0%
Proto-oncogene,41,2%
Pseudohermaphroditism,1,0%
Purine biosynthesis,2,0%
Pyridine nucleotide biosynthesis,2,0%
Pyridoxal phosphate,8,0%
Pyrimidine biosynthesis,1,0%
Pyrrolidone carboxylic acid,5,0%
RNA editing,1,0%
RNA-binding,86,4%
RNA-directed DNA polymerase,9,0%
RNA-mediated gene silencing,4,0%
Receptor,111,5%
Repeat,808,37%
Repressor,84,4%
Respiratory chain,1,0%
Retinitis pigmentosa,10,0%
Ribonucleoprotein,7,0%
Ribosomal frameshifting,5,0%
Ribosomal protein,1,0%
Ribosome biogenesis,7,0%
Rotamase,3,0%
S-adenosyl-L-methionine,14,1%
SCID,2,0%
SH2 domain,16,1%
SH3 domain,41,2%
SH3-binding,11,1%
Sarcoplasmic reticulum,3,0%
Schiff base,1,0%
Secreted,128,6%
Senior-Loken syndrome,3,0%
Sensory transduction,30,1%
Serine esterase,1,0%
Serine protease,5,0%
Serine protease inhibitor,7,0%
Serine/threonine-protein kinase,57,3%
Sexual differentiation,1,0%
Short QT syndrome,1,0%
Sialic acid,1,0%
Signal,299,14%
Signal recognition particle,1,0%
Signal-anchor,40,2%
Sodium,7,0%
Sodium channel,5,0%
Sodium transport,7,0%
Spermatogenesis,20,1%
Sphingolipid metabolism,1,0%
Spinocerebellar ataxia,4,0%
Spliceosome,14,1%
Stargardt disease,1,0%
Steroid metabolism,2,0%
Steroid-binding,1,0%
Steroidogenesis,1,0%
Sugar transport,2,0%
Sulfation,9,0%
Sushi,5,0%
Symport,4,0%
Synapse,31,1%
Synaptosome,6,0%
Systemic lupus erythematosus,4,0%
TPQ,2,0%
TPR repeat,24,1%
Telomere,3,0%
Thiamine pyrophosphate,1,0%
Thick filament,9,0%
Thiol protease,15,1%
Thiol protease inhibitor,3,0%
Threonine protease,1,0%
Thrombophilia,2,0%
Thyroid hormone,1,0%
Thyroid hormones biosynthesis,2,0%
Tight junction,9,0%
Tissue remodeling,2,0%
Transcription,405,18%
Transcription regulation,402,18%
Transcription termination,1,0%
Transducer,32,1%
Transferase,151,7%
Transit peptide,15,1%
Translation regulation,10,0%
Translocation,16,1%
Transmembrane,410,19%
Transport,129,6%
Transposable element,15,1%
Tricarboxylic acid cycle,1,0%
Triplet repeat expansion,7,0%
Tumor antigen,7,0%
Tumor suppressor,17,1%
Tyrosine-protein kinase,10,0%
Ubiquinone,1,0%
Ubl conjugation,140,6%
Ubl conjugation pathway,64,3%
Unfolded protein response,1,0%
Usher syndrome,4,0%
VLDL,2,0%
Vasoactive,1,0%
Vasodilator,1,0%
Vision,21,1%
Voltage-gated channel,14,1%
WD repeat,38,2%
Williams-Beuren syndrome,1,0%
Wnt signaling pathway,16,1%
Xeroderma pigmentosum,1,0%
Xylose metabolism,1,0%
Zellweger syndrome,1,0%
Zinc,391,18%
Zinc transport,2,0%
Zinc-finger,357,16%
Zymogen,15,1%
cAMP,3,0%
cAMP-binding,1,0%
cGMP,1,0%
cGMP-binding,1,0%
mRNA processing,35,2%
mRNA splicing,30,1%
mRNA transport,17,1%
rRNA processing,4,0%
tRNA processing,5,0%
tRNA-binding,1,0%
von Willebrand disease,1,0%

2193 Proteins analyzed:
P51816,AFF2_HUMAN,1311 amino acids
Q96QU1,PCD15_HUMAN,1955 amino acids
P46020,KPB1_HUMAN,1223 amino acids
O14994,SYN3_HUMAN,580 amino acids
Q08379,GOGA2_HUMAN,1002 amino acids
Q9Y2E4,DIP2C_HUMAN,1556 amino acids
P54098,DPOG1_HUMAN,1239 amino acids
Q92841,DDX17_HUMAN,650 amino acids
O75151,PHF2_HUMAN,1096 amino acids
Q8IZD2,MLL5_HUMAN,1858 amino acids
P18146,EGR1_HUMAN,543 amino acids
Q86SG3,DAZ4_HUMAN,579 amino acids
Q9BWL3,CA043_HUMAN,253 amino acids
A6NJZ7,RIM3C_HUMAN,1545 amino acids
Q99706,KI2L4_HUMAN,377 amino acids
Q8NA42,ZN383_HUMAN,475 amino acids
Q15878,CAC1E_HUMAN,2313 amino acids
Q9HCS4,TF7L1_HUMAN,588 amino acids
Q6S8J3,POTEE_HUMAN,1075 amino acids
A6NIR3,AGAP5_HUMAN,663 amino acids
Q93074,MED12_HUMAN,2177 amino acids
P20810,ICAL_HUMAN,708 amino acids
Q9H2P0,ADNP_HUMAN,1102 amino acids
Q9NXG0,CNTLN_HUMAN,1405 amino acids
P08195,4F2_HUMAN,630 amino acids
Q8N1H7,S6OS1_HUMAN,587 amino acids
A6NGB9,WIPF3_HUMAN,483 amino acids
P78364,PHC1_HUMAN,1004 amino acids
P43116,PE2R2_HUMAN,358 amino acids
Q5W0B7,FA23A_HUMAN,351 amino acids
P09086,PO2F2_HUMAN,479 amino acids
P30461,1B13_HUMAN,362 amino acids
Q96QE3,ATAD5_HUMAN,1844 amino acids
Q9Y4A8,NF2L3_HUMAN,694 amino acids
O43313,ATMIN_HUMAN,823 amino acids
Q86V85,GP180_HUMAN,440 amino acids
Q9NXV6,CARF_HUMAN,579 amino acids
Q92560,BAP1_HUMAN,729 amino acids
P20393,NR1D1_HUMAN,614 amino acids
Q96QU6,1A1L1_HUMAN,501 amino acids
Q9P2F5,STOX2_HUMAN,926 amino acids
Q15075,EEA1_HUMAN,1411 amino acids
Q8NB42,ZN527_HUMAN,577 amino acids
P52732,KIF11_HUMAN,1056 amino acids
P46937,YAP1_HUMAN,504 amino acids
P23497,SP100_HUMAN,879 amino acids
Q6W2J9,BCOR_HUMAN,1755 amino acids
A5YKK6,CNOT1_HUMAN,2376 amino acids
Q9NYV4,CDK12_HUMAN,1490 amino acids
Q9UJW8,ZN180_HUMAN,692 amino acids
Q5VWK0,NBPF6_HUMAN,638 amino acids
A8MPP1,DD11L_HUMAN,907 amino acids
Q9Y600,CSAD_HUMAN,493 amino acids
Q9H4K7,GTPB5_HUMAN,406 amino acids
Q02383,SEMG2_HUMAN,582 amino acids
Q96NI6,LRFN5_HUMAN,719 amino acids
Q8NEV8,EXPH5_HUMAN,1989 amino acids
Q8IV76,PASD1_HUMAN,773 amino acids
Q9ULJ6,ZMIZ1_HUMAN,1067 amino acids
Q504Y0,S39AC_HUMAN,691 amino acids
A6NI79,CCD69_HUMAN,296 amino acids
O15405,TOX3_HUMAN,576 amino acids
A6NKG5,RTL1_HUMAN,1359 amino acids
Q96IR2,ZN845_HUMAN,970 amino acids
Q56UN5,YSK4_HUMAN,1328 amino acids
A7KAX9,RHG32_HUMAN,2087 amino acids
P14616,INSRR_HUMAN,1297 amino acids
Q7Z4L5,TT21B_HUMAN,1316 amino acids
P54277,PMS1_HUMAN,932 amino acids
Q9Y6M1,IF2B2_HUMAN,599 amino acids
A5PL33,KRBA1_HUMAN,1030 amino acids
Q8N1N0,CLC4F_HUMAN,589 amino acids
Q9BVJ6,UT14A_HUMAN,771 amino acids
Q9BSV6,SEN34_HUMAN,310 amino acids
Q96DP5,FMT_HUMAN,389 amino acids
Q9NVC6,MED17_HUMAN,651 amino acids
Q92616,GCN1L_HUMAN,2671 amino acids
Q8N8K9,K1958_HUMAN,716 amino acids
Q5T2P9,AGA10_HUMAN,658 amino acids
Q9H819,DJC18_HUMAN,358 amino acids
Q96HU1,SGSM3_HUMAN,749 amino acids
Q9UK10,ZN225_HUMAN,706 amino acids
Q8N4P6,CA092_HUMAN,559 amino acids
Q9NQ75,CASS4_HUMAN,786 amino acids
Q9UIF8,BAZ2B_HUMAN,2168 amino acids
Q9H497,TOR3A_HUMAN,397 amino acids
Q12872,SFRS8_HUMAN,951 amino acids
O75334,LIPA2_HUMAN,1257 amino acids
Q96B70,LENG9_HUMAN,501 amino acids
Q16281,CNGA3_HUMAN,694 amino acids
Q9Y2H6,FND3A_HUMAN,1198 amino acids
Q86W25,NAL13_HUMAN,1043 amino acids
Q9BXW9,FACD2_HUMAN,1471 amino acids
Q8NDH2,YM018_HUMAN,2452 amino acids
Q6UW02,CP20A_HUMAN,462 amino acids
Q9Y4F1,FARP1_HUMAN,1045 amino acids
Q8N1N4,K2C78_HUMAN,520 amino acids
P20702,ITAX_HUMAN,1163 amino acids
Q3B8N5,PROX2_HUMAN,592 amino acids
Q96AY4,TTC28_HUMAN,2481 amino acids
O15061,SYNEM_HUMAN,1565 amino acids
P78424,PO6F2_HUMAN,683 amino acids
Q9H094,NBPF3_HUMAN,633 amino acids
Q86YT5,S13A5_HUMAN,568 amino acids
Q9UPS8,ANR26_HUMAN,1709 amino acids
Q15942,ZYX_HUMAN,572 amino acids
Q9UKM7,MA1B1_HUMAN,699 amino acids
O95425,SVIL_HUMAN,2214 amino acids
P01374,TNFB_HUMAN,205 amino acids
P03915,NU5M_HUMAN,603 amino acids
Q9Y228,T3JAM_HUMAN,551 amino acids
Q96ST3,SIN3A_HUMAN,1273 amino acids
Q12929,EPS8_HUMAN,822 amino acids
Q6ZN57,ZFP2_HUMAN,461 amino acids
O00400,ACATN_HUMAN,549 amino acids
Q7Z5N4,SDK1_HUMAN,2213 amino acids
Q5T1N1,AKND1_HUMAN,836 amino acids
O15090,ZN536_HUMAN,1300 amino acids
O14795,UN13B_HUMAN,1591 amino acids
O75962,TRIO_HUMAN,3097 amino acids
O60936,NOL3_HUMAN,219 amino acids
Q9H0J4,QRIC2_HUMAN,1663 amino acids
Q9P270,SLAI2_HUMAN,581 amino acids
Q3BBW0,NBPF9_HUMAN,867 amino acids
Q6UXK5,LRRN1_HUMAN,716 amino acids
Q8TC27,ADA32_HUMAN,787 amino acids
P30443,1A01_HUMAN,365 amino acids
Q9H7N4,SFR19_HUMAN,1312 amino acids
Q8TE60,ATS18_HUMAN,1221 amino acids
P16112,PGCA_HUMAN,2415 amino acids
O00255,MEN1_HUMAN,615 amino acids
Q93033,IGSF2_HUMAN,1021 amino acids
Q8N143,BCL6B_HUMAN,479 amino acids
Q99867,TBB4Q_HUMAN,434 amino acids
P10075,GLI4_HUMAN,376 amino acids
Q9NP92,RT30_HUMAN,439 amino acids
Q9NYI0,PSD3_HUMAN,1048 amino acids
Q5JTZ5,CI152_HUMAN,239 amino acids
Q9HBL0,TENS1_HUMAN,1735 amino acids
O95996,APC2_HUMAN,2303 amino acids
Q86W11,Z397O_HUMAN,494 amino acids
Q2V2M9,FHOD3_HUMAN,1422 amino acids
Q9UHJ6,SHPK_HUMAN,478 amino acids
Q6PI97,CK088_HUMAN,169 amino acids
Q08289,CACB2_HUMAN,660 amino acids
A6NHI5,YA005_HUMAN,168 amino acids
P63010,AP2B1_HUMAN,937 amino acids
Q6NTE8,CE045_HUMAN,343 amino acids
Q8TBA6,GOGA5_HUMAN,731 amino acids
Q96LB3,IFT74_HUMAN,600 amino acids
P20823,HNF1A_HUMAN,631 amino acids
Q8N715,CA065_HUMAN,623 amino acids
Q16204,CCDC6_HUMAN,474 amino acids
Q5VYP0,F75A3_HUMAN,1347 amino acids
Q5SXJ2,NBPFG_HUMAN,670 amino acids
Q8NDI1,EHBP1_HUMAN,1231 amino acids
Q8TDN4,CABL1_HUMAN,633 amino acids
O94842,TOX4_HUMAN,621 amino acids
Q8NDL9,CBPC5_HUMAN,886 amino acids
P43146,DCC_HUMAN,1447 amino acids
Q9H8Y5,ANKZ1_HUMAN,726 amino acids
Q4ADV7,RIC1_HUMAN,1423 amino acids
Q9Y5A9,YTHD2_HUMAN,579 amino acids
O75363,BCAS1_HUMAN,584 amino acids
O60318,MCM3A_HUMAN,1980 amino acids
Q9H320,VCX1_HUMAN,206 amino acids
Q5UAW9,GP157_HUMAN,335 amino acids
P78363,ABCA4_HUMAN,2273 amino acids
P58005,SESN3_HUMAN,492 amino acids
Q17R89,RICH2_HUMAN,818 amino acids
O60336,MABP1_HUMAN,1514 amino acids
Q08AF3,SLFN5_HUMAN,891 amino acids
Q96M34,CC030_HUMAN,536 amino acids
A6NFN3,FOX1C_HUMAN,350 amino acids
P57775,FBXW4_HUMAN,412 amino acids
Q8NFU5,IPMK_HUMAN,416 amino acids
Q9NTW7,ZF64B_HUMAN,645 amino acids
Q9P2Z0,THA10_HUMAN,257 amino acids
A5A3E0,POTEF_HUMAN,1075 amino acids
Q5QGS0,K2022_HUMAN,1516 amino acids
Q9BX66,SRBS1_HUMAN,1292 amino acids
Q8NF64,ZMIZ2_HUMAN,920 amino acids
Q9NSB8,HOME2_HUMAN,354 amino acids
P53671,LIMK2_HUMAN,638 amino acids
Q13952,NFYC_HUMAN,458 amino acids
Q5DID0,UROL1_HUMAN,1318 amino acids
Q8WZ42,TITIN_HUMAN,34350 amino acids
Q6P2Q9,PRP8_HUMAN,2335 amino acids
Q12979,ABR_HUMAN,859 amino acids
Q16656,NRF1_HUMAN,503 amino acids
Q99081,HTF4_HUMAN,682 amino acids
Q9UHB7,AFF4_HUMAN,1163 amino acids
Q9UER7,DAXX_HUMAN,740 amino acids
Q9Y253,POLH_HUMAN,713 amino acids
Q9H6D7,HAUS4_HUMAN,363 amino acids
Q9NRR5,UBQL4_HUMAN,601 amino acids
P55199,ELL_HUMAN,621 amino acids
P07357,CO8A_HUMAN,584 amino acids
Q9BV73,CP250_HUMAN,2442 amino acids
P30512,1A29_HUMAN,365 amino acids
Q9C037,TRIM4_HUMAN,500 amino acids
Q9BZ76,CNTP3_HUMAN,1288 amino acids
P49683,PRLHR_HUMAN,370 amino acids
Q96Q15,SMG1_HUMAN,3657 amino acids
Q12769,NU160_HUMAN,1436 amino acids
Q86W50,MET10_HUMAN,562 amino acids
Q13573,SNW1_HUMAN,536 amino acids
Q8ND04,SMG8_HUMAN,991 amino acids
Q01826,SATB1_HUMAN,763 amino acids
Q15031,SYLM_HUMAN,903 amino acids
Q01954,BNC1_HUMAN,994 amino acids
Q12860,CNTN1_HUMAN,1018 amino acids
Q96T60,PNKP_HUMAN,521 amino acids
Q4VXU2,PAP1L_HUMAN,614 amino acids
Q06416,P5F1B_HUMAN,359 amino acids
Q9Y5G4,PCDG9_HUMAN,932 amino acids
Q9P2G4,K1383_HUMAN,905 amino acids
Q96L96,ALPK3_HUMAN,1907 amino acids
Q9NQ90,ANO2_HUMAN,1003 amino acids
Q15751,HERC1_HUMAN,4861 amino acids
Q86VE3,SATL1_HUMAN,508 amino acids
O14978,ZN263_HUMAN,683 amino acids
Q96JG8,MAGD4_HUMAN,741 amino acids
Q7Z3V4,UBE3B_HUMAN,1068 amino acids
Q99569,PKP4_HUMAN,1211 amino acids
Q0P6D6,CCD15_HUMAN,951 amino acids
P38935,SMBP2_HUMAN,993 amino acids
Q8IZJ3,CPMD8_HUMAN,1885 amino acids
Q8IY47,KBTB2_HUMAN,623 amino acids
Q99447,PCY2_HUMAN,389 amino acids
Q8IX04,UEVLD_HUMAN,471 amino acids
Q9H2M9,RBGPR_HUMAN,1393 amino acids
Q5T7N8,F27D1_HUMAN,215 amino acids
Q9UJW7,ZN229_HUMAN,825 amino acids
Q9UPN6,RBM16_HUMAN,1271 amino acids
Q6NX49,ZN544_HUMAN,715 amino acids
Q96KN7,RPGR1_HUMAN,1286 amino acids
Q5VXU9,CI084_HUMAN,1444 amino acids
Q8IWU2,LMTK2_HUMAN,1503 amino acids
P51530,DNA2L_HUMAN,1060 amino acids
Q8TEM1,PO210_HUMAN,1887 amino acids
Q7RTR0,NALP9_HUMAN,991 amino acids
Q8NG83,OR2M3_HUMAN,312 amino acids
Q6ZVT6,CC067_HUMAN,689 amino acids
Q8TD31,CCHCR_HUMAN,782 amino acids
Q8NHQ1,CEP70_HUMAN,597 amino acids
P28290,SSFA2_HUMAN,1259 amino acids
Q9UI12,VATH_HUMAN,483 amino acids
Q9Y2F5,K0947_HUMAN,2266 amino acids
Q01970,PLCB3_HUMAN,1234 amino acids
P08123,CO1A2_HUMAN,1366 amino acids
Q9NZL3,ZN224_HUMAN,707 amino acids
Q7Z2V1,TNT_HUMAN,217 amino acids
Q9UQG0,POK20_HUMAN,969 amino acids
Q92613,JADE3_HUMAN,823 amino acids
Q9BRR9,RHG09_HUMAN,750 amino acids
Q13751,LAMB3_HUMAN,1172 amino acids
Q96KW9,CM028_HUMAN,195 amino acids
Q5THJ4,VP13D_HUMAN,4387 amino acids
Q32NC0,CR021_HUMAN,220 amino acids
Q49A88,CCD14_HUMAN,953 amino acids
Q9HBZ2,ARNT2_HUMAN,717 amino acids
Q8NA23,WDR31_HUMAN,367 amino acids
Q14031,CO4A6_HUMAN,1691 amino acids
Q711Q0,CJ071_HUMAN,1435 amino acids
O00507,USP9Y_HUMAN,2555 amino acids
O60563,CCNT1_HUMAN,726 amino acids
Q99933,BAG1_HUMAN,345 amino acids
Q9P1A6,DLGP2_HUMAN,1054 amino acids
A8TX70,CO6A5_HUMAN,2615 amino acids
Q9ULU4,PKCB1_HUMAN,1186 amino acids
Q8N944,F123C_HUMAN,861 amino acids
Q6WCQ1,MPRIP_HUMAN,1025 amino acids
P16157,ANK1_HUMAN,1881 amino acids
Q6MZP7,LIN54_HUMAN,749 amino acids
O75970,MPDZ_HUMAN,2042 amino acids
Q2LD37,K1109_HUMAN,5005 amino acids
Q969D9,TSLP_HUMAN,159 amino acids
Q5VUJ5,AGAP7_HUMAN,663 amino acids
Q59H18,TNI3K_HUMAN,835 amino acids
Q8IW35,CEP97_HUMAN,865 amino acids
Q8IUG5,MY18B_HUMAN,2567 amino acids
A1L390,PKHG3_HUMAN,1219 amino acids
Q14202,ZMYM3_HUMAN,1370 amino acids
P02545,LMNA_HUMAN,664 amino acids
P05106,ITB3_HUMAN,788 amino acids
Q6S5H5,POTEG_HUMAN,594 amino acids
Q86VH2,KIF27_HUMAN,1401 amino acids
Q13316,DMP1_HUMAN,513 amino acids
Q96S82,UBL7_HUMAN,380 amino acids
Q14676,MDC1_HUMAN,2089 amino acids
Q02817,MUC2_HUMAN,5179 amino acids
Q9Y2H2,SAC2_HUMAN,1132 amino acids
P15924,DESP_HUMAN,2871 amino acids
P20839,IMDH1_HUMAN,514 amino acids
Q15172,2A5A_HUMAN,486 amino acids
P22413,ENPP1_HUMAN,925 amino acids
Q9UKL3,C8AP2_HUMAN,1982 amino acids
Q8N660,NBPFF_HUMAN,670 amino acids
Q7Z7F0,K0907_HUMAN,614 amino acids
Q8WU79,SMAP2_HUMAN,429 amino acids
Q9BZF1,OSBL8_HUMAN,889 amino acids
O60346,PHLP1_HUMAN,1717 amino acids
P46939,UTRO_HUMAN,3433 amino acids
Q14789,GOGB1_HUMAN,3259 amino acids
Q96KR1,ZFR_HUMAN,1074 amino acids
Q96BA8,CR3L1_HUMAN,519 amino acids
Q96SN8,CK5P2_HUMAN,1893 amino acids
Q9NX31,CT111_HUMAN,292 amino acids
Q6ZTU2,E400N_HUMAN,488 amino acids
P30455,1A36_HUMAN,365 amino acids
Q9UI42,CBPA4_HUMAN,421 amino acids
Q5VYV7,CT094_HUMAN,408 amino acids
Q6UWM7,LCTL_HUMAN,567 amino acids
Q4UJ75,A20A4_HUMAN,823 amino acids
Q6DT37,MRCKG_HUMAN,1551 amino acids
Q9H9S0,NANOG_HUMAN,305 amino acids
Q13241,KLRD1_HUMAN,179 amino acids
Q6P2D0,ZFP1_HUMAN,407 amino acids
Q8IVL0,NAV3_HUMAN,2385 amino acids
Q8NEA6,GLIS3_HUMAN,775 amino acids
Q9HCL3,ZFP14_HUMAN,533 amino acids
Q5T6F2,UBAP2_HUMAN,1119 amino acids
Q9NST1,PLPL3_HUMAN,481 amino acids
Q96EV2,RBM33_HUMAN,1170 amino acids
P39880,CUX1_HUMAN,1505 amino acids
Q8TC21,ZN596_HUMAN,504 amino acids
P10314,1A32_HUMAN,365 amino acids
Q9UKI9,PO2F3_HUMAN,436 amino acids
Q05209,PTN12_HUMAN,780 amino acids
P51797,CLCN6_HUMAN,869 amino acids
Q92759,TF2H4_HUMAN,462 amino acids
Q9Y603,ETV7_HUMAN,341 amino acids
Q9NU22,MDN1_HUMAN,5596 amino acids
P49137,MAPK2_HUMAN,400 amino acids
Q96JF0,SIAT2_HUMAN,529 amino acids
P38398,BRCA1_HUMAN,1863 amino acids
Q6ZP01,RBM44_HUMAN,1051 amino acids
Q02410,APBA1_HUMAN,837 amino acids
Q8NFQ8,TOIP2_HUMAN,470 amino acids
Q9UPW0,FOXJ3_HUMAN,622 amino acids
Q9P0J7,KCMF1_HUMAN,381 amino acids
P10153,RNAS2_HUMAN,161 amino acids
Q9ULJ8,NEB1_HUMAN,1098 amino acids
Q96JT2,S45A3_HUMAN,553 amino acids
Q7Z3D4,LYSM3_HUMAN,306 amino acids
O43296,ZN264_HUMAN,627 amino acids
P16452,EPB42_HUMAN,691 amino acids
Q9H0K4,RSH6A_HUMAN,717 amino acids
Q6S545,POTEH_HUMAN,545 amino acids
Q6ZR49,UK1AS_HUMAN,162 amino acids
Q14141,SEPT6_HUMAN,434 amino acids
Q8IVL1,NAV2_HUMAN,2488 amino acids
Q9UGI6,KCNN3_HUMAN,736 amino acids
Q9NNX6,CD209_HUMAN,404 amino acids
A6NCI4,VWA3A_HUMAN,1184 amino acids
Q68CQ1,CA175_HUMAN,1323 amino acids
Q9Y3C5,RNF11_HUMAN,154 amino acids
P17036,ZNF3_HUMAN,446 amino acids
Q12830,BPTF_HUMAN,3046 amino acids
Q15678,PTN14_HUMAN,1187 amino acids
Q5VTM2,AGAP9_HUMAN,703 amino acids
Q7Z3E1,PARPT_HUMAN,657 amino acids
Q5T1R4,ZEP3_HUMAN,2406 amino acids
P98164,LRP2_HUMAN,4655 amino acids
Q8N187,AL2S8_HUMAN,725 amino acids
Q99972,MYOC_HUMAN,504 amino acids
Q9BWU1,CDK19_HUMAN,502 amino acids
Q9Y5V3,MAGD1_HUMAN,778 amino acids
Q04118,PRB3_HUMAN,309 amino acids
Q5SNT6,FA21B_HUMAN,1253 amino acids
Q9C0J8,WDR33_HUMAN,1336 amino acids
Q8NHH9,ATLA2_HUMAN,583 amino acids
Q6DKI2,LEG9C_HUMAN,356 amino acids
Q8N4C6,NIN_HUMAN,2090 amino acids
Q562F6,SGOL2_HUMAN,1265 amino acids
Q6NW34,CC017_HUMAN,567 amino acids
Q9Y6C5,PTC2_HUMAN,1203 amino acids
O15091,MRRP3_HUMAN,583 amino acids
Q8N7W2,BEND7_HUMAN,519 amino acids
Q8NEM0,MCPH1_HUMAN,835 amino acids
Q9Y620,RA54B_HUMAN,910 amino acids
P17480,UBF1_HUMAN,764 amino acids
O75628,REM1_HUMAN,298 amino acids
Q8NEM7,FA48A_HUMAN,779 amino acids
Q8NEY8,PPHLN_HUMAN,458 amino acids
Q7Z2Z2,ETUD1_HUMAN,1120 amino acids
P06734,FCER2_HUMAN,321 amino acids
Q9ULJ7,ANR50_HUMAN,1429 amino acids
Q03164,MLL1_HUMAN,3969 amino acids
P46934,NEDD4_HUMAN,1319 amino acids
Q16600,ZN239_HUMAN,458 amino acids
O15231,ZN185_HUMAN,457 amino acids
Q15054,DPOD3_HUMAN,466 amino acids
Q86UK0,ABCAC_HUMAN,2595 amino acids
Q6ZSN1,YI023_HUMAN,163 amino acids
Q6STE5,SMRD3_HUMAN,483 amino acids
Q14980,NUMA1_HUMAN,2115 amino acids
Q9ULL4,PLXB3_HUMAN,1909 amino acids
Q8TD10,MIPO1_HUMAN,442 amino acids
Q5SNX5,F27E2_HUMAN,125 amino acids
O15016,TRI66_HUMAN,1216 amino acids
Q8IY37,DHX37_HUMAN,1157 amino acids
P05534,1A24_HUMAN,365 amino acids
P12259,FA5_HUMAN,2224 amino acids
Q7Z4W1,DCXR_HUMAN,244 amino acids
Q5CZA5,ZN805_HUMAN,625 amino acids
Q9UQE7,SMC3_HUMAN,1217 amino acids
Q15413,RYR3_HUMAN,4870 amino acids
Q8WW24,TEKT4_HUMAN,435 amino acids
Q5VUR7,A20A3_HUMAN,823 amino acids
Q99502,EYA1_HUMAN,592 amino acids
Q19T08,ECSCR_HUMAN,205 amino acids
Q13433,S39A6_HUMAN,755 amino acids
Q8TBZ2,MYBPP_HUMAN,947 amino acids
Q70EL1,UBP54_HUMAN,1684 amino acids
Q9HAV5,TNR27_HUMAN,297 amino acids
Q6T4R5,NHS_HUMAN,1630 amino acids
O75106,AOC2_HUMAN,756 amino acids
Q13322,GRB10_HUMAN,594 amino acids
Q9P2P5,HECW2_HUMAN,1572 amino acids
Q7Z7G0,TARSH_HUMAN,1075 amino acids
P28328,PEX2_HUMAN,305 amino acids
Q641Q2,FA21A_HUMAN,1341 amino acids
Q86WZ0,HEAT4_HUMAN,979 amino acids
Q6UUV9,CRTC1_HUMAN,634 amino acids
O95613,PCNT_HUMAN,3336 amino acids
Q8N109,KI2LA_HUMAN,375 amino acids
Q12923,PTN13_HUMAN,2485 amino acids
A6NCF6,MA13P_HUMAN,341 amino acids
Q8TES7,FBF1_HUMAN,1133 amino acids
Q9BTX1,NDC1_HUMAN,674 amino acids
Q8IZF2,GP116_HUMAN,1346 amino acids
Q99102,MUC4_HUMAN,2169 amino acids
Q8IZP0,ABI1_HUMAN,508 amino acids
Q8N1E2,LYG1_HUMAN,194 amino acids
Q9HBM0,VEZA_HUMAN,779 amino acids
Q92696,PGTA_HUMAN,567 amino acids
Q8N392,RHG18_HUMAN,663 amino acids
Q3SYG4,PTHB1_HUMAN,887 amino acids
P55055,NR1H2_HUMAN,460 amino acids
Q9UNY4,TTF2_HUMAN,1162 amino acids
Q9NSI6,BRWD1_HUMAN,2320 amino acids
Q52LC2,VAS1L_HUMAN,224 amino acids
Q969V6,MKL1_HUMAN,931 amino acids
P62502,LCN6_HUMAN,163 amino acids
P52746,ZN142_HUMAN,1687 amino acids
Q68CZ6,HAUS3_HUMAN,603 amino acids
O00533,CHL1_HUMAN,1208 amino acids
P51957,NEK4_HUMAN,841 amino acids
P06314,KV404_HUMAN,134 amino acids
Q92859,NEO1_HUMAN,1461 amino acids
A6NE01,F186A_HUMAN,2351 amino acids
Q8NFU7,TET1_HUMAN,2136 amino acids
Q92562,FIG4_HUMAN,907 amino acids
P63136,POK17_HUMAN,954 amino acids
Q96FL8,S47A1_HUMAN,570 amino acids
Q86XK3,CJ078_HUMAN,307 amino acids
P17041,ZNF32_HUMAN,273 amino acids
Q8TF39,ZN483_HUMAN,744 amino acids
Q9Y5H1,PCDG2_HUMAN,932 amino acids
Q96NH3,BROMI_HUMAN,1257 amino acids
Q49AA0,ZN642_HUMAN,526 amino acids
Q9GZV5,WWTR1_HUMAN,400 amino acids
O14513,NCKP5_HUMAN,1909 amino acids
Q4G163,FBX43_HUMAN,708 amino acids
Q13535,ATR_HUMAN,2644 amino acids
Q8NHK3,KI2LB_HUMAN,375 amino acids
Q96RU3,FNBP1_HUMAN,617 amino acids
O76009,KT33A_HUMAN,404 amino acids
P06727,APOA4_HUMAN,396 amino acids
Q7RTX8,HIN1L_HUMAN,443 amino acids
Q9NRJ4,TULP4_HUMAN,1543 amino acids
Q8IXE1,OR4N5_HUMAN,308 amino acids
P14784,IL2RB_HUMAN,551 amino acids
Q9HAN9,NMNA1_HUMAN,279 amino acids
Q8NDB6,FA156_HUMAN,213 amino acids
Q29940,1B59_HUMAN,362 amino acids
P15622,ZN250_HUMAN,560 amino acids
O43292,GPAA1_HUMAN,621 amino acids
Q12840,KIF5A_HUMAN,1032 amino acids
O60281,ZN292_HUMAN,2723 amino acids
Q9H6S3,ES8L2_HUMAN,715 amino acids
Q9P2R6,RERE_HUMAN,1566 amino acids
Q9C0D5,TANC1_HUMAN,1861 amino acids
Q9H8J5,MANS1_HUMAN,431 amino acids
O43164,PJA2_HUMAN,708 amino acids
Q9HC62,SENP2_HUMAN,589 amino acids
Q9HAU4,SMUF2_HUMAN,748 amino acids
Q6N022,TEN4_HUMAN,2769 amino acids
Q00975,CAC1B_HUMAN,2339 amino acids
Q8WWM7,ATX2L_HUMAN,1075 amino acids
Q8NG27,PJA1_HUMAN,643 amino acids
Q96LD4,TRI47_HUMAN,638 amino acids
Q9BYE9,CDHR2_HUMAN,1310 amino acids
Q14005,IL16_HUMAN,1332 amino acids
Q8TEY7,UBP33_HUMAN,942 amino acids
P10072,HKR1_HUMAN,659 amino acids
O00165,HAX1_HUMAN,279 amino acids
Q6UWE0,LRSM1_HUMAN,723 amino acids
Q8N7U7,TPRX1_HUMAN,411 amino acids
Q9BUN1,CA056_HUMAN,341 amino acids
Q969W8,ZN566_HUMAN,418 amino acids
O60763,USO1_HUMAN,962 amino acids
P46821,MAP1B_HUMAN,2468 amino acids
Q9HB58,SP110_HUMAN,689 amino acids
P34910,EVI2B_HUMAN,448 amino acids
Q7Z408,CSMD2_HUMAN,3487 amino acids
Q9BSJ5,CQ080_HUMAN,609 amino acids
Q96FL9,GLT14_HUMAN,552 amino acids
Q8NA57,CL050_HUMAN,414 amino acids
Q9P2Q2,FRM4A_HUMAN,1039 amino acids
P16188,1A30_HUMAN,365 amino acids
Q969F2,NKD2_HUMAN,451 amino acids
P35527,K1C9_HUMAN,623 amino acids
Q96JK9,MAML3_HUMAN,1134 amino acids
Q8WWX0,ASB5_HUMAN,329 amino acids
Q9H322,VCX2_HUMAN,139 amino acids
Q6PGQ7,BORA_HUMAN,559 amino acids
Q96JA4,M4A14_HUMAN,679 amino acids
Q49AJ0,F135B_HUMAN,1406 amino acids
P10266,POK10_HUMAN,1014 amino acids
Q92887,MRP2_HUMAN,1545 amino acids
Q3SY52,ZIK1_HUMAN,487 amino acids
Q12888,TP53B_HUMAN,1972 amino acids
Q5VWM5,PRAM9_HUMAN,478 amino acids
Q16610,ECM1_HUMAN,540 amino acids
Q8WXX7,AUTS2_HUMAN,1259 amino acids
O94913,PCF11_HUMAN,1555 amino acids
O00443,P3C2A_HUMAN,1686 amino acids
Q13428,TCOF_HUMAN,1488 amino acids
O60741,HCN1_HUMAN,890 amino acids
P12757,SKIL_HUMAN,684 amino acids
Q9UNH5,CC14A_HUMAN,594 amino acids
P54253,ATX1_HUMAN,815 amino acids
Q14765,STAT4_HUMAN,748 amino acids
Q99666,RGPD5_HUMAN,1765 amino acids
Q96BH1,RNF25_HUMAN,459 amino acids
Q96KN3,PKNX2_HUMAN,472 amino acids
P15336,ATF2_HUMAN,505 amino acids
O14974,MYPT1_HUMAN,1030 amino acids
O95971,BY55_HUMAN,181 amino acids
Q5VVJ2,MYSM1_HUMAN,828 amino acids
Q86WQ0,NR2CA_HUMAN,139 amino acids
Q9BTW9,TBCD_HUMAN,1192 amino acids
Q12789,TF3C1_HUMAN,2109 amino acids
O60330,PCDGC_HUMAN,932 amino acids
P43627,KI2L2_HUMAN,348 amino acids
Q9HD64,GAGD2_HUMAN,160 amino acids
Q5H9L4,TAF7L_HUMAN,462 amino acids
Q9NSG2,CA112_HUMAN,853 amino acids
Q9NQW1,SC31B_HUMAN,1179 amino acids
Q53SZ7,CB053_HUMAN,412 amino acids
Q9BWX1,PHF7_HUMAN,381 amino acids
Q16849,PTPRN_HUMAN,979 amino acids
A6H8Y1,BDP1_HUMAN,2624 amino acids
Q9NR71,ASAH2_HUMAN,780 amino acids
Q8N7X2,CI173_HUMAN,389 amino acids
Q9P227,RHG23_HUMAN,1491 amino acids
P20930,FILA_HUMAN,4061 amino acids
Q93073,SBP2L_HUMAN,1101 amino acids
Q5T7N7,F27E1_HUMAN,126 amino acids
Q9Y216,MTMR7_HUMAN,660 amino acids
P56178,DLX5_HUMAN,289 amino acids
Q5CZC0,FSIP2_HUMAN,6907 amino acids
Q53EZ4,CEP55_HUMAN,464 amino acids
O75140,DEPD5_HUMAN,1572 amino acids
Q9NRM1,ENAM_HUMAN,1142 amino acids
Q9H2G2,SLK_HUMAN,1235 amino acids
Q5JRA6,MIA3_HUMAN,1907 amino acids
Q674R7,ATG9B_HUMAN,924 amino acids
Q96RE9,ZN300_HUMAN,604 amino acids
O15027,SC16A_HUMAN,2179 amino acids
Q8IZU2,WDR17_HUMAN,1322 amino acids
Q9H7R5,ZN665_HUMAN,613 amino acids
Q9UGL1,KDM5B_HUMAN,1544 amino acids
Q5TCS8,AKD2_HUMAN,751 amino acids
Q9BXR3,POK2_HUMAN,956 amino acids
P30450,1A26_HUMAN,365 amino acids
Q96DN5,WDR67_HUMAN,1066 amino acids
Q68DN6,RGPD1_HUMAN,1748 amino acids
Q7Z7B0,FLIP1_HUMAN,1213 amino acids
Q9ULR0,ISY1_HUMAN,285 amino acids
Q5JU85,IQEC2_HUMAN,1478 amino acids
A0AVK6,E2F8_HUMAN,867 amino acids
Q8TCQ1,MARH1_HUMAN,289 amino acids
O15371,EIF3D_HUMAN,548 amino acids
O15218,GP182_HUMAN,404 amino acids
P08047,SP1_HUMAN,785 amino acids
P00519,ABL1_HUMAN,1130 amino acids
Q5MJ10,SPXN2_HUMAN,180 amino acids
Q9GZY0,NXF2_HUMAN,626 amino acids
P12270,TPR_HUMAN,2363 amino acids
Q6UX39,AMTN_HUMAN,209 amino acids
P27540,ARNT_HUMAN,789 amino acids
Q8TD84,DSCL1_HUMAN,2053 amino acids
Q14739,LBR_HUMAN,615 amino acids
P01876,IGHA1_HUMAN,353 amino acids
Q8IYX7,F154A_HUMAN,474 amino acids
Q8TCG2,P4K2B_HUMAN,481 amino acids
Q8TEL6,TP4AP_HUMAN,797 amino acids
Q7RTP6,MICA3_HUMAN,2002 amino acids
Q8IYU2,HACE1_HUMAN,909 amino acids
Q9HBT7,ZN287_HUMAN,754 amino acids
P35410,MAS1L_HUMAN,378 amino acids
Q14CN2,CLCA4_HUMAN,919 amino acids
A6NCI8,CB078_HUMAN,892 amino acids
Q05469,LIPS_HUMAN,1076 amino acids
Q92585,MAML1_HUMAN,1016 amino acids
Q8TAQ5,ZN420_HUMAN,688 amino acids
Q13315,ATM_HUMAN,3056 amino acids
Q9UPV0,CE164_HUMAN,1460 amino acids
Q6ZNA1,ZN836_HUMAN,936 amino acids
Q6ZRI0,OTOGL_HUMAN,2925 amino acids
Q9UP83,COG5_HUMAN,839 amino acids
Q5VYM1,CI131_HUMAN,1079 amino acids
Q86YV5,SG223_HUMAN,1406 amino acids
Q9H2Y7,ZF106_HUMAN,1883 amino acids
Q96Q42,ALS2_HUMAN,1657 amino acids
Q99698,LYST_HUMAN,3801 amino acids
P18463,1B37_HUMAN,362 amino acids
Q96J84,KIRR1_HUMAN,757 amino acids
Q6ZRS4,CC129_HUMAN,896 amino acids
P63133,POK6_HUMAN,956 amino acids
Q5SXM2,SNPC4_HUMAN,1469 amino acids
Q9Y6J9,TAF6L_HUMAN,622 amino acids
Q2NL68,CS055_HUMAN,480 amino acids
Q8NDF8,PAPD5_HUMAN,572 amino acids
Q96QT6,PHF12_HUMAN,1004 amino acids
A6NGG8,CB071_HUMAN,1288 amino acids
P17098,ZNF8_HUMAN,575 amino acids
Q9BXB4,OSB11_HUMAN,747 amino acids
Q9P0K1,ADA22_HUMAN,906 amino acids
Q1X8D7,LRC36_HUMAN,754 amino acids
P30453,1A34_HUMAN,365 amino acids
O95819,M4K4_HUMAN,1239 amino acids
Q99767,APBA2_HUMAN,749 amino acids
Q5SRD0,FA21D_HUMAN,308 amino acids
Q86YJ6,THNS2_HUMAN,484 amino acids
Q8NAP8,ZBT8B_HUMAN,512 amino acids
Q8HWS3,RFX6_HUMAN,928 amino acids
Q8NCM8,DYHC2_HUMAN,4307 amino acids
Q96M85,YV008_HUMAN,177 amino acids
Q9C000,NALP1_HUMAN,1473 amino acids
Q8N2Y8,RUSC2_HUMAN,1516 amino acids
Q8IWB4,F75A7_HUMAN,1347 amino acids
Q9NUA8,ZBT40_HUMAN,1239 amino acids
Q01844,EWS_HUMAN,656 amino acids
Q9Y2N7,HIF3A_HUMAN,669 amino acids
P20333,TNR1B_HUMAN,461 amino acids
Q9UMZ2,SYNRG_HUMAN,1314 amino acids
Q9H9L3,I20L2_HUMAN,353 amino acids
Q7RTW8,OTOAN_HUMAN,1153 amino acids
Q15648,MED1_HUMAN,1581 amino acids
Q5TG30,RHG40_HUMAN,622 amino acids
P51825,AFF1_HUMAN,1210 amino acids
O15155,BET1_HUMAN,118 amino acids
A6NLW8,DUXA_HUMAN,204 amino acids
Q15326,ZMY11_HUMAN,562 amino acids
Q9UGK8,SRGEF_HUMAN,458 amino acids
Q76L83,ASXL2_HUMAN,1435 amino acids
P14859,PO2F1_HUMAN,743 amino acids
P30464,1B15_HUMAN,362 amino acids
Q5VU43,MYOME_HUMAN,2346 amino acids
Q9ULH0,KDIS_HUMAN,1771 amino acids
Q9NS87,KIF15_HUMAN,1388 amino acids
Q9UPU7,TBD2B_HUMAN,963 amino acids
Q9UPW6,SATB2_HUMAN,733 amino acids
O43149,ZZEF1_HUMAN,2961 amino acids
Q8NB66,UN13C_HUMAN,2214 amino acids
Q9ULI3,HEG1_HUMAN,1381 amino acids
O15130,NPFF_HUMAN,113 amino acids
Q9UET6,RRMJ1_HUMAN,329 amino acids
Q6ZU82,YB025_HUMAN,131 amino acids
Q5JSZ5,BA2L1_HUMAN,1535 amino acids
A0PJX8,TMM82_HUMAN,343 amino acids
O15164,TIF1A_HUMAN,1050 amino acids
Q9HDB9,GAK8_HUMAN,667 amino acids
Q9BZ95,NSD3_HUMAN,1437 amino acids
A2RUB6,CCD66_HUMAN,948 amino acids
Q13402,MYO7A_HUMAN,2215 amino acids
Q96LC9,BMF_HUMAN,184 amino acids
P53365,ARFP2_HUMAN,341 amino acids
Q6ZRS2,SRCAP_HUMAN,3230 amino acids
Q8WTW3,COG1_HUMAN,980 amino acids
Q96SZ4,ZSC10_HUMAN,725 amino acids
Q8TDF5,NETO1_HUMAN,533 amino acids
Q14671,PUM1_HUMAN,1186 amino acids
Q5T4S7,UBR4_HUMAN,5183 amino acids
O95149,SPN1_HUMAN,360 amino acids
Q9Y6V0,PCLO_HUMAN,5183 amino acids
Q6UXD5,SE6L2_HUMAN,910 amino acids
P51003,PAPOA_HUMAN,745 amino acids
Q15032,R3HD1_HUMAN,1099 amino acids
Q96FZ7,CHMP6_HUMAN,201 amino acids
O94850,DEND_HUMAN,711 amino acids
Q8IWZ3,ANKH1_HUMAN,2542 amino acids
Q09472,EP300_HUMAN,2414 amino acids
Q96C10,DHX58_HUMAN,678 amino acids
A6NM28,ZFP92_HUMAN,416 amino acids
O76011,KRT34_HUMAN,436 amino acids
P61011,SRP54_HUMAN,504 amino acids
Q9ULD2,MTUS1_HUMAN,1270 amino acids
Q6ZQQ2,YI021_HUMAN,1576 amino acids
Q9NSK0,KLC4_HUMAN,619 amino acids
Q15323,K1H1_HUMAN,416 amino acids
Q8TEU7,RPGF6_HUMAN,1601 amino acids
Q5SNV9,CA167_HUMAN,1468 amino acids
Q9Y2K3,MYH15_HUMAN,1946 amino acids
Q17RD7,SYT16_HUMAN,645 amino acids
Q96F05,CK024_HUMAN,449 amino acids
Q6ZVT0,TTL10_HUMAN,673 amino acids
Q5JT82,KLF17_HUMAN,389 amino acids
P35579,MYH9_HUMAN,1960 amino acids
Q8NDH6,ICA1L_HUMAN,482 amino acids
A8MVX0,ARG33_HUMAN,844 amino acids
Q9Y2W2,WBP11_HUMAN,641 amino acids
P20226,TBP_HUMAN,339 amino acids
Q6S5H4,POTEB_HUMAN,581 amino acids
Q9UPQ9,TNR6B_HUMAN,1833 amino acids
Q6ZSZ5,ARHGI_HUMAN,1173 amino acids
Q9UKY1,ZHX1_HUMAN,873 amino acids
P98177,FOXO4_HUMAN,505 amino acids
O95487,SC24B_HUMAN,1268 amino acids
Q5H9R4,ARMX4_HUMAN,360 amino acids
Q8N6T3,ARFG1_HUMAN,406 amino acids
P23511,NFYA_HUMAN,347 amino acids
O14519,CDKA1_HUMAN,115 amino acids
Q8NEP4,CQ047_HUMAN,570 amino acids
Q86YA3,CD021_HUMAN,1062 amino acids
Q3KR37,GRM1B_HUMAN,738 amino acids
Q53T94,TAF1B_HUMAN,588 amino acids
Q8NFA0,UBP32_HUMAN,1604 amino acids
O75431,MTX2_HUMAN,263 amino acids
Q9BZ81,MAGB5_HUMAN,275 amino acids
Q9Y6F1,PARP3_HUMAN,533 amino acids
Q6DD88,ATLA3_HUMAN,541 amino acids
Q5VTL7,FNDC7_HUMAN,734 amino acids
Q5JSH3,WDR44_HUMAN,913 amino acids
O75830,SPI2_HUMAN,405 amino acids
Q9UPA5,BSN_HUMAN,3926 amino acids
Q008S8,ECT2L_HUMAN,904 amino acids
Q9BRP7,FDXA1_HUMAN,624 amino acids
Q86UU0,BCL9L_HUMAN,1499 amino acids
Q9UM11,FZR_HUMAN,496 amino acids
Q86SQ7,SDCG8_HUMAN,713 amino acids
Q6ZTK2,YP015_HUMAN,550 amino acids
O75366,AVIL_HUMAN,819 amino acids
Q8IYH5,ZZZ3_HUMAN,903 amino acids
Q9UGN4,CLM8_HUMAN,299 amino acids
Q9Y6Q3,ZFP37_HUMAN,630 amino acids
Q8WUM0,NU133_HUMAN,1156 amino acids
Q15714,T22D1_HUMAN,1073 amino acids
Q9UIF9,BAZ2A_HUMAN,1905 amino acids
O76080,ZFAN5_HUMAN,213 amino acids
Q12816,TROP_HUMAN,1431 amino acids
Q9Y238,DLEC1_HUMAN,1755 amino acids
Q96DT5,DYH11_HUMAN,4523 amino acids
Q9NZ08,ERAP1_HUMAN,941 amino acids
Q8N8W4,PLPL1_HUMAN,532 amino acids
Q9UC07,ZNF69_HUMAN,566 amino acids
P02751,FINC_HUMAN,2386 amino acids
P15927,RFA2_HUMAN,270 amino acids
Q96QE4,LR37B_HUMAN,947 amino acids
Q5T6F0,DCA12_HUMAN,453 amino acids
P14625,ENPL_HUMAN,803 amino acids
P08779,K1C16_HUMAN,473 amino acids
Q5T750,XP32_HUMAN,250 amino acids
Q5TAP6,UT14C_HUMAN,766 amino acids
Q14591,ZN271_HUMAN,655 amino acids
A6NNH2,F90AL_HUMAN,459 amino acids
Q9H307,PININ_HUMAN,717 amino acids
Q9P2B4,CT2NL_HUMAN,639 amino acids
Q9BQA9,CQ062_HUMAN,187 amino acids
Q96DU7,IP3KC_HUMAN,683 amino acids
Q8IVP9,ZN547_HUMAN,402 amino acids
Q12851,M4K2_HUMAN,820 amino acids
Q15051,IQCB1_HUMAN,598 amino acids
Q8N145,LGI3_HUMAN,548 amino acids
Q14677,EPN4_HUMAN,625 amino acids
Q86WP2,GPBP1_HUMAN,473 amino acids
Q7Z3E2,CJ118_HUMAN,898 amino acids
P17600,SYN1_HUMAN,705 amino acids
Q9ULL0,K1210_HUMAN,1709 amino acids
Q8IY57,YAF2_HUMAN,180 amino acids
Q8WZ75,ROBO4_HUMAN,1007 amino acids
Q8WXS8,ATS14_HUMAN,1223 amino acids
Q6VMQ6,MCAF1_HUMAN,1270 amino acids
O15014,ZN609_HUMAN,1411 amino acids
Q86WN1,FCSD1_HUMAN,690 amino acids
Q01804,OTUD4_HUMAN,1114 amino acids
Q9UBD0,HSFX1_HUMAN,423 amino acids
Q92569,P55G_HUMAN,461 amino acids
O15127,SCAM2_HUMAN,329 amino acids
Q8NCL8,TM116_HUMAN,245 amino acids
Q53QW1,CB057_HUMAN,395 amino acids
P12318,FCG2A_HUMAN,317 amino acids
P15151,PVR_HUMAN,417 amino acids
Q96D09,GASP2_HUMAN,838 amino acids
Q9H6R7,CB044_HUMAN,721 amino acids
O14980,XPO1_HUMAN,1071 amino acids
Q6ZRQ5,CF167_HUMAN,1243 amino acids
Q9NZ56,FMN2_HUMAN,1722 amino acids
Q9ULH7,MKL2_HUMAN,1088 amino acids
P61550,ENT1_HUMAN,626 amino acids
Q92538,GBF1_HUMAN,1859 amino acids
Q8IY42,CD019_HUMAN,314 amino acids
O43451,MGA_HUMAN,1857 amino acids
Q7Z6J8,UB2CB_HUMAN,389 amino acids
P21439,MDR3_HUMAN,1286 amino acids
A8MVW0,F1712_HUMAN,826 amino acids
Q8IX12,CCAR1_HUMAN,1150 amino acids
Q9NVH2,INT7_HUMAN,962 amino acids
Q14BN4,SLMAP_HUMAN,828 amino acids
O60500,NPHN_HUMAN,1241 amino acids
Q96PB7,NOE3_HUMAN,478 amino acids
O94823,AT10B_HUMAN,1461 amino acids
Q6S9Z5,ZN474_HUMAN,364 amino acids
P78332,RBM6_HUMAN,1123 amino acids
O15547,P2RX6_HUMAN,431 amino acids
Q9NYQ8,FAT2_HUMAN,4349 amino acids
Q13349,ITAD_HUMAN,1161 amino acids
P52630,STAT2_HUMAN,851 amino acids
Q15572,TAF1C_HUMAN,869 amino acids
O43379,WDR62_HUMAN,1518 amino acids
Q9UII4,HERC5_HUMAN,1024 amino acids
Q6NTF9,RHBD2_HUMAN,364 amino acids
Q2KHR3,QSER1_HUMAN,1735 amino acids
Q8NHU2,CT026_HUMAN,1237 amino acids
Q5RGS2,F75A2_HUMAN,1347 amino acids
Q6I9Y2,THOC7_HUMAN,204 amino acids
Q96DR7,SGEF_HUMAN,871 amino acids
P81274,GPSM2_HUMAN,684 amino acids
Q9UQ84,EXO1_HUMAN,846 amino acids
Q9NR82,KCNQ5_HUMAN,932 amino acids
Q5VZK9,LR16A_HUMAN,1371 amino acids
Q9BRX5,PSF3_HUMAN,216 amino acids
Q9HCD6,TANC2_HUMAN,1990 amino acids
P35221,CTNA1_HUMAN,906 amino acids
P49910,ZN165_HUMAN,485 amino acids
Q58EX7,PKHG4_HUMAN,1191 amino acids
Q5VT03,FA22D_HUMAN,806 amino acids
P24468,COT2_HUMAN,414 amino acids
Q15047,SETB1_HUMAN,1291 amino acids
Q9BWG4,SSBP4_HUMAN,385 amino acids
Q01860,PO5F1_HUMAN,360 amino acids
P32745,SSR3_HUMAN,418 amino acids
Q9NQZ3,DAZ1_HUMAN,744 amino acids
Q9BRR0,ZKSC3_HUMAN,538 amino acids
Q96B86,RGMA_HUMAN,450 amino acids
Q9UHD9,UBQL2_HUMAN,624 amino acids
Q8IYX3,CC116_HUMAN,515 amino acids
Q13129,RLF_HUMAN,1914 amino acids
Q86WB7,UN93A_HUMAN,457 amino acids
O75177,CREST_HUMAN,396 amino acids
Q9Y5H4,PCDG1_HUMAN,931 amino acids
Q9H4L4,SENP3_HUMAN,574 amino acids
Q96K83,ZN521_HUMAN,1311 amino acids
Q9BXM9,FSD1L_HUMAN,145 amino acids
O95817,BAG3_HUMAN,575 amino acids
Q96I15,SCLY_HUMAN,445 amino acids
Q13368,MPP3_HUMAN,585 amino acids
Q99650,OSMR_HUMAN,979 amino acids
P52948,NUP98_HUMAN,1729 amino acids
Q5M9N0,CD158_HUMAN,1113 amino acids
Q16706,MA2A1_HUMAN,1144 amino acids
Q6NSW7,NANP8_HUMAN,305 amino acids
P08887,IL6RA_HUMAN,468 amino acids
Q8WYB5,MYST4_HUMAN,2073 amino acids
Q13477,MADCA_HUMAN,382 amino acids
Q96SB4,SRPK1_HUMAN,655 amino acids
P12035,K2C3_HUMAN,629 amino acids
Q5T7B8,KIF24_HUMAN,1368 amino acids
Q9HCU0,CD248_HUMAN,757 amino acids
Q5JTV8,TOIP1_HUMAN,583 amino acids
O95900,TRUB2_HUMAN,331 amino acids
Q9Y4D8,K0614_HUMAN,3996 amino acids
Q96RN1,S26A8_HUMAN,970 amino acids
Q96EK9,KTI12_HUMAN,354 amino acids
Q9HCM3,K1549_HUMAN,1874 amino acids
Q92615,LAR4B_HUMAN,738 amino acids
Q9HAW0,BRF2_HUMAN,419 amino acids
O43251,RBM9_HUMAN,390 amino acids
Q5VT52,RPRD2_HUMAN,1461 amino acids
Q3BBV1,NBPFK_HUMAN,942 amino acids
Q7LBC6,KDM3B_HUMAN,1761 amino acids
P36508,ZNF76_HUMAN,570 amino acids
Q9UKF5,ADA29_HUMAN,820 amino acids
Q02224,CENPE_HUMAN,2701 amino acids
Q7Z5H4,VN1R5_HUMAN,357 amino acids
Q9UKX3,MYH13_HUMAN,1938 amino acids
Q15398,DLGP5_HUMAN,846 amino acids
Q8IWF6,F116A_HUMAN,608 amino acids
Q6ZMP0,THSD4_HUMAN,1018 amino acids
Q76N89,HECW1_HUMAN,1606 amino acids
Q96KP6,TNIP3_HUMAN,325 amino acids
O00268,TAF4_HUMAN,1085 amino acids
P11150,LIPC_HUMAN,499 amino acids
Q9HAU8,RNPL1_HUMAN,494 amino acids
P52747,ZN143_HUMAN,638 amino acids
O15320,CTGE5_HUMAN,804 amino acids
Q8WV83,S35F5_HUMAN,523 amino acids
A5D8V7,CC151_HUMAN,595 amino acids
Q9HBJ0,PLAC1_HUMAN,212 amino acids
A6NNL9,F18A5_HUMAN,308 amino acids
Q8IYX8,CE57R_HUMAN,460 amino acids
Q9NRE1,MMP26_HUMAN,261 amino acids
Q96JM2,ZN462_HUMAN,2506 amino acids
Q69YW0,CA222_HUMAN,305 amino acids
Q9UBZ4,APEX2_HUMAN,518 amino acids
Q96PV0,SYGP1_HUMAN,1343 amino acids
Q6TFL3,CI093_HUMAN,1326 amino acids
Q86UP3,ZFHX4_HUMAN,3567 amino acids
Q5T9S5,CCD18_HUMAN,1454 amino acids
P27986,P85A_HUMAN,724 amino acids
A2VCL2,CC162_HUMAN,387 amino acids
Q96GS6,F18A1_HUMAN,310 amino acids
Q8IWW6,RHG12_HUMAN,846 amino acids
Q14147,DHX34_HUMAN,576 amino acids
Q86YZ3,HORN_HUMAN,2850 amino acids
P14091,CATE_HUMAN,401 amino acids
P48736,PK3CG_HUMAN,1102 amino acids
Q969Y0,FA55C_HUMAN,559 amino acids
O60229,KALRN_HUMAN,2985 amino acids
Q6PFW1,VIP1_HUMAN,1433 amino acids
Q96QZ7,MAGI1_HUMAN,1491 amino acids
P62683,GAK1_HUMAN,666 amino acids
Q9NRD8,DUOX2_HUMAN,1548 amino acids
Q3BBV2,NBPF8_HUMAN,869 amino acids
Q5T3J3,CA103_HUMAN,769 amino acids
O95267,GRP1_HUMAN,797 amino acids
Q8IUC4,RHPN2_HUMAN,686 amino acids
Q5T870,PRR9_HUMAN,116 amino acids
O43593,HAIR_HUMAN,1189 amino acids
Q8NEE8,TTC16_HUMAN,873 amino acids
Q86Z02,HIPK1_HUMAN,1210 amino acids
O95405,ZFYV9_HUMAN,1425 amino acids
Q9BXP5,SRRT_HUMAN,876 amino acids
P17861,XBP1_HUMAN,261 amino acids
O95789,ZMYM6_HUMAN,1325 amino acids
O95251,MYST2_HUMAN,611 amino acids
Q9P1Q0,VPS54_HUMAN,977 amino acids
Q92610,ZN592_HUMAN,1267 amino acids
Q9NSY1,BMP2K_HUMAN,1161 amino acids
Q96HY7,DHTK1_HUMAN,919 amino acids
Q9H313,TTYH1_HUMAN,450 amino acids
P31629,ZEP2_HUMAN,2446 amino acids
P04114,APOB_HUMAN,4563 amino acids
O60231,DHX16_HUMAN,1041 amino acids
B1AL46,FA22E_HUMAN,878 amino acids
Q96BN8,F105B_HUMAN,352 amino acids
P26196,DDX6_HUMAN,483 amino acids
P0C6A0,ZGLP1_HUMAN,271 amino acids
A2RU30,K0748_HUMAN,521 amino acids
O75635,SPB7_HUMAN,380 amino acids
Q5FWF5,ESCO1_HUMAN,840 amino acids
P12883,MYH7_HUMAN,1935 amino acids
Q8NEY1,NAV1_HUMAN,1877 amino acids
Q8WWN8,ARAP3_HUMAN,1544 amino acids
Q15532,SSXT_HUMAN,418 amino acids
P43364,MAGAB_HUMAN,429 amino acids
Q01094,E2F1_HUMAN,437 amino acids
Q9UBG3,CRNN_HUMAN,495 amino acids
Q9UK12,ZN222_HUMAN,451 amino acids
Q8NGS3,OR1J1_HUMAN,322 amino acids
P49590,SYHM_HUMAN,506 amino acids
Q9UL68,MYT1L_HUMAN,1186 amino acids
Q5VW22,AGAP6_HUMAN,663 amino acids
Q9UHV7,MED13_HUMAN,2174 amino acids
Q5SW79,CE170_HUMAN,1584 amino acids
Q76KP1,B4GN4_HUMAN,1039 amino acids
P43489,TNR4_HUMAN,277 amino acids
Q5TZJ5,F75A1_HUMAN,1347 amino acids
Q6AW86,Z324B_HUMAN,544 amino acids
O75909,CCNK_HUMAN,580 amino acids
Q32M78,ZN699_HUMAN,642 amino acids
Q14204,DYHC1_HUMAN,4646 amino acids
Q9NZW4,DSPP_HUMAN,1301 amino acids
Q8N7X0,CAN7L_HUMAN,1667 amino acids
Q9UFD9,RIM3A_HUMAN,1545 amino acids
Q70J99,UN13D_HUMAN,1090 amino acids
P30466,1B18_HUMAN,362 amino acids
Q49AM3,TTC31_HUMAN,519 amino acids
P15144,AMPN_HUMAN,967 amino acids
Q6ZR62,ZCH16_HUMAN,310 amino acids
P16220,CREB1_HUMAN,341 amino acids
Q8TBY8,PMFBP_HUMAN,1022 amino acids
Q8N3K9,CMYA5_HUMAN,4069 amino acids
O00124,UBXN8_HUMAN,270 amino acids
Q92817,EVPL_HUMAN,2033 amino acids
Q6ZVD7,STOX1_HUMAN,989 amino acids
Q9H2U1,DHX36_HUMAN,1008 amino acids
Q2KHR2,RFX7_HUMAN,1363 amino acids
O15047,SET1A_HUMAN,1707 amino acids
Q12955,ANK3_HUMAN,4377 amino acids
Q6ZW49,PAXI1_HUMAN,1035 amino acids
Q5TYW2,A20A1_HUMAN,823 amino acids
Q6ZV60,YL023_HUMAN,143 amino acids
P51587,BRCA2_HUMAN,3418 amino acids
O15068,MCF2L_HUMAN,1137 amino acids
Q86WI3,NLRC5_HUMAN,1866 amino acids
Q99743,NPAS2_HUMAN,824 amino acids
P58397,ATS12_HUMAN,1594 amino acids
P35125,UBP6_HUMAN,1406 amino acids
O43776,SYNC_HUMAN,548 amino acids
Q587J8,ECAT1_HUMAN,217 amino acids
O43610,SPY3_HUMAN,288 amino acids
Q99865,SPI2A_HUMAN,258 amino acids
Q96N21,CQ056_HUMAN,525 amino acids
Q9NZQ8,TRPM5_HUMAN,1165 amino acids
Q32MH5,K1370_HUMAN,1076 amino acids
Q02952,AKA12_HUMAN,1782 amino acids
P98194,AT2C1_HUMAN,919 amino acids
Q92804,RBP56_HUMAN,592 amino acids
Q8N998,CCD89_HUMAN,374 amino acids
Q5VVP1,F75A6_HUMAN,1343 amino acids
Q96GQ7,DDX27_HUMAN,796 amino acids
Q8TCU4,ALMS1_HUMAN,4167 amino acids
Q8ND23,LR16B_HUMAN,1372 amino acids
Q86VW2,GEFT_HUMAN,580 amino acids
Q99062,CSF3R_HUMAN,836 amino acids
Q6ZNW5,CO058_HUMAN,385 amino acids
Q7Z3B4,NUP54_HUMAN,507 amino acids
P40424,PBX1_HUMAN,430 amino acids
Q8IZF7,GP111_HUMAN,708 amino acids
Q7Z3K3,POGZ_HUMAN,1410 amino acids
P01877,IGHA2_HUMAN,340 amino acids
Q6UB98,ANR12_HUMAN,2062 amino acids
O14578,CTRO_HUMAN,2027 amino acids
Q5TYW1,ZN658_HUMAN,1059 amino acids
Q8IVF1,FA22A_HUMAN,878 amino acids
Q9Y520,BA2L2_HUMAN,2897 amino acids
Q8IUH3,RBM45_HUMAN,476 amino acids
O94779,CNTN5_HUMAN,1100 amino acids
P13746,1A11_HUMAN,365 amino acids
P53539,FOSB_HUMAN,338 amino acids
Q14137,BOP1_HUMAN,746 amino acids
P98082,DAB2_HUMAN,770 amino acids
Q9H4A3,WNK1_HUMAN,2382 amino acids
P17936,IBP3_HUMAN,291 amino acids
P11169,GTR3_HUMAN,496 amino acids
P04843,RPN1_HUMAN,607 amino acids
Q8NBX0,SCPDH_HUMAN,429 amino acids
Q68DN1,CB016_HUMAN,1984 amino acids
Q76N32,CEP68_HUMAN,757 amino acids
Q9BPZ2,SPI2B_HUMAN,258 amino acids
Q5VYV0,FOXB2_HUMAN,432 amino acids
P48380,RFX3_HUMAN,749 amino acids
Q5THK1,CV030_HUMAN,2151 amino acids
Q09160,1A80_HUMAN,365 amino acids
A8MTI9,YI033_HUMAN,375 amino acids
Q14576,ELAV3_HUMAN,367 amino acids
Q8NB25,F184A_HUMAN,1140 amino acids
Q8IXJ6,SIRT2_HUMAN,389 amino acids
Q6ZV19,YF004_HUMAN,183 amino acids
P35637,FUS_HUMAN,526 amino acids
P78527,PRKDC_HUMAN,4128 amino acids
Q6AI39,K0240_HUMAN,1079 amino acids
Q86UR5,RIMS1_HUMAN,1692 amino acids
P30486,1B48_HUMAN,362 amino acids
Q8TB69,ZN519_HUMAN,540 amino acids
Q92614,MY18A_HUMAN,2054 amino acids
Q8N2E2,VWDE_HUMAN,1590 amino acids
Q96K75,ZN514_HUMAN,400 amino acids
Q9UBB9,TFP11_HUMAN,837 amino acids
O60242,BAI3_HUMAN,1522 amino acids
Q86YR6,POTED_HUMAN,584 amino acids
Q96MG7,MAGG1_HUMAN,304 amino acids
Q9Y5F9,PCDGI_HUMAN,930 amino acids
Q8IYD8,FANCM_HUMAN,2048 amino acids
Q9H361,PABP3_HUMAN,631 amino acids
Q96I99,SUCB2_HUMAN,432 amino acids
P01266,THYG_HUMAN,2768 amino acids
A6NFA0,YI007_HUMAN,338 amino acids
Q9H7C4,SYNCI_HUMAN,482 amino acids
Q86UW6,N4BP2_HUMAN,1770 amino acids
Q8WWW0,RASF5_HUMAN,418 amino acids
A6NHR9,SMHD1_HUMAN,2005 amino acids
Q9UQR1,ZN148_HUMAN,794 amino acids
Q16620,NTRK2_HUMAN,822 amino acids
Q9NPA5,ZF64A_HUMAN,681 amino acids
Q02446,SP4_HUMAN,784 amino acids
Q8IZF6,GP112_HUMAN,3080 amino acids
O43167,ZBT24_HUMAN,697 amino acids
O15079,SNPH_HUMAN,494 amino acids
Q5VSJ3,FA23B_HUMAN,274 amino acids
Q6N021,TET2_HUMAN,2002 amino acids
Q9Y252,RNF6_HUMAN,685 amino acids
Q8WXH0,SYNE2_HUMAN,6885 amino acids
Q5VUB5,F1711_HUMAN,890 amino acids
Q8NEZ4,MLL3_HUMAN,4911 amino acids
Q9P1V8,CN174_HUMAN,674 amino acids
O00512,BCL9_HUMAN,1426 amino acids
Q9BYG3,MK67I_HUMAN,293 amino acids
Q8NEM2,SHCBP_HUMAN,672 amino acids
Q9Y4C8,RBM19_HUMAN,960 amino acids
O43426,SYNJ1_HUMAN,1573 amino acids
Q8ND71,GIMA8_HUMAN,665 amino acids
O75157,T22D2_HUMAN,780 amino acids
Q6ZU64,CC108_HUMAN,1925 amino acids
Q2WGJ9,FR1L6_HUMAN,1857 amino acids
Q6IE37,OVOS1_HUMAN,1185 amino acids
Q8TAT6,NPL4_HUMAN,608 amino acids
O14647,CHD2_HUMAN,1828 amino acids
Q92625,ANS1A_HUMAN,1134 amino acids
Q03001,BPA1_HUMAN,7570 amino acids
Q08211,DHX9_HUMAN,1270 amino acids
Q9WJR5,POK3_HUMAN,959 amino acids
Q9Y2C5,S17A4_HUMAN,497 amino acids
Q12809,KCNH2_HUMAN,1159 amino acids
Q5JPH6,SYEM_HUMAN,523 amino acids
Q5SYE7,NHSL1_HUMAN,1610 amino acids
Q86T75,NBPFB_HUMAN,598 amino acids
O00213,APBB1_HUMAN,710 amino acids
O15537,XLRS1_HUMAN,224 amino acids
P30491,1B53_HUMAN,362 amino acids
Q13356,PPIL2_HUMAN,520 amino acids
O60673,DPOLZ_HUMAN,3130 amino acids
Q96ND8,ZN583_HUMAN,569 amino acids
P0CB48,UBFL6_HUMAN,400 amino acids
Q9H2X3,CLC4M_HUMAN,399 amino acids
Q06730,ZN33A_HUMAN,810 amino acids
Q6DJT9,PLAG1_HUMAN,500 amino acids
Q9HCM1,CL035_HUMAN,1747 amino acids
Q9GZR7,DDX24_HUMAN,859 amino acids
Q05084,ICA69_HUMAN,483 amino acids
Q96BR6,ZN669_HUMAN,464 amino acids
Q5D862,FILA2_HUMAN,2391 amino acids
Q9H7R0,ZN442_HUMAN,627 amino acids
P43119,PI2R_HUMAN,386 amino acids
P10163,PRB4_HUMAN,310 amino acids
O43361,ZN749_HUMAN,691 amino acids
Q14525,KT33B_HUMAN,404 amino acids
Q9UPQ0,LIMC1_HUMAN,1083 amino acids
Q9BXS6,NUSAP_HUMAN,441 amino acids
A6ND21,UBFL3_HUMAN,393 amino acids
Q96Q89,KI20B_HUMAN,1820 amino acids
Q14814,MEF2D_HUMAN,521 amino acids
P35222,CTNB1_HUMAN,781 amino acids
O94979,SC31A_HUMAN,1220 amino acids
Q9NVP1,DDX18_HUMAN,670 amino acids
P18462,1A25_HUMAN,365 amino acids
Q8WWA1,TMM40_HUMAN,233 amino acids
Q8N414,PGBD5_HUMAN,455 amino acids
Q9H9D4,ZN408_HUMAN,720 amino acids
Q5T0Z8,CF132_HUMAN,1188 amino acids
P04080,CYTB_HUMAN,98 amino acids
Q63ZY3,KANK2_HUMAN,851 amino acids
Q8TDW7,FAT3_HUMAN,4589 amino acids
Q8NEU8,DP13B_HUMAN,664 amino acids
Q96CC6,RHDF1_HUMAN,855 amino acids
Q14587,ZN268_HUMAN,947 amino acids
Q9HCF4,ALO17_HUMAN,1550 amino acids
Q9BQF6,SENP7_HUMAN,1050 amino acids
Q8IZU9,KIRR3_HUMAN,778 amino acids
Q8IWV1,LAX1_HUMAN,398 amino acids
Q8WXR4,MYO3B_HUMAN,1341 amino acids
Q9P2P6,STAR9_HUMAN,4614 amino acids
Q96BT1,CC049_HUMAN,292 amino acids
Q9ULJ3,ZN295_HUMAN,1066 amino acids
A8MWS5,NBP6L_HUMAN,240 amino acids
O95402,MED26_HUMAN,600 amino acids
Q70E73,RAPH1_HUMAN,1250 amino acids
Q0VDD7,CS057_HUMAN,668 amino acids
Q9HBM6,TAF9B_HUMAN,251 amino acids
Q155Q3,DIXC1_HUMAN,683 amino acids
Q8TE67,ES8L3_HUMAN,593 amino acids
Q9UIE0,ZN230_HUMAN,474 amino acids
Q92794,MYST3_HUMAN,2004 amino acids
P42858,HD_HUMAN,3142 amino acids
Q9HAK2,COE2_HUMAN,575 amino acids
Q9H195,MUC3B_HUMAN,901 amino acids
Q6V1P9,PCD23_HUMAN,2916 amino acids
O60343,TBCD4_HUMAN,1298 amino acids
P98160,PGBM_HUMAN,4391 amino acids
Q96MB7,HARB1_HUMAN,349 amino acids
Q8NDV3,SMC1B_HUMAN,1235 amino acids
Q96K21,ZFY19_HUMAN,471 amino acids
Q96AC6,KIFC2_HUMAN,838 amino acids
Q01484,ANK2_HUMAN,3924 amino acids
Q92620,PRP16_HUMAN,1227 amino acids
Q9NTX9,CT177_HUMAN,383 amino acids
O60299,PRIP1_HUMAN,673 amino acids
Q5VV41,ARHGG_HUMAN,709 amino acids
P51692,STA5B_HUMAN,787 amino acids
Q5SQ80,A20A2_HUMAN,823 amino acids
Q9UBD5,ORC3_HUMAN,711 amino acids
Q9Y2I6,NINL_HUMAN,1382 amino acids
Q6PCD5,RFWD3_HUMAN,774 amino acids
A6NEE1,U639_HUMAN,506 amino acids
Q8IZT6,ASPM_HUMAN,3477 amino acids
Q8TDI7,TMC2_HUMAN,906 amino acids
Q96BT3,CENPT_HUMAN,561 amino acids
Q9UL49,TCFL5_HUMAN,500 amino acids
Q6ZN30,BNC2_HUMAN,1099 amino acids
Q5QJE6,TDIF2_HUMAN,756 amino acids
Q5RGM9,F18A2_HUMAN,310 amino acids
Q8TF27,AGA11_HUMAN,550 amino acids
P42331,RHG25_HUMAN,645 amino acids
Q86UN6,AKA28_HUMAN,197 amino acids
Q06732,ZN33B_HUMAN,778 amino acids
Q9H0I2,CP048_HUMAN,346 amino acids
Q9ULS5,TMCC3_HUMAN,477 amino acids
Q9UBW7,ZMYM2_HUMAN,1377 amino acids
Q3V6T2,GRDN_HUMAN,1871 amino acids
O60504,VINEX_HUMAN,671 amino acids
Q9P2D7,DYH1_HUMAN,4330 amino acids
O75427,LRCH4_HUMAN,683 amino acids
Q6ISB3,GRHL2_HUMAN,625 amino acids
Q9BX26,SYCP2_HUMAN,1530 amino acids
Q96JN0,LCOR_HUMAN,433 amino acids
P32780,TF2H1_HUMAN,548 amino acids
Q5TG92,CA195_HUMAN,126 amino acids
P51523,ZNF84_HUMAN,738 amino acids
Q9NY74,ETAA1_HUMAN,926 amino acids
Q6P3V2,Z585A_HUMAN,769 amino acids
Q7Z417,NUFP2_HUMAN,695 amino acids
P06313,KV403_HUMAN,133 amino acids
Q95365,1B38_HUMAN,362 amino acids
Q8IZL2,MAML2_HUMAN,1156 amino acids
Q9Y616,IRAK3_HUMAN,596 amino acids
Q9NYB0,TE2IP_HUMAN,399 amino acids
A8MTZ7,CL071_HUMAN,301 amino acids
Q32MZ4,LRRF1_HUMAN,808 amino acids
P05155,IC1_HUMAN,500 amino acids
Q9UPQ3,AGAP1_HUMAN,857 amino acids
Q8ND82,Z280C_HUMAN,737 amino acids
Q8TDB8,GTR14_HUMAN,520 amino acids
Q8NEV4,MYO3A_HUMAN,1616 amino acids
Q9Y2R2,PTN22_HUMAN,807 amino acids
P41002,CCNF_HUMAN,786 amino acids
Q8TBZ5,ZN502_HUMAN,544 amino acids
P05997,CO5A2_HUMAN,1499 amino acids
Q8N8D1,PDCD7_HUMAN,485 amino acids
Q9HCM2,PLXA4_HUMAN,1894 amino acids
Q14449,GRB14_HUMAN,540 amino acids
Q8IWN7,RP1L1_HUMAN,2480 amino acids
Q13972,RGRF1_HUMAN,1275 amino acids
P13533,MYH6_HUMAN,1939 amino acids
P10316,1A69_HUMAN,365 amino acids
Q9Y5H0,PCDG3_HUMAN,932 amino acids
Q96EX3,WDR34_HUMAN,536 amino acids
A8MT82,CTLFB_HUMAN,671 amino acids
A6NEA5,U627B_HUMAN,169 amino acids
Q9UIM3,FKBPL_HUMAN,349 amino acids
Q9BTA9,WAC_HUMAN,647 amino acids
Q6ZVW7,I17EL_HUMAN,336 amino acids
P06315,KV501_HUMAN,115 amino acids
Q9Y2P0,ZN835_HUMAN,559 amino acids
Q8IZQ1,WDFY3_HUMAN,3526 amino acids
Q9HAW4,CLSPN_HUMAN,1339 amino acids
Q86U70,LDB1_HUMAN,411 amino acids
Q7RTU1,TCF23_HUMAN,214 amino acids
Q6DHV7,ADAL_HUMAN,355 amino acids
Q6ZN55,ZN574_HUMAN,896 amino acids
Q16659,MK06_HUMAN,721 amino acids
Q7Z2D5,LPPR4_HUMAN,763 amino acids
Q5H9L2,TCAL5_HUMAN,206 amino acids
O43157,PLXB1_HUMAN,2135 amino acids
Q96PK6,RBM14_HUMAN,669 amino acids
O43309,ZSC12_HUMAN,604 amino acids
A0AUZ9,CB067_HUMAN,987 amino acids
Q86XJ1,GA2L3_HUMAN,694 amino acids
Q5VZL5,ZMYM4_HUMAN,1548 amino acids
Q5VWN6,CJ018_HUMAN,2430 amino acids
Q9Y4D7,PLXD1_HUMAN,1925 amino acids
Q96J02,ITCH_HUMAN,903 amino acids
Q9NVI1,FANCI_HUMAN,1328 amino acids
O43151,TET3_HUMAN,1660 amino acids
O15062,ZBTB5_HUMAN,677 amino acids
Q86Y26,NUT_HUMAN,1132 amino acids
Q9BX69,CARD6_HUMAN,1037 amino acids
P04279,SEMG1_HUMAN,462 amino acids
Q92608,DOCK2_HUMAN,1830 amino acids
P0C869,PA24B_HUMAN,781 amino acids
Q2M3X9,ZN674_HUMAN,581 amino acids
O60271,JIP4_HUMAN,1321 amino acids
P01042,KNG1_HUMAN,644 amino acids
A6NF34,ANTRL_HUMAN,565 amino acids
O75912,DGKI_HUMAN,1065 amino acids
A6NE52,K1875_HUMAN,1622 amino acids
Q5TH74,CA201_HUMAN,334 amino acids
Q12965,MYO1E_HUMAN,1108 amino acids
Q8N1B4,VPS52_HUMAN,723 amino acids
Q7Z3J3,RGPD4_HUMAN,1766 amino acids
Q96BY6,DOC10_HUMAN,2183 amino acids
Q8IYT3,CF097_HUMAN,715 amino acids
Q7Z589,EMSY_HUMAN,1322 amino acids
Q4V348,Z658B_HUMAN,819 amino acids
Q9BZC7,ABCA2_HUMAN,2435 amino acids
Q96MM7,H6ST2_HUMAN,605 amino acids
Q5SVZ6,ZMYM1_HUMAN,1142 amino acids
Q96SE7,ZN347_HUMAN,839 amino acids
Q08E93,F27E3_HUMAN,113 amino acids
Q8WTR7,ZN473_HUMAN,871 amino acids
Q14157,UBP2L_HUMAN,1087 amino acids
Q9UIG0,BAZ1B_HUMAN,1483 amino acids
O75128,COBL_HUMAN,1261 amino acids
Q8N8A4,GAH6_HUMAN,274 amino acids
Q9BVV7,TI21L_HUMAN,248 amino acids
Q8TF47,ZFP90_HUMAN,636 amino acids
Q9Y2Q1,ZN257_HUMAN,535 amino acids
O14686,MLL2_HUMAN,5262 amino acids
Q8N680,ZBTB2_HUMAN,514 amino acids
Q9Y2L6,FRM4B_HUMAN,980 amino acids
Q53SF7,COBL1_HUMAN,1204 amino acids
Q9H0E3,SP130_HUMAN,1048 amino acids
Q92481,AP2B_HUMAN,460 amino acids
P36269,GGT5_HUMAN,586 amino acids
Q5SRE5,NU188_HUMAN,1749 amino acids
Q9ULV3,CIZ1_HUMAN,898 amino acids
Q96L91,EP400_HUMAN,3160 amino acids
P20073,ANXA7_HUMAN,488 amino acids
Q96MT8,CEP63_HUMAN,703 amino acids
Q14444,CAPR1_HUMAN,709 amino acids
Q5JWR5,DOP1_HUMAN,2465 amino acids
Q14966,ZN638_HUMAN,1978 amino acids
Q06413,MEF2C_HUMAN,473 amino acids
Q9NSC5,HOME3_HUMAN,361 amino acids
Q5T2Q4,CCYL2_HUMAN,361 amino acids
Q8NHS2,AATC2_HUMAN,421 amino acids
Q96R28,OR2M2_HUMAN,347 amino acids
Q8N7Z5,ANR31_HUMAN,1873 amino acids
Q8WZ64,ARAP2_HUMAN,1704 amino acids
Q9H422,HIPK3_HUMAN,1215 amino acids
Q92878,RAD50_HUMAN,1312 amino acids
O15357,SHIP2_HUMAN,1258 amino acids
Q107X0,KRIP1_HUMAN,134 amino acids
Q6ZNJ1,NBEL2_HUMAN,2754 amino acids
Q14807,KIF22_HUMAN,665 amino acids
Q9Y5G5,PCDG8_HUMAN,932 amino acids
Q2TAA8,TXIP1_HUMAN,658 amino acids
Q9NRC6,SPTN5_HUMAN,3674 amino acids
Q96JN2,CC136_HUMAN,1154 amino acids
O95319,CELF2_HUMAN,508 amino acids
Q8IXS2,CCD65_HUMAN,484 amino acids
Q9C0I4,THS7B_HUMAN,1608 amino acids
P30447,1A23_HUMAN,365 amino acids
Q8TB24,RIN3_HUMAN,985 amino acids
Q9UDY8,MALT1_HUMAN,824 amino acids
Q7Z7G1,CLNK_HUMAN,428 amino acids
Q12802,AKP13_HUMAN,2813 amino acids
Q8TAV4,STML3_HUMAN,291 amino acids
Q5QJ38,TCHL1_HUMAN,904 amino acids
Q92834,RPGR_HUMAN,1020 amino acids
A6NKB5,PCX2_HUMAN,2137 amino acids
Q9ULG1,INO80_HUMAN,1556 amino acids
Q96GG9,DCNL1_HUMAN,259 amino acids
Q9Y5G9,PCDG4_HUMAN,931 amino acids
Q04323,UBXN1_HUMAN,297 amino acids
P43626,KI2L1_HUMAN,348 amino acids
A0JNW5,UH1BL_HUMAN,1464 amino acids
O75116,ROCK2_HUMAN,1388 amino acids
Q9NSU2,TREX1_HUMAN,369 amino acids
Q5VW38,GP107_HUMAN,600 amino acids
Q9Y3Y4,PYGO1_HUMAN,419 amino acids
Q9Y5E4,PCDB5_HUMAN,795 amino acids
O76039,CDKL5_HUMAN,1030 amino acids
P16144,ITB4_HUMAN,1822 amino acids
Q9Y6N6,LAMC3_HUMAN,1587 amino acids
Q5VTE6,ANGE2_HUMAN,544 amino acids
Q96EK2,PF21B_HUMAN,531 amino acids
Q96C74,ROP1L_HUMAN,230 amino acids
Q9UH99,SUN2_HUMAN,717 amino acids
Q8IYW4,ENTD1_HUMAN,607 amino acids
Q9H5U6,ZCHC4_HUMAN,513 amino acids
Q4ZHG4,FNDC1_HUMAN,1894 amino acids
A6NMV5,PRA23_HUMAN,476 amino acids
Q96P26,5NT1B_HUMAN,610 amino acids
Q8NHY3,GA2L2_HUMAN,880 amino acids
Q7Z2Y8,GVIN1_HUMAN,2422 amino acids
P27708,PYR1_HUMAN,2225 amino acids
Q9BZA8,PC11Y_HUMAN,1340 amino acids
P01604,KV112_HUMAN,108 amino acids
Q07837,SLC31_HUMAN,685 amino acids
O75663,TIPRL_HUMAN,272 amino acids
O95081,AGFG2_HUMAN,481 amino acids
Q96CP6,GRM1A_HUMAN,724 amino acids
Q9BTC0,DIDO1_HUMAN,2240 amino acids
Q9H4M7,PKHA4_HUMAN,779 amino acids
P42229,STA5A_HUMAN,794 amino acids
P42261,GRIA1_HUMAN,906 amino acids
Q5VT25,MRCKA_HUMAN,1732 amino acids
P14923,PLAK_HUMAN,745 amino acids
Q68CP9,ARID2_HUMAN,1835 amino acids
O43182,RHG06_HUMAN,974 amino acids
Q8NB90,SPAT5_HUMAN,893 amino acids
P06312,KV401_HUMAN,121 amino acids
Q9UI26,IPO11_HUMAN,975 amino acids
A6NMK8,F196B_HUMAN,535 amino acids
Q3LI81,KR271_HUMAN,207 amino acids
O95936,EOMES_HUMAN,686 amino acids
Q8NG81,OR2M7_HUMAN,312 amino acids
Q6PJW8,CNST_HUMAN,725 amino acids
Q86UD0,CI140_HUMAN,394 amino acids
Q8N3A8,PARP8_HUMAN,854 amino acids
O75445,USH2A_HUMAN,5202 amino acids
Q9H2K8,TAOK3_HUMAN,898 amino acids
Q9Y6N7,ROBO1_HUMAN,1651 amino acids
Q9HCJ3,RAVR2_HUMAN,691 amino acids
Q9Y4W2,LAS1L_HUMAN,734 amino acids
Q86VD1,MORC1_HUMAN,984 amino acids
Q92540,SMG7_HUMAN,1137 amino acids
Q8IY84,NIM1_HUMAN,436 amino acids
Q07817,B2CL1_HUMAN,233 amino acids
Q96JE9,MAP6_HUMAN,813 amino acids
O43310,CTIF_HUMAN,598 amino acids
Q96CW1,AP2M1_HUMAN,435 amino acids
P16284,PECA1_HUMAN,738 amino acids
Q8IUX7,AEBP1_HUMAN,1158 amino acids
O15354,GPR37_HUMAN,613 amino acids
Q99541,PLIN2_HUMAN,437 amino acids
Q14562,DHX8_HUMAN,1220 amino acids
P06729,CD2_HUMAN,351 amino acids
Q5T749,KPRP_HUMAN,579 amino acids
Q5VZR2,FA22G_HUMAN,741 amino acids
Q8TCG1,CIP2A_HUMAN,905 amino acids
P30281,CCND3_HUMAN,292 amino acids
Q8N5C8,TAB3_HUMAN,712 amino acids
P18464,1B51_HUMAN,362 amino acids
Q5JVG2,ZN484_HUMAN,852 amino acids
Q8WXI2,CNKR2_HUMAN,1034 amino acids
O95677,EYA4_HUMAN,639 amino acids
Q13136,LIPA1_HUMAN,1202 amino acids
Q8NA82,MARHA_HUMAN,808 amino acids
Q9UL36,ZN236_HUMAN,1845 amino acids
Q99741,CDC6_HUMAN,560 amino acids
P35658,NU214_HUMAN,2090 amino acids
Q9BW04,SARG_HUMAN,601 amino acids
P49848,TAF6_HUMAN,677 amino acids
Q2M3C7,SPKAP_HUMAN,1700 amino acids
Q9NR99,MXRA5_HUMAN,2828 amino acids
Q9Y4F3,LKAP_HUMAN,1741 amino acids
O14964,HGS_HUMAN,777 amino acids
P78348,ACCN2_HUMAN,528 amino acids
Q9UN71,PCDGG_HUMAN,923 amino acids
Q07157,ZO1_HUMAN,1748 amino acids
O95544,NADK_HUMAN,446 amino acids
Q8N137,CNTRB_HUMAN,903 amino acids
Q9P2G1,AKIB1_HUMAN,1089 amino acids
Q8NF50,DOCK8_HUMAN,2099 amino acids
O94759,TRPM2_HUMAN,1503 amino acids
Q14494,NF2L1_HUMAN,772 amino acids
P57082,TBX4_HUMAN,545 amino acids
Q9NXR8,ING3_HUMAN,418 amino acids
Q15884,F1892_HUMAN,450 amino acids
Q8N8Z8,ZN441_HUMAN,626 amino acids
Q86XD5,F131B_HUMAN,332 amino acids
P17020,ZNF16_HUMAN,682 amino acids
A6NHY6,CI118_HUMAN,69 amino acids
Q9HCK4,ROBO2_HUMAN,1378 amino acids
Q8IZF0,NALCN_HUMAN,1738 amino acids
Q6PJ69,TRI65_HUMAN,517 amino acids
P22670,RFX1_HUMAN,979 amino acids
Q4AC94,C2CD3_HUMAN,2353 amino acids
O60447,EVI5_HUMAN,810 amino acids
Q9NZP6,CO002_HUMAN,1156 amino acids
Q6ZN28,MACC1_HUMAN,852 amino acids
Q05952,STP2_HUMAN,138 amino acids
P29074,PTN4_HUMAN,926 amino acids
Q5W0A0,F194B_HUMAN,696 amino acids
P30490,1B52_HUMAN,362 amino acids
Q6P4R8,NFRKB_HUMAN,1299 amino acids
O00592,PODXL_HUMAN,558 amino acids
Q92750,TAF4B_HUMAN,862 amino acids
P46531,NOTC1_HUMAN,2555 amino acids
P01891,1A68_HUMAN,365 amino acids
Q04637,IF4G1_HUMAN,1599 amino acids
Q5TIA1,MEI1_HUMAN,1274 amino acids
Q86W26,NAL10_HUMAN,655 amino acids
O75604,UBP2_HUMAN,605 amino acids
Q92754,AP2C_HUMAN,450 amino acids
Q2TAK8,MUM1_HUMAN,710 amino acids
O43679,LDB2_HUMAN,373 amino acids
Q9HBJ7,UBP29_HUMAN,922 amino acids
Q7Z6K3,PTAR1_HUMAN,402 amino acids
Q9BQS8,FYCO1_HUMAN,1478 amino acids
Q9P2N5,RBM27_HUMAN,1060 amino acids
Q8TBZ9,CG062_HUMAN,253 amino acids
Q9BSJ6,FA64A_HUMAN,248 amino acids
Q96AZ1,F119B_HUMAN,226 amino acids
Q8N0Z9,VSI10_HUMAN,540 amino acids
Q8IXL7,MSRB3_HUMAN,185 amino acids
Q8WWI1,LMO7_HUMAN,1683 amino acids
Q92783,STAM1_HUMAN,540 amino acids
Q8WYP5,ELYS_HUMAN,2266 amino acids
Q9H252,KCNH6_HUMAN,994 amino acids
Q2M2I8,AAK1_HUMAN,961 amino acids
Q6IA86,ELP2_HUMAN,826 amino acids
Q05996,ZP2_HUMAN,745 amino acids
P22105,TENX_HUMAN,4289 amino acids
O75064,DEN4B_HUMAN,1496 amino acids
Q2KHM9,K0753_HUMAN,967 amino acids
Q6PKG0,LARP1_HUMAN,1096 amino acids
Q9UBX1,CATF_HUMAN,484 amino acids
P01854,IGHE_HUMAN,428 amino acids
A3KFT3,OR2M5_HUMAN,312 amino acids
Q9UKJ1,PILRA_HUMAN,303 amino acids
O14529,CUX2_HUMAN,1424 amino acids
Q92793,CBP_HUMAN,2442 amino acids
Q9BR84,ZN559_HUMAN,538 amino acids
Q9P2H5,UBP35_HUMAN,1017 amino acids
Q16394,EXT1_HUMAN,746 amino acids
Q9Y4E1,FA21C_HUMAN,1318 amino acids
O15040,TCPR2_HUMAN,1411 amino acids
Q9UP52,TFR2_HUMAN,801 amino acids
O15516,CLOCK_HUMAN,846 amino acids
Q9UI08,EVL_HUMAN,416 amino acids
Q5SRD3,AGAP8_HUMAN,663 amino acids
Q9UBC2,EP15R_HUMAN,864 amino acids
Q9P127,LUZP4_HUMAN,313 amino acids
Q96PX1,RN157_HUMAN,679 amino acids
O43432,IF4G3_HUMAN,1585 amino acids
Q8N7R0,NANG2_HUMAN,232 amino acids
Q8IZC6,CORA1_HUMAN,1860 amino acids
O95644,NFAC1_HUMAN,943 amino acids
Q5JTC6,F123B_HUMAN,1135 amino acids
Q6UX68,XKR5_HUMAN,686 amino acids
P00451,FA8_HUMAN,2351 amino acids
Q8NAT2,TDRD5_HUMAN,981 amino acids
Q96NU0,CNT3B_HUMAN,1288 amino acids
O75122,CLAP2_HUMAN,1294 amino acids
Q96BR9,ZBT8A_HUMAN,441 amino acids
Q6ZU65,UBN2_HUMAN,1347 amino acids
P17097,ZNF7_HUMAN,686 amino acids
Q96P64,AGAP4_HUMAN,663 amino acids
Q6R2W3,SCND3_HUMAN,1325 amino acids
Q8IZH2,XRN1_HUMAN,1706 amino acids
Q8IWP9,CC28A_HUMAN,274 amino acids
Q96SE0,ABHD1_HUMAN,405 amino acids
Q96N77,ZN641_HUMAN,438 amino acids
Q8NET4,RGAG1_HUMAN,1388 amino acids
Q8NGY7,O10J6_HUMAN,276 amino acids
Q9BZ29,DOCK9_HUMAN,2069 amino acids
Q96CX3,ZN501_HUMAN,271 amino acids
Q8IXK0,PHC2_HUMAN,858 amino acids
Q15154,PCM1_HUMAN,2024 amino acids
Q5VTR2,BRE1A_HUMAN,975 amino acids
Q12857,NFIA_HUMAN,509 amino acids
Q53G59,KLH12_HUMAN,568 amino acids
Q9Y4K1,AIM1_HUMAN,1723 amino acids
Q8TF62,AT8B4_HUMAN,1192 amino acids
O95342,ABCBB_HUMAN,1321 amino acids
A8MXK1,CK090_HUMAN,200 amino acids
O95639,CPSF4_HUMAN,269 amino acids
O75616,ERAL_HUMAN,437 amino acids
Q7Z6K4,NRARP_HUMAN,114 amino acids
Q9UEY8,ADDG_HUMAN,706 amino acids
Q86XG9,NBPF5_HUMAN,351 amino acids
Q9P266,K1462_HUMAN,1359 amino acids
O00534,VMA5A_HUMAN,786 amino acids
A6ND36,FA83G_HUMAN,823 amino acids
Q8TDX9,PK1L1_HUMAN,2849 amino acids
Q96GM5,SMRD1_HUMAN,515 amino acids
Q9UJF2,NGAP_HUMAN,1139 amino acids
Q12968,NFAC3_HUMAN,1075 amino acids
Q8N9B8,RGF1A_HUMAN,481 amino acids
Q9UK61,CC063_HUMAN,1670 amino acids
Q2HXU8,CL12B_HUMAN,276 amino acids
Q3L8U1,CHD9_HUMAN,2897 amino acids
Q14667,K0100_HUMAN,2235 amino acids
Q9NW82,WDR70_HUMAN,654 amino acids
O95347,SMC2_HUMAN,1197 amino acids
Q96RN5,MED15_HUMAN,788 amino acids
Q86WZ6,ZN227_HUMAN,799 amino acids
P98171,RHG04_HUMAN,946 amino acids
Q9HCK8,CHD8_HUMAN,2581 amino acids
Q8IZJ1,UNC5B_HUMAN,945 amino acids
P30462,1B14_HUMAN,362 amino acids
P16190,1A33_HUMAN,365 amino acids
Q8IY92,SLX4_HUMAN,1834 amino acids
P59047,NALP5_HUMAN,1200 amino acids
P32519,ELF1_HUMAN,619 amino acids
P63132,POK5_HUMAN,956 amino acids
P54296,MYOM2_HUMAN,1465 amino acids
Q6ZS81,WDFY4_HUMAN,3184 amino acids
Q6W4X9,MUC6_HUMAN,2392 amino acids
Q16537,2A5E_HUMAN,467 amino acids
Q6ZN06,ZN813_HUMAN,617 amino acids
Q14683,SMC1A_HUMAN,1233 amino acids
P25205,MCM3_HUMAN,808 amino acids
Q9UNF1,MAGD2_HUMAN,606 amino acids
Q3YBM2,T176B_HUMAN,270 amino acids
Q8N2G8,GHDC_HUMAN,530 amino acids
Q9BYP7,WNK3_HUMAN,1743 amino acids
Q12852,M3K12_HUMAN,859 amino acids
Q14767,LTBP2_HUMAN,1821 amino acids
Q9Y2L8,ZKSC5_HUMAN,839 amino acids
Q96T58,MINT_HUMAN,3664 amino acids
O95155,UBE4B_HUMAN,1302 amino acids
P0C7T8,CN176_HUMAN,217 amino acids
O94855,SC24D_HUMAN,1032 amino acids
Q5T0B9,ZN362_HUMAN,420 amino acids
Q86YM7,HOME1_HUMAN,354 amino acids
Q8WXW3,PIBF1_HUMAN,757 amino acids
Q9Y5G6,PCDG7_HUMAN,932 amino acids
Q14207,NPAT_HUMAN,1427 amino acids
P0C221,CN038_HUMAN,828 amino acids
Q9YNA8,GAK3_HUMAN,666 amino acids
A1L443,FA22F_HUMAN,756 amino acids
Q96MK2,FA65C_HUMAN,946 amino acids
Q9UIH9,KLF15_HUMAN,416 amino acids
Q5HY92,FIGN_HUMAN,759 amino acids
Q96MS0,ROBO3_HUMAN,1386 amino acids
O75110,ATP9A_HUMAN,1047 amino acids
Q7Z2W4,ZCCHV_HUMAN,902 amino acids
Q3ZLR7,F48B1_HUMAN,823 amino acids
Q9QC07,POK7_HUMAN,812 amino acids
Q5VWT5,CA168_HUMAN,728 amino acids
Q8N108,MIER1_HUMAN,536 amino acids
P19474,RO52_HUMAN,475 amino acids
O94916,NFAT5_HUMAN,1531 amino acids
Q5TH69,BIG3_HUMAN,2177 amino acids
Q9P206,K1522_HUMAN,1035 amino acids
P49790,NU153_HUMAN,1475 amino acids
O95602,RPA1_HUMAN,1720 amino acids
Q8IWB6,TEX14_HUMAN,1497 amino acids
Q0VD67,YP032_HUMAN,83 amino acids
Q8TEQ6,GEMI5_HUMAN,1508 amino acids
P13196,HEM1_HUMAN,640 amino acids
P56179,DLX6_HUMAN,175 amino acids
Q8TCN5,ZN507_HUMAN,953 amino acids
O75161,NPHP4_HUMAN,1426 amino acids
Q9H160,ING2_HUMAN,280 amino acids
Q8N3D4,EH1L1_HUMAN,1523 amino acids
Q12901,ZN155_HUMAN,538 amino acids
P0CB47,UBFL1_HUMAN,393 amino acids
O94927,HAUS5_HUMAN,633 amino acids
Q9NYJ8,TAB2_HUMAN,693 amino acids
Q7L2K0,CP059_HUMAN,433 amino acids
P53367,ARFP1_HUMAN,373 amino acids
O43572,AKA10_HUMAN,662 amino acids
Q8IYY4,DZI1L_HUMAN,767 amino acids
Q9NY43,BARH2_HUMAN,387 amino acids
Q8IX01,SFR14_HUMAN,1082 amino acids
Q8IYA8,CCD36_HUMAN,584 amino acids
P48634,BAT2_HUMAN,2157 amino acids
Q8NDV7,TNR6A_HUMAN,1962 amino acids
Q92854,SEM4D_HUMAN,862 amino acids
Q6UY14,ATL4_HUMAN,1074 amino acids
Q9C075,K1C23_HUMAN,422 amino acids
O60522,TDRD6_HUMAN,2096 amino acids
Q96PK2,MACF4_HUMAN,5938 amino acids
Q9P0G3,KLK14_HUMAN,267 amino acids
Q8N1F7,NUP93_HUMAN,819 amino acids
Q9BW19,KIFC1_HUMAN,673 amino acids
O95239,KIF4A_HUMAN,1232 amino acids
O00291,HIP1_HUMAN,1037 amino acids
Q9NS68,TNR19_HUMAN,423 amino acids
Q9P2K8,E2AK4_HUMAN,1649 amino acids
Q6BDS2,URFB1_HUMAN,1440 amino acids
Q6XPR3,RPTN_HUMAN,784 amino acids
O43491,E41L2_HUMAN,1005 amino acids
Q7Z4Q2,HEAT3_HUMAN,680 amino acids
Q96HY6,DDRGK_HUMAN,314 amino acids
P63135,POK12_HUMAN,1459 amino acids
P01892,1A02_HUMAN,365 amino acids
O15020,SPTN2_HUMAN,2390 amino acids
Q5JNZ3,ZN311_HUMAN,666 amino acids
Q8WUX9,CHMP7_HUMAN,453 amino acids
P31483,TIA1_HUMAN,386 amino acids
Q9H321,VCX3B_HUMAN,216 amino acids
Q96LC7,SIG10_HUMAN,697 amino acids
Q9UBV8,PEF1_HUMAN,284 amino acids
P60509,ERB1_HUMAN,514 amino acids
O96017,CHK2_HUMAN,543 amino acids
A0AV02,S12A8_HUMAN,714 amino acids
Q8IYI0,CT196_HUMAN,205 amino acids
Q9UKV3,ACINU_HUMAN,1341 amino acids
P10071,GLI3_HUMAN,1580 amino acids
O94915,FRYL_HUMAN,3013 amino acids
Q6NUN7,CK063_HUMAN,778 amino acids
O95447,LCA5L_HUMAN,670 amino acids
Q07687,DLX2_HUMAN,328 amino acids
Q68BL8,OLM2B_HUMAN,750 amino acids
P21854,CD72_HUMAN,359 amino acids
Q9H5H4,ZN768_HUMAN,540 amino acids
Q6UXY8,TMC5_HUMAN,1006 amino acids
O75165,DJC13_HUMAN,2243 amino acids
Q8WZ74,CTTB2_HUMAN,1663 amino acids
P82094,TMF1_HUMAN,1093 amino acids
Q13464,ROCK1_HUMAN,1354 amino acids
P34925,RYK_HUMAN,604 amino acids
Q9Y4G6,TLN2_HUMAN,2542 amino acids
P04439,1A03_HUMAN,365 amino acids
Q86WV6,TM173_HUMAN,379 amino acids
Q53FD0,F164C_HUMAN,275 amino acids
Q16643,DREB_HUMAN,649 amino acids
Q8IZF4,GP114_HUMAN,528 amino acids
Q9UKJ3,GPTC8_HUMAN,1502 amino acids
Q96NM4,TOX2_HUMAN,488 amino acids
Q5PRF9,SMAG2_HUMAN,694 amino acids
A6NH13,CJ103_HUMAN,148 amino acids
Q9H992,MARH7_HUMAN,704 amino acids
Q7Z591,AKNA_HUMAN,1439 amino acids
Q7Z443,PK1L3_HUMAN,1732 amino acids
Q14CB8,RHG19_HUMAN,494 amino acids
Q68CZ1,FTM_HUMAN,1315 amino acids
P51610,HCFC1_HUMAN,2035 amino acids
Q9H4Z2,ZN335_HUMAN,1342 amino acids
P07306,ASGR1_HUMAN,291 amino acids
Q96FC9,DDX11_HUMAN,970 amino acids
Q9H6Z4,RANB3_HUMAN,567 amino acids
Q02388,CO7A1_HUMAN,2944 amino acids
A2VEC9,SSPO_HUMAN,5147 amino acids
Q9Y490,TLN1_HUMAN,2541 amino acids
Q5VU36,F75A5_HUMAN,1347 amino acids
A4D263,CG072_HUMAN,438 amino acids
P78344,IF4G2_HUMAN,907 amino acids
Q06190,P2R3A_HUMAN,1150 amino acids
Q6ZNE9,RUFY4_HUMAN,571 amino acids
P49750,YLPM1_HUMAN,1951 amino acids
Q96GR2,ACBG1_HUMAN,724 amino acids
P18583,SON_HUMAN,2426 amino acids
P52179,MYOM1_HUMAN,1685 amino acids
P42681,TXK_HUMAN,527 amino acids
Q9C0C2,TB182_HUMAN,1729 amino acids
Q02930,CREB5_HUMAN,508 amino acids
P78380,OLR1_HUMAN,273 amino acids
Q6ZSB9,ZBT49_HUMAN,765 amino acids
A8MYJ7,TTC34_HUMAN,566 amino acids
Q9BXT5,TEX15_HUMAN,2789 amino acids
Q6PJP8,DCR1A_HUMAN,1040 amino acids
Q96R06,SPAG5_HUMAN,1193 amino acids
Q92835,SHIP1_HUMAN,1189 amino acids
Q9P2J8,ZN624_HUMAN,865 amino acids
Q99959,PKP2_HUMAN,881 amino acids
P15923,TFE2_HUMAN,654 amino acids
A6NNL0,FA22B_HUMAN,878 amino acids
Q7Z3S7,CA2D4_HUMAN,1137 amino acids
A2RUR9,C144A_HUMAN,1427 amino acids
Q5HYA8,MKS3_HUMAN,995 amino acids
P11940,PABP1_HUMAN,636 amino acids
O15015,ZN646_HUMAN,1829 amino acids
Q9Y2K2,SIK3_HUMAN,1263 amino acids
Q9UQF2,JIP1_HUMAN,711 amino acids
O00409,FOXN3_HUMAN,490 amino acids
P05783,K1C18_HUMAN,430 amino acids
Q8N3X1,FNBP4_HUMAN,1017 amino acids
O00267,SPT5H_HUMAN,1087 amino acids
Q9P219,DAPLE_HUMAN,2028 amino acids
Q8N8S7,ENAH_HUMAN,591 amino acids
B2RU33,POTEC_HUMAN,542 amino acids
Q3T8J9,GON4L_HUMAN,2241 amino acids
Q9NT22,EMIL3_HUMAN,766 amino acids
Q9BUR5,APOO_HUMAN,198 amino acids
Q6A163,K1C39_HUMAN,491 amino acids
Q6ZNE5,BAKOR_HUMAN,492 amino acids
Q8WXE9,STON2_HUMAN,905 amino acids
Q96NL6,SCLT1_HUMAN,688 amino acids
Q9NPF7,IL23A_HUMAN,189 amino acids
Q9C0F0,ASXL3_HUMAN,2248 amino acids
Q9UGU0,TCF20_HUMAN,1960 amino acids
A1L4M7,CU034_HUMAN,104 amino acids
Q8TEW0,PARD3_HUMAN,1356 amino acids
Q14686,NCOA6_HUMAN,2063 amino acids
Q2KJ03,CF012_HUMAN,187 amino acids
Q8N8E3,CCD46_HUMAN,955 amino acids
Q16671,AMHR2_HUMAN,573 amino acids
O00339,MATN2_HUMAN,956 amino acids
Q9UKE5,TNIK_HUMAN,1360 amino acids
Q8N2C7,UNC80_HUMAN,3258 amino acids
Q685J3,MUC17_HUMAN,4493 amino acids
A1A519,F170A_HUMAN,330 amino acids
Q8WXF7,ATLA1_HUMAN,558 amino acids
Q99996,AKAP9_HUMAN,3911 amino acids
Q16827,PTPRO_HUMAN,1216 amino acids
Q9Y2G4,ANKR6_HUMAN,727 amino acids
P59045,NAL11_HUMAN,1033 amino acids
Q15776,ZN192_HUMAN,578 amino acids
Q8TD55,PKHO2_HUMAN,490 amino acids
O60810,PRAM4_HUMAN,478 amino acids
Q969Q1,TRI63_HUMAN,353 amino acids
Q15048,LRC14_HUMAN,493 amino acids
Q68DE3,K2018_HUMAN,2245 amino acids
O75113,N4BP1_HUMAN,896 amino acids
Q16288,NTRK3_HUMAN,839 amino acids
Q9H5J0,ZBTB3_HUMAN,574 amino acids
Q08ER8,ZN543_HUMAN,600 amino acids
Q9H633,RPP21_HUMAN,154 amino acids
O14744,ANM5_HUMAN,637 amino acids
O00555,CAC1A_HUMAN,2505 amino acids
P49326,FMO5_HUMAN,533 amino acids
Q86TP1,PRUNE_HUMAN,453 amino acids
P48651,PTSS1_HUMAN,473 amino acids
Q9H425,CA198_HUMAN,327 amino acids
Q8IY63,AMOL1_HUMAN,956 amino acids
Q7Z403,TMC6_HUMAN,805 amino acids
Q07864,DPOE1_HUMAN,2286 amino acids
Q6PL18,ATAD2_HUMAN,1390 amino acids
Q14524,SCN5A_HUMAN,2016 amino acids
Q96CB8,INT12_HUMAN,462 amino acids
Q96I24,FUBP3_HUMAN,572 amino acids
Q6AHZ1,Z518A_HUMAN,1483 amino acids
Q9BYV6,TRI55_HUMAN,548 amino acids
O60282,KIF5C_HUMAN,957 amino acids
O95071,UBR5_HUMAN,2799 amino acids
Q9NSI5,IGSF5_HUMAN,407 amino acids
Q96I25,SPF45_HUMAN,401 amino acids
Q6IMN6,CAPR2_HUMAN,1127 amino acids
Q8NE31,FA13C_HUMAN,585 amino acids
Q9H799,CE042_HUMAN,2095 amino acids
Q8IW19,APLF_HUMAN,511 amino acids
Q5H9F3,BCORL_HUMAN,1711 amino acids
Q96KW2,P12L2_HUMAN,971 amino acids
Q13753,LAMC2_HUMAN,1193 amino acids
Q4G0X9,CCD40_HUMAN,1142 amino acids
O94880,PHF14_HUMAN,888 amino acids
Q9NQX0,PRDM6_HUMAN,595 amino acids
O75459,GAGB1_HUMAN,146 amino acids
Q9NXL9,MCM9_HUMAN,1143 amino acids
Q8NI35,INADL_HUMAN,1801 amino acids
Q10567,AP1B1_HUMAN,949 amino acids
Q6UXG3,CLM9_HUMAN,332 amino acids
Q8NBB4,ZSCA1_HUMAN,408 amino acids
Q9H792,SG269_HUMAN,1746 amino acids
Q9Y278,HS3S2_HUMAN,367 amino acids
Q9H009,NACA2_HUMAN,215 amino acids
Q9NX65,ZN434_HUMAN,485 amino acids
Q5TAX3,TUT4_HUMAN,1644 amino acids
Q9BR26,CT123_HUMAN,566 amino acids
Q92734,TFG_HUMAN,400 amino acids
Q86W24,NAL14_HUMAN,1093 amino acids
Q8N141,ZFP82_HUMAN,532 amino acids
A4UGR9,XIRP2_HUMAN,3374 amino acids
Q86SQ6,GP123_HUMAN,1279 amino acids
Q9Y485,DMXL1_HUMAN,3027 amino acids
Q8NF91,SYNE1_HUMAN,8797 amino acids
Q13936,CAC1C_HUMAN,2221 amino acids
Q9P2M7,CING_HUMAN,1197 amino acids
Q6KC79,NIPBL_HUMAN,2804 amino acids
Q8N393,ZN786_HUMAN,782 amino acids
A4IF30,S35F4_HUMAN,521 amino acids
Q6ZMV9,KIF6_HUMAN,814 amino acids
Q13219,PAPP1_HUMAN,1627 amino acids
P17544,ATF7_HUMAN,494 amino acids
Q9H6X4,TM134_HUMAN,195 amino acids
O15078,CE290_HUMAN,2479 amino acids
Q5VXH4,PRAM6_HUMAN,476 amino acids
Q9NT68,TEN2_HUMAN,2774 amino acids
Q9BZW8,CD244_HUMAN,370 amino acids
Q03468,ERCC6_HUMAN,1493 amino acids
Q9BVV6,K0586_HUMAN,1533 amino acids
Q2M1Z3,RHG31_HUMAN,1444 amino acids
Q8NFH8,REPS2_HUMAN,660 amino acids
Q92988,DLX4_HUMAN,240 amino acids
Q9Y248,PSF2_HUMAN,185 amino acids
Q6RI45,BRWD3_HUMAN,1802 amino acids
Q9BZA7,PC11X_HUMAN,1347 amino acids
Q9Y2X9,ZN281_HUMAN,895 amino acids
Q99593,TBX5_HUMAN,518 amino acids
P35680,HNF1B_HUMAN,557 amino acids
Q93008,USP9X_HUMAN,2547 amino acids
Q92771,DDX12_HUMAN,950 amino acids
Q17RC7,CN073_HUMAN,722 amino acids
Q86T96,RN180_HUMAN,592 amino acids
Q2VY69,ZN284_HUMAN,593 amino acids
A6NNM3,RIM3B_HUMAN,1545 amino acids
Q6UUV7,CRTC3_HUMAN,619 amino acids
P35612,ADDB_HUMAN,726 amino acids
O14497,ARI1A_HUMAN,2285 amino acids
Q08378,GOGA3_HUMAN,1498 amino acids
Q15329,E2F5_HUMAN,346 amino acids
Q9UBX2,DUX4_HUMAN,424 amino acids
A6NCM1,IQCAL_HUMAN,817 amino acids
Q9NPI5,NRK2_HUMAN,230 amino acids
Q9UBY5,LPAR3_HUMAN,353 amino acids
Q68EM7,RHG17_HUMAN,881 amino acids
Q96K31,CH076_HUMAN,380 amino acids
P19113,DCHS_HUMAN,662 amino acids
O14757,CHK1_HUMAN,476 amino acids
O75037,KI21B_HUMAN,1637 amino acids
P56177,DLX1_HUMAN,255 amino acids
Q9BZE4,NOG1_HUMAN,634 amino acids
O14522,PTPRT_HUMAN,1463 amino acids
Q9BQG0,MBB1A_HUMAN,1328 amino acids
Q9NW08,RPC2_HUMAN,1133 amino acids
Q9UKN1,MUC12_HUMAN,5478 amino acids
O43759,SNG1_HUMAN,233 amino acids
Q76LX8,ATS13_HUMAN,1427 amino acids
Q8N8P7,CK044_HUMAN,122 amino acids
Q14863,PO6F1_HUMAN,301 amino acids
Q96NG5,ZN558_HUMAN,402 amino acids
Q9H777,RNZ1_HUMAN,363 amino acids
O00189,AP4M1_HUMAN,453 amino acids
P00740,FA9_HUMAN,461 amino acids
Q9NQZ7,ENTP7_HUMAN,604 amino acids
O60245,PCDH7_HUMAN,1069 amino acids
P39059,COFA1_HUMAN,1388 amino acids
P98175,RBM10_HUMAN,930 amino acids
Q53FT3,CK073_HUMAN,197 amino acids
P06401,PRGR_HUMAN,933 amino acids
P30475,1B39_HUMAN,362 amino acids
Q969M3,YIPF5_HUMAN,257 amino acids
Q8NDX5,PHC3_HUMAN,983 amino acids
Q96TC7,RMD3_HUMAN,470 amino acids
Q9UBL0,ARP21_HUMAN,812 amino acids
Q92879,CELF1_HUMAN,486 amino acids
Q14766,LTBP1_HUMAN,1721 amino acids
O15031,PLXB2_HUMAN,1838 amino acids
Q9NWB1,FOX1A_HUMAN,397 amino acids
Q8WXI7,MUC16_HUMAN,22152 amino acids
Q9NQV6,PRD10_HUMAN,1147 amino acids
O15226,NKRF_HUMAN,690 amino acids
Q5T0N1,TTC18_HUMAN,1121 amino acids
Q8WXG6,MADD_HUMAN,1647 amino acids
Q8N0Z3,CCD52_HUMAN,855 amino acids
Q96E29,MTER1_HUMAN,417 amino acids
Q8TEW6,DOK4_HUMAN,326 amino acids
Q8N3V7,SYNPO_HUMAN,929 amino acids
P52742,ZN135_HUMAN,658 amino acids
Q7Z6Z7,HUWE1_HUMAN,4374 amino acids
Q6UVK1,CSPG4_HUMAN,2322 amino acids
Q8IXT1,NOXIN_HUMAN,998 amino acids
Q86YW9,MD12L_HUMAN,2145 amino acids
Q9Y5T5,UBP16_HUMAN,823 amino acids
Q9Y5H3,PCDGA_HUMAN,936 amino acids
Q6PIU1,KCNV1_HUMAN,500 amino acids
P17301,ITA2_HUMAN,1181 amino acids
Q9NZV7,ZIM2_HUMAN,527 amino acids
P10070,GLI2_HUMAN,1586 amino acids
O95793,STAU1_HUMAN,577 amino acids
Q02447,SP3_HUMAN,781 amino acids
O94804,STK10_HUMAN,968 amino acids
Q6P0Q8,MAST2_HUMAN,1798 amino acids
Q9P2E9,RRBP1_HUMAN,1410 amino acids
Q9Y3C6,PPIL1_HUMAN,166 amino acids
P13611,CSPG2_HUMAN,3396 amino acids
P15822,ZEP1_HUMAN,2718 amino acids
P23471,PTPRZ_HUMAN,2315 amino acids
Q9UGI0,ZRAN1_HUMAN,708 amino acids
Q9NSC7,SIA7A_HUMAN,600 amino acids
Q9H347,UBQL3_HUMAN,655 amino acids
P23276,KELL_HUMAN,732 amino acids
P11055,MYH3_HUMAN,1940 amino acids
Q8TB22,SPT20_HUMAN,786 amino acids
O43933,PEX1_HUMAN,1283 amino acids
Q9P0K7,RAI14_HUMAN,980 amino acids
Q86TJ5,ZN554_HUMAN,538 amino acids
O15050,TRNK1_HUMAN,2925 amino acids
P04275,VWF_HUMAN,2813 amino acids
Q9ULL1,PKHG1_HUMAN,1385 amino acids
Q96MU6,ZN778_HUMAN,687 amino acids
A2RUB1,CQ104_HUMAN,952 amino acids
A6NDD8,NBPFL_HUMAN,598 amino acids
A6NGN4,PRA25_HUMAN,474 amino acids
Q9UL52,TM11E_HUMAN,423 amino acids
Q9Y5F6,PCDGM_HUMAN,944 amino acids
Q8IWJ2,GCC2_HUMAN,1583 amino acids
Q9UL59,ZN214_HUMAN,606 amino acids
Q92574,TSC1_HUMAN,1164 amino acids
P51531,SMCA2_HUMAN,1590 amino acids
Q86T24,KAISO_HUMAN,672 amino acids
P04844,RPN2_HUMAN,631 amino acids
Q86Y13,DZIP3_HUMAN,1208 amino acids
Q02505,MUC3A_HUMAN,2541 amino acids
P52756,RBM5_HUMAN,815 amino acids
O95382,M3K6_HUMAN,1288 amino acids
Q9UPN3,MACF1_HUMAN,5430 amino acids
Q9Y2K5,R3HD2_HUMAN,976 amino acids
P09884,DPOLA_HUMAN,1462 amino acids
Q9C0D2,K1731_HUMAN,2601 amino acids
Q96GE4,CCD45_HUMAN,821 amino acids
Q9HCU4,CELR2_HUMAN,2923 amino acids
P60900,PSA6_HUMAN,246 amino acids
Q92698,RAD54_HUMAN,747 amino acids
O15085,ARHGB_HUMAN,1522 amino acids
Q8ND99,YS038_HUMAN,567 amino acids
Q8NE62,CHDH_HUMAN,594 amino acids
Q92541,RTF1_HUMAN,670 amino acids
O43312,MTSS1_HUMAN,755 amino acids
P30498,1B78_HUMAN,362 amino acids
Q5SXM1,ZN678_HUMAN,525 amino acids
Q96EN8,MOCOS_HUMAN,888 amino acids
Q8IZF5,GP113_HUMAN,1079 amino acids
Q16526,CRY1_HUMAN,586 amino acids
A6NC98,CC88B_HUMAN,1476 amino acids
Q9NNX9,VCX3_HUMAN,186 amino acids
O95263,PDE8B_HUMAN,885 amino acids
P30460,1B08_HUMAN,362 amino acids
P11532,DMD_HUMAN,3685 amino acids
Q5TC82,RC3H1_HUMAN,1133 amino acids
P30456,1A43_HUMAN,365 amino acids
Q9UBK2,PRGC1_HUMAN,798 amino acids
Q9C0C7,AMRA1_HUMAN,1298 amino acids
Q9HCD5,NCOA5_HUMAN,579 amino acids
Q8TAM2,TTC8_HUMAN,531 amino acids
Q99590,SFRIP_HUMAN,1463 amino acids
P57679,EVC_HUMAN,992 amino acids
O43399,TPD54_HUMAN,206 amino acids
P30566,PUR8_HUMAN,484 amino acids
O15018,PDZD2_HUMAN,2839 amino acids
Q9UPS6,SET1B_HUMAN,1923 amino acids
Q6L8H2,KRA53_HUMAN,238 amino acids
Q7Z6G8,ANS1B_HUMAN,1249 amino acids
Q6ZN18,AEBP2_HUMAN,517 amino acids
Q5GFL6,VWA2_HUMAN,755 amino acids
Q9Y5X4,NR2E3_HUMAN,410 amino acids
Q9NVA1,UQCC_HUMAN,299 amino acids
Q15013,MD2BP_HUMAN,274 amino acids
Q8TCU5,NMD3A_HUMAN,1115 amino acids
Q9UPN4,AZI1_HUMAN,1083 amino acids
Q96M86,DNHD1_HUMAN,4753 amino acids
P12882,MYH1_HUMAN,1939 amino acids
Q15391,P2Y14_HUMAN,338 amino acids
Q8N1I0,DOCK4_HUMAN,1966 amino acids
Q7Z3G6,PRIC2_HUMAN,844 amino acids
Q8NFD5,ARI1B_HUMAN,2236 amino acids
Q2M3C6,CO027_HUMAN,531 amino acids
Q15746,MYLK_HUMAN,1914 amino acids
Q9HC78,ZBT20_HUMAN,741 amino acids
Q6PI48,SYDM_HUMAN,645 amino acids
P10073,ZSC22_HUMAN,491 amino acids
Q08499,PDE4D_HUMAN,809 amino acids
Q5TYX0,PRAM5_HUMAN,476 amino acids
Q9Y2V0,CO041_HUMAN,281 amino acids
Q9HAI6,CX021_HUMAN,301 amino acids
Q86XA9,HTR5A_HUMAN,2040 amino acids
Q9C0G0,ZN407_HUMAN,2248 amino acids
P30530,UFO_HUMAN,894 amino acids
Q8WVB6,CTF18_HUMAN,975 amino acids
Q9NSC2,SALL1_HUMAN,1324 amino acids
Q9Y5X9,LIPE_HUMAN,500 amino acids
P30457,1A66_HUMAN,365 amino acids
Q9NU63,ZFP57_HUMAN,452 amino acids
Q9H4H8,FA83D_HUMAN,585 amino acids
Q9NVR2,INT10_HUMAN,710 amino acids
Q8NBS3,S4A11_HUMAN,891 amino acids
P20701,ITAL_HUMAN,1170 amino acids
Q92900,RENT1_HUMAN,1129 amino acids
Q13148,TADBP_HUMAN,414 amino acids
Q9Y4F4,F179B_HUMAN,1720 amino acids
Q9HCE0,K1632_HUMAN,2579 amino acids
A6NI47,YN008_HUMAN,508 amino acids
Q6PH85,DCNL2_HUMAN,259 amino acids
O75417,DPOLQ_HUMAN,1762 amino acids
Q16650,TBR1_HUMAN,682 amino acids
Q86YN6,PRGC2_HUMAN,1023 amino acids
Q96L73,NSD1_HUMAN,2696 amino acids
P19827,ITIH1_HUMAN,911 amino acids
Q9Y6J0,CABIN_HUMAN,2220 amino acids
Q8TBY9,WDR66_HUMAN,1154 amino acids
P05060,SCG1_HUMAN,677 amino acids
Q63HN8,RN213_HUMAN,3280 amino acids
Q13227,GPS2_HUMAN,327 amino acids
Q99504,EYA3_HUMAN,573 amino acids
Q15596,NCOA2_HUMAN,1464 amino acids
O75943,RAD17_HUMAN,681 amino acids
O43861,ATP9B_HUMAN,1147 amino acids
Q16853,AOC3_HUMAN,763 amino acids
P01880,IGHD_HUMAN,384 amino acids
Q96RK0,CIC_HUMAN,1608 amino acids
Q5CZ79,AN20B_HUMAN,823 amino acids
O95944,NCTR2_HUMAN,276 amino acids
O14646,CHD1_HUMAN,1710 amino acids
Q6ZU69,CI14B_HUMAN,1335 amino acids
Q13395,TARB1_HUMAN,1621 amino acids
Q6P9H5,GIMA6_HUMAN,292 amino acids
Q9Y2L5,TRS85_HUMAN,1435 amino acids
Q9Y5G7,PCDG6_HUMAN,932 amino acids
Q969J2,ZKSC4_HUMAN,545 amino acids
Q9BYX2,TBD2A_HUMAN,928 amino acids
P26378,ELAV4_HUMAN,380 amino acids
Q8NFP9,NBEA_HUMAN,2946 amino acids
Q9UKD1,GMEB2_HUMAN,530 amino acids
Q96RL1,UIMC1_HUMAN,719 amino acids
Q2QGD7,ZXDC_HUMAN,858 amino acids
Q9BXB7,SPT16_HUMAN,569 amino acids
Q9UHQ4,BAP29_HUMAN,241 amino acids
Q3B8N2,LEG9B_HUMAN,356 amino acids
O15021,MAST4_HUMAN,2626 amino acids
Q4KMG0,CDON_HUMAN,1287 amino acids
Q9Y2G7,ZFP30_HUMAN,519 amino acids
Q53ET0,CRTC2_HUMAN,693 amino acids
Q86YJ7,AN13B_HUMAN,626 amino acids
Q8NBR6,FA63B_HUMAN,621 amino acids
O14524,T194A_HUMAN,444 amino acids
Q8IX18,DHX40_HUMAN,779 amino acids
Q9NQS7,INCE_HUMAN,918 amino acids
Q4VX67,F75A4_HUMAN,1347 amino acids
Q02078,MEF2A_HUMAN,507 amino acids
P54259,ATN1_HUMAN,1185 amino acids
O00444,PLK4_HUMAN,970 amino acids
P52740,ZN132_HUMAN,706 amino acids
Q6PRD1,GP179_HUMAN,2367 amino acids
Q5T7W0,ZN618_HUMAN,954 amino acids
Q3BBV0,NBPF1_HUMAN,1214 amino acids
Q9H2D6,TARA_HUMAN,2365 amino acids
Q8WXB4,ZN606_HUMAN,792 amino acids
P16189,1A31_HUMAN,365 amino acids
Q8IVF5,TIAM2_HUMAN,1701 amino acids
B1AJZ9,FHAD1_HUMAN,1412 amino acids
Q6ZUB1,CI079_HUMAN,1445 amino acids
Q6ZMV7,LEKR1_HUMAN,388 amino acids
O60732,MAGC1_HUMAN,1142 amino acids
Q96JI7,SPTCS_HUMAN,2443 amino acids
A1L170,CA226_HUMAN,272 amino acids
Q5UIP0,RIF1_HUMAN,2472 amino acids
Q9H254,SPTN4_HUMAN,2564 amino acids
Q5TEJ8,THMS2_HUMAN,643 amino acids
Q6P461,ACSM6_HUMAN,480 amino acids
Q96MY1,CT112_HUMAN,436 amino acids
Q6ZSR9,YJ005_HUMAN,355 amino acids
Q9BXX0,EMIL2_HUMAN,1053 amino acids
Q9NQV7,PRDM9_HUMAN,894 amino acids
Q14678,KANK1_HUMAN,1352 amino acids
Q14451,GRB7_HUMAN,532 amino acids
Q9NZN8,CNOT2_HUMAN,540 amino acids
O60813,PRA11_HUMAN,436 amino acids
Q9UPZ3,HPS5_HUMAN,1129 amino acids
Q8N1G2,FTSJ2_HUMAN,835 amino acids
Q5VST9,OBSCN_HUMAN,7968 amino acids
Q9UKP4,ATS7_HUMAN,1686 amino acids
O95747,OXSR1_HUMAN,527 amino acids
Q9GZR2,REXO4_HUMAN,422 amino acids
Q92545,TM131_HUMAN,1834 amino acids
Q8TF68,ZN384_HUMAN,577 amino acids
Q9UJQ4,SALL4_HUMAN,1053 amino acids
O75170,SAPS2_HUMAN,966 amino acids
Q86UQ0,ZN589_HUMAN,364 amino acids
P56962,STX17_HUMAN,302 amino acids
Q504Q3,PAN2_HUMAN,1202 amino acids
P0C7T5,ATX1L_HUMAN,689 amino acids
P28908,TNR8_HUMAN,595 amino acids
A6NKT7,RGPD3_HUMAN,1766 amino acids
Q00987,MDM2_HUMAN,491 amino acids
Q15788,NCOA1_HUMAN,1441 amino acids
Q9H0D2,ZN541_HUMAN,1365 amino acids
Q7Z739,YTHD3_HUMAN,585 amino acids
Q969E4,TCAL3_HUMAN,200 amino acids
Q9H1A4,APC1_HUMAN,1944 amino acids
Q96EF0,MTMR8_HUMAN,704 amino acids
A4FU49,CA113_HUMAN,640 amino acids
P55197,AF10_HUMAN,1027 amino acids
P30685,1B35_HUMAN,362 amino acids
Q8NA54,IQUB_HUMAN,791 amino acids
O75783,RHBL1_HUMAN,438 amino acids
Q8WXG9,GPR98_HUMAN,6307 amino acids
Q8ND56,LS14A_HUMAN,463 amino acids
Q9H583,HEAT1_HUMAN,2144 amino acids
Q9H0K1,SIK2_HUMAN,926 amino acids
Q01082,SPTB2_HUMAN,2364 amino acids
Q9NS62,THSD1_HUMAN,852 amino acids
Q6P3W6,NBPFA_HUMAN,841 amino acids
Q5T8A7,K0649_HUMAN,1209 amino acids
P49257,LMAN1_HUMAN,510 amino acids
Q9BRS8,LARP6_HUMAN,491 amino acids
O75376,NCOR1_HUMAN,2440 amino acids
A6NEC5,F18A6_HUMAN,299 amino acids
Q9NR96,TLR9_HUMAN,1032 amino acids
Q63HN1,CI14A_HUMAN,556 amino acids
O95125,ZN202_HUMAN,648 amino acids
Q99759,M3K3_HUMAN,626 amino acids
Q15615,OR4D1_HUMAN,310 amino acids
Q9UKX2,MYH2_HUMAN,1941 amino acids
Q9NPF2,CHSTB_HUMAN,352 amino acids
Q7Z6J0,SH3R1_HUMAN,888 amino acids
Q96QP1,ALPK1_HUMAN,1244 amino acids
Q96BN6,F149B_HUMAN,582 amino acids
Q9ULC0,MUCEN_HUMAN,261 amino acids
P30459,1A74_HUMAN,365 amino acids
Q8NF99,ZN397_HUMAN,534 amino acids
O95486,SC24A_HUMAN,1093 amino acids
Q8N7K9,CS064_HUMAN,584 amino acids
Q9Y6Q6,TNR11_HUMAN,616 amino acids
Q5XG99,LYSM4_HUMAN,296 amino acids
P30260,CDC27_HUMAN,824 amino acids
Q9UQB3,CTND2_HUMAN,1225 amino acids
Q9NYB9,ABI2_HUMAN,513 amino acids
P78524,ST5_HUMAN,1137 amino acids
O14598,VCY1_HUMAN,125 amino acids
Q9H0B3,K1683_HUMAN,1180 amino acids
O75074,LRP3_HUMAN,770 amino acids
Q9UFC0,LRWD1_HUMAN,647 amino acids
Q68DL7,YR008_HUMAN,685 amino acids
O60565,GREM1_HUMAN,184 amino acids
Q13202,DUS8_HUMAN,625 amino acids
Q9NS00,C1GLT_HUMAN,363 amino acids
O95158,NXPH4_HUMAN,308 amino acids
Q8IVF2,AHNK2_HUMAN,5795 amino acids
P49792,RBP2_HUMAN,3224 amino acids
Q71F56,MD13L_HUMAN,2210 amino acids
A8K7I4,CLCA1_HUMAN,914 amino acids
Q15147,PLCB4_HUMAN,1175 amino acids
Q13439,GOGA4_HUMAN,2230 amino acids
Q9C091,GRB1L_HUMAN,1923 amino acids
P08575,PTPRC_HUMAN,1304 amino acids
Q96PN7,TREF1_HUMAN,1200 amino acids
Q14781,CBX2_HUMAN,532 amino acids
Q6ZWH5,NEK10_HUMAN,1172 amino acids
P56199,ITA1_HUMAN,1179 amino acids
Q96SD1,DCR1C_HUMAN,692 amino acids
Q8IYA2,C144C_HUMAN,1237 amino acids

Proteins with known S/TQ phosphorylation within an SCD:
Q15751,HERC1_HUMAN
Q8IW35,CEP97_HUMAN
Q12872,SFRS8_HUMAN
Q9UQB3,CTND2_HUMAN
Q5VWN6,CJ018_HUMAN
O94880,PHF14_HUMAN
Q8IW19,APLF_HUMAN
O00255,MEN1_HUMAN
Q9HBL0,TENS1_HUMAN
Q9NQV6,PRD10_HUMAN
Q9ULV3,CIZ1_HUMAN
Q6KC79,NIPBL_HUMAN
Q8WYB5,MYST4_HUMAN
Q9UKV3,ACINU_HUMAN
O15371,EIF3D_HUMAN
Q8TD31,CCHCR_HUMAN
P12270,TPR_HUMAN
Q92878,RAD50_HUMAN
Q15678,PTN14_HUMAN
Q2M2I8,AAK1_HUMAN
Q8TEQ6,GEMI5_HUMAN
Q15942,ZYX_HUMAN
Q9UQE7,SMC3_HUMAN
Q8N3A8,PARP8_HUMAN
P16220,CREB1_HUMAN
Q8NFU5,IPMK_HUMAN
Q8ND56,LS14A_HUMAN
Q15572,TAF1C_HUMAN
P98175,RBM10_HUMAN
Q9UER7,DAXX_HUMAN
Q6PKG0,LARP1_HUMAN
Q7Z2W4,ZCCHV_HUMAN
P30281,CCND3_HUMAN
Q9NVI1,FANCI_HUMAN
Q5RGM9,F18A2_HUMAN
Q12830,BPTF_HUMAN
Q5VV41,ARHGG_HUMAN
Q14141,SEPT6_HUMAN
Q03164,MLL1_HUMAN
Q96T60,PNKP_HUMAN
O75116,ROCK2_HUMAN
P38398,BRCA1_HUMAN
Q9UNF1,MAGD2_HUMAN
Q63ZY3,KANK2_HUMAN
Q86W50,MET10_HUMAN
Q9NZN8,CNOT2_HUMAN
Q12857,NFIA_HUMAN
P00519,ABL1_HUMAN
O15078,CE290_HUMAN
P46937,YAP1_HUMAN
Q9Y2X9,ZN281_HUMAN
Q14157,UBP2L_HUMAN
P02545,LMNA_HUMAN
O75459,GAGB1_HUMAN
Q5JRA6,MIA3_HUMAN
O95747,OXSR1_HUMAN
Q5JSH3,WDR44_HUMAN
O95819,M4K4_HUMAN
Q8WYP5,ELYS_HUMAN
O14757,CHK1_HUMAN
Q9UPA5,BSN_HUMAN
Q6IMN6,CAPR2_HUMAN
O75943,RAD17_HUMAN
Q99569,PKP4_HUMAN
Q9Y2K3,MYH15_HUMAN
Q5SW79,CE170_HUMAN
O43933,PEX1_HUMAN
Q9H7N4,SFR19_HUMAN
Q9ULU4,PKCB1_HUMAN
P78332,RBM6_HUMAN
Q9NRR5,UBQL4_HUMAN
Q9H2P0,ADNP_HUMAN
O75663,TIPRL_HUMAN
Q7Z6Z7,HUWE1_HUMAN
Q9Y248,PSF2_HUMAN
Q9UQ84,EXO1_HUMAN
Q9BXB4,OSB11_HUMAN
Q8N8S7,ENAH_HUMAN
Q9H5H4,ZN768_HUMAN
Q8NF99,ZN397_HUMAN
O14497,ARI1A_HUMAN
P35612,ADDB_HUMAN
Q68EM7,RHG17_HUMAN
Q96K21,ZFY19_HUMAN
O95155,UBE4B_HUMAN
Q9BUN1,CA056_HUMAN
Q9BXS6,NUSAP_HUMAN
Q15398,DLGP5_HUMAN
Q6ZSR9,YJ005_HUMAN
Q9UH99,SUN2_HUMAN
Q969E4,TCAL3_HUMAN
Q9P2M7,CING_HUMAN
O95251,MYST2_HUMAN
Q6P2Q9,PRP8_HUMAN
Q92841,DDX17_HUMAN
Q8WWI1,LMO7_HUMAN
Q9H6Z4,RANB3_HUMAN
Q12965,MYO1E_HUMAN
Q0VDD7,CS057_HUMAN
O60271,JIP4_HUMAN
Q9Y6J9,TAF6L_HUMAN
P55197,AF10_HUMAN
Q32MZ4,LRRF1_HUMAN
O43310,CTIF_HUMAN
Q96Q89,KI20B_HUMAN
Q68DE3,K2018_HUMAN
Q9UKD1,GMEB2_HUMAN
Q92804,RBP56_HUMAN
Q9UBD5,ORC3_HUMAN
Q96CP6,GRM1A_HUMAN
P08047,SP1_HUMAN
Q8TDN4,CABL1_HUMAN
P30530,UFO_HUMAN
Q99759,M3K3_HUMAN
Q9P206,K1522_HUMAN
Q9Y2L6,FRM4B_HUMAN
Q9C0C2,TB182_HUMAN
P38935,SMBP2_HUMAN
Q9BXW9,FACD2_HUMAN
Q5VTR2,BRE1A_HUMAN
Q6P3V2,Z585A_HUMAN
Q14807,KIF22_HUMAN
Q8TAQ5,ZN420_HUMAN
Q9UKJ3,GPTC8_HUMAN
O43491,E41L2_HUMAN
Q14683,SMC1A_HUMAN
Q9UPZ3,HPS5_HUMAN
Q15013,MD2BP_HUMAN
Q14676,MDC1_HUMAN
Q6P4R8,NFRKB_HUMAN
P08195,4F2_HUMAN
Q9ULL1,PKHG1_HUMAN
Q9HCM2,PLXA4_HUMAN
O95817,BAG3_HUMAN
Q14207,NPAT_HUMAN
Q9H2G2,SLK_HUMAN
Q9BVJ6,UT14A_HUMAN
Q14980,NUMA1_HUMAN
Q12888,TP53B_HUMAN
Q93008,USP9X_HUMAN
P25205,MCM3_HUMAN
Q9Y616,IRAK3_HUMAN
Q16643,DREB_HUMAN
P32519,ELF1_HUMAN
Q96TC7,RMD3_HUMAN
Q8NDX5,PHC3_HUMAN
Q92887,MRP2_HUMAN
Q99959,PKP2_HUMAN
O43296,ZN264_HUMAN
Q5JTV8,TOIP1_HUMAN
Q6PL18,ATAD2_HUMAN
P11532,DMD_HUMAN
Q92794,MYST3_HUMAN
Q969J2,ZKSC4_HUMAN
Q15172,2A5A_HUMAN
Q5SNT6,FA21B_HUMAN
Q53ET0,CRTC2_HUMAN
P17600,SYN1_HUMAN
Q9ULJ3,ZN295_HUMAN
Q9UFC0,LRWD1_HUMAN
P32745,SSR3_HUMAN
Q9BSV6,SEN34_HUMAN
Q6ZR49,UK1AS_HUMAN
O96017,CHK2_HUMAN
Q9ULR0,ISY1_HUMAN
Q5T6F2,UBAP2_HUMAN
P55199,ELL_HUMAN
Q96RL1,UIMC1_HUMAN
Q92793,CBP_HUMAN
Q99767,APBA2_HUMAN
Q96MG7,MAGG1_HUMAN
Q8TD55,PKHO2_HUMAN
O95239,KIF4A_HUMAN
Q14562,DHX8_HUMAN
Q9BYG3,MK67I_HUMAN
Q6PCD5,RFWD3_HUMAN
Q05209,PTN12_HUMAN
Q71F56,MD13L_HUMAN
Q6ZU65,UBN2_HUMAN
P78527,PRKDC_HUMAN
O00339,MATN2_HUMAN
O95071,UBR5_HUMAN
Q12789,TF3C1_HUMAN
Q13315,ATM_HUMAN
Q9H2D6,TARA_HUMAN
O75427,LRCH4_HUMAN
Q8IYH5,ZZZ3_HUMAN
Q9UGK8,SRGEF_HUMAN
Q8N7K9,CS064_HUMAN
Q9Y4E1,FA21C_HUMAN
P26196,DDX6_HUMAN
Q8IZT6,ASPM_HUMAN
Q15326,ZMY11_HUMAN
Q9ULH0,KDIS_HUMAN
Q15776,ZN192_HUMAN
Q15648,MED1_HUMAN
Q01082,SPTB2_HUMAN
Q8IX12,CCAR1_HUMAN
Q96Q15,SMG1_HUMAN
P05060,SCG1_HUMAN
P15927,RFA2_HUMAN
Q9NY74,ETAA1_HUMAN
Q8ND82,Z280C_HUMAN
Q9BTA9,WAC_HUMAN
Q9HAW4,CLSPN_HUMAN
Q99590,SFRIP_HUMAN
Q641Q2,FA21A_HUMAN
Q8NDF8,PAPD5_HUMAN
Q92900,RENT1_HUMAN

Proteins with known S/TQ phosphorylation outside an SCD:
Q92574,TSC1_HUMAN
Q99996,AKAP9_HUMAN
Q15154,PCM1_HUMAN
P46939,UTRO_HUMAN
P52948,NUP98_HUMAN
Q6ZRS2,SRCAP_HUMAN
Q08211,DHX9_HUMAN
Q9NYB0,TE2IP_HUMAN
Q96R06,SPAG5_HUMAN
Q86WV6,TM173_HUMAN
Q2KHR3,QSER1_HUMAN
Q96JI7,SPTCS_HUMAN
Q96PK6,RBM14_HUMAN
O43776,SYNC_HUMAN
Q8N4C6,NIN_HUMAN
O75122,CLAP2_HUMAN
Q96LB3,IFT74_HUMAN
Q03468,ERCC6_HUMAN
Q8IX01,SFR14_HUMAN
A6H8Y1,BDP1_HUMAN
Q9UKL3,C8AP2_HUMAN
Q6BDS2,URFB1_HUMAN
O95613,PCNT_HUMAN
Q8WWM7,ATX2L_HUMAN
Q6XPR3,RPTN_HUMAN
Q01804,OTUD4_HUMAN
Q96GE4,CCD45_HUMAN
Q9NUA8,ZBT40_HUMAN
Q9BQG0,MBB1A_HUMAN
O15164,TIF1A_HUMAN
P17480,UBF1_HUMAN
Q9UBC2,EP15R_HUMAN
Q9H2Y7,ZF106_HUMAN
P51587,BRCA2_HUMAN
Q5D862,FILA2_HUMAN
Q13428,TCOF_HUMAN
Q9HCJ3,RAVR2_HUMAN
Q6ZNJ1,NBEL2_HUMAN
Q5VVJ2,MYSM1_HUMAN
P52732,KIF11_HUMAN
Q96SN8,CK5P2_HUMAN
Q86UR5,RIMS1_HUMAN
Q02224,CENPE_HUMAN
Q99081,HTF4_HUMAN
Q15788,NCOA1_HUMAN
Q9NQS7,INCE_HUMAN
Q9H0B3,K1683_HUMAN
O14974,MYPT1_HUMAN
Q14671,PUM1_HUMAN
P10073,ZSC22_HUMAN
Q8N1F7,NUP93_HUMAN
Q9UKY1,ZHX1_HUMAN
Q9P227,RHG23_HUMAN
Q9NSY1,BMP2K_HUMAN
O15021,MAST4_HUMAN
A1L390,PKHG3_HUMAN
P51003,PAPOA_HUMAN
P49750,YLPM1_HUMAN
Q7Z417,NUFP2_HUMAN
Q76L83,ASXL2_HUMAN
Q9UIF9,BAZ2A_HUMAN
Q6UUV7,CRTC3_HUMAN
P46020,KPB1_HUMAN
Q96I24,FUBP3_HUMAN
Q8N3X1,FNBP4_HUMAN
Q9UHB7,AFF4_HUMAN
O00512,BCL9_HUMAN
Q9GZR7,DDX24_HUMAN
Q13439,GOGA4_HUMAN
Q9Y2H2,SAC2_HUMAN
P35222,CTNB1_HUMAN
Q8N137,CNTRB_HUMAN
Q9H2K8,TAOK3_HUMAN
Q9Y490,TLN1_HUMAN
Q13136,LIPA1_HUMAN
Q9P266,K1462_HUMAN
Q02952,AKA12_HUMAN
Q5UIP0,RIF1_HUMAN
Q9NZ56,FMN2_HUMAN
Q8IVL1,NAV2_HUMAN
Q92610,ZN592_HUMAN
Q8WVB6,CTF18_HUMAN
Q8IXK0,PHC2_HUMAN
Q8N8K9,K1958_HUMAN
Q9Y6J0,CABIN_HUMAN
O14980,XPO1_HUMAN
Q2LD37,K1109_HUMAN
P39880,CUX1_HUMAN
Q8TEU7,RPGF6_HUMAN
Q96M86,DNHD1_HUMAN
Q9UPN4,AZI1_HUMAN
Q9UPV0,CE164_HUMAN
Q5VT52,RPRD2_HUMAN
Q9H4A3,WNK1_HUMAN
Q99504,EYA3_HUMAN
Q96Q42,ALS2_HUMAN
Q96SD1,DCR1C_HUMAN
Q562F6,SGOL2_HUMAN
O60281,ZN292_HUMAN
Q9HCK8,CHD8_HUMAN
Q96T58,MINT_HUMAN
Q96JM2,ZN462_HUMAN
Q9NPA5,ZF64A_HUMAN
Q14789,GOGB1_HUMAN
Q5TAX3,TUT4_HUMAN
O14686,MLL2_HUMAN
P46821,MAP1B_HUMAN
Q6RI45,BRWD3_HUMAN
Q8TCU4,ALMS1_HUMAN
O75113,N4BP1_HUMAN
Q2TAK8,MUM1_HUMAN
O43164,PJA2_HUMAN
Q96DR7,SGEF_HUMAN
Q9BQS8,FYCO1_HUMAN
Q8IZP0,ABI1_HUMAN
P48634,BAT2_HUMAN
O75445,USH2A_HUMAN
Q6WCQ1,MPRIP_HUMAN
Q53SF7,COBL1_HUMAN
O60447,EVI5_HUMAN
Q9UIG0,BAZ1B_HUMAN
Q9H6S3,ES8L2_HUMAN
Q13464,ROCK1_HUMAN
Q9NSI6,BRWD1_HUMAN
Q9BZ95,NSD3_HUMAN
P98177,FOXO4_HUMAN
Q07864,DPOE1_HUMAN
P17098,ZNF8_HUMAN
Q9UHV7,MED13_HUMAN
O95425,SVIL_HUMAN
P27986,P85A_HUMAN
Q92560,BAP1_HUMAN
Q5VZL5,ZMYM4_HUMAN
Q6ZN55,ZN574_HUMAN
P28290,SSFA2_HUMAN
Q07157,ZO1_HUMAN
Q6UUV9,CRTC1_HUMAN
O95267,GRP1_HUMAN
Q96BT3,CENPT_HUMAN
Q5FWF5,ESCO1_HUMAN
Q9NVC6,MED17_HUMAN
P51531,SMCA2_HUMAN
Q9UGU0,TCF20_HUMAN
Q12802,AKP13_HUMAN
Q96QE3,ATAD5_HUMAN
P30459,1A74_HUMAN
Q9H4Z2,ZN335_HUMAN
Q9H307,PININ_HUMAN
P35658,NU214_HUMAN
Q8N680,ZBTB2_HUMAN
Q9UJW8,ZN180_HUMAN
Q3V6T2,GRDN_HUMAN
O95342,ABCBB_HUMAN
Q9UIM3,FKBPL_HUMAN
Q15596,NCOA2_HUMAN
Q9Y6V0,PCLO_HUMAN
Q14966,ZN638_HUMAN
O15027,SC16A_HUMAN
Q9UPN6,RBM16_HUMAN
Q05469,LIPS_HUMAN
Q9UPS8,ANR26_HUMAN
Q5H9F3,BCORL_HUMAN
Q8WZ42,TITIN_HUMAN
Q5THK1,CV030_HUMAN
Q92585,MAML1_HUMAN
O94804,STK10_HUMAN
Q8IY57,YAF2_HUMAN
Q9H583,HEAT1_HUMAN

Proteins with known phosphorylation sites that are non-S/TQ within an SCD:
O95639,CPSF4_HUMAN
P81274,GPSM2_HUMAN
Q9BSJ6,FA64A_HUMAN
O75376,NCOR1_HUMAN
Q9NVR2,INT10_HUMAN
Q96JN0,LCOR_HUMAN
O43182,RHG06_HUMAN
Q92569,P55G_HUMAN
P00740,FA9_HUMAN
P06315,KV501_HUMAN
Q8NEM2,SHCBP_HUMAN
Q04323,UBXN1_HUMAN
P22670,RFX1_HUMAN
O75170,SAPS2_HUMAN
Q969M3,YIPF5_HUMAN
O00267,SPT5H_HUMAN
Q9UI08,EVL_HUMAN
O00443,P3C2A_HUMAN
Q96CB8,INT12_HUMAN
Q9BXP5,SRRT_HUMAN
O00189,AP4M1_HUMAN
Q9H4H8,FA83D_HUMAN
Q99698,LYST_HUMAN
Q8NFQ8,TOIP2_HUMAN
Q5JU85,IQEC2_HUMAN
O00555,CAC1A_HUMAN
Q8IWV1,LAX1_HUMAN
P43364,MAGAB_HUMAN
P14625,ENPL_HUMAN
A4FU49,CA113_HUMAN
Q9BYX2,TBD2A_HUMAN
Q8N6T3,ARFG1_HUMAN
O95382,M3K6_HUMAN
Q09472,EP300_HUMAN
Q7Z3K3,POGZ_HUMAN
Q92834,RPGR_HUMAN
Q7Z589,EMSY_HUMAN
Q9UKE5,TNIK_HUMAN
Q9UPW0,FOXJ3_HUMAN
Q9UPN3,MACF1_HUMAN
Q13433,S39A6_HUMAN
Q96BY6,DOC10_HUMAN
P20930,FILA_HUMAN
O43379,WDR62_HUMAN
O60563,CCNT1_HUMAN
Q9BZF1,OSBL8_HUMAN
O95677,EYA4_HUMAN
Q92625,ANS1A_HUMAN
Q3T8J9,GON4L_HUMAN
Q6MZP7,LIN54_HUMAN
P28908,TNR8_HUMAN
O43312,MTSS1_HUMAN
Q8NFH8,REPS2_HUMAN
Q8IXJ6,SIRT2_HUMAN
Q9HCF4,ALO17_HUMAN
Q96LC7,SIG10_HUMAN
Q5QJE6,TDIF2_HUMAN
Q8NF91,SYNE1_HUMAN
Q8NDI1,EHBP1_HUMAN
O00124,UBXN8_HUMAN
Q15032,R3HD1_HUMAN
Q96RU3,FNBP1_HUMAN
Q14678,KANK1_HUMAN
Q9HCD5,NCOA5_HUMAN
Q14204,DYHC1_HUMAN
O00444,PLK4_HUMAN
Q9P2B4,CT2NL_HUMAN
Q9NQ75,CASS4_HUMAN
O14578,CTRO_HUMAN
P17936,IBP3_HUMAN
O60343,TBCD4_HUMAN
P15923,TFE2_HUMAN
Q86XJ1,GA2L3_HUMAN

Proteins with known phosphorylation sites that are non-S/TQ outside an SCD:
Q9H992,MARH7_HUMAN
Q9UQF2,JIP1_HUMAN
P27540,ARNT_HUMAN
P12259,FA5_HUMAN
P53671,LIMK2_HUMAN
Q9UBW7,ZMYM2_HUMAN
Q13148,TADBP_HUMAN
O15062,ZBTB5_HUMAN
Q9UQR1,ZN148_HUMAN
Q8TBY9,WDR66_HUMAN
O15047,SET1A_HUMAN
Q96BR9,ZBT8A_HUMAN
O75909,CCNK_HUMAN
P42261,GRIA1_HUMAN
Q9UPS6,SET1B_HUMAN
Q9NS87,KIF15_HUMAN
O15014,ZN609_HUMAN
Q8IZF2,GP116_HUMAN
Q2M1Z3,RHG31_HUMAN
P35221,CTNA1_HUMAN
Q5PRF9,SMAG2_HUMAN
Q9UMZ2,SYNRG_HUMAN
P05783,K1C18_HUMAN
Q9BWG4,SSBP4_HUMAN
O75334,LIPA2_HUMAN
Q8WXF7,ATLA1_HUMAN
Q92783,STAM1_HUMAN
Q13535,ATR_HUMAN
Q8N108,MIER1_HUMAN
Q96CW1,AP2M1_HUMAN
Q02447,SP3_HUMAN
O15068,MCF2L_HUMAN
O95263,PDE8B_HUMAN
O14524,T194A_HUMAN
Q86T24,KAISO_HUMAN
Q8NEM7,FA48A_HUMAN
Q5VYV7,CT094_HUMAN
Q86UW6,N4BP2_HUMAN
Q08378,GOGA3_HUMAN
Q3L8U1,CHD9_HUMAN
Q9C0J8,WDR33_HUMAN
Q9NXG0,CNTLN_HUMAN
Q5VST9,OBSCN_HUMAN
P51692,STA5B_HUMAN
Q9H1A4,APC1_HUMAN
O75417,DPOLQ_HUMAN
Q9BZE4,NOG1_HUMAN
Q16659,MK06_HUMAN
Q9UPU7,TBD2B_HUMAN
P35637,FUS_HUMAN
Q5T7W0,ZN618_HUMAN
Q92835,SHIP1_HUMAN
A6ND36,FA83G_HUMAN
Q13573,SNW1_HUMAN
Q92540,SMG7_HUMAN
O60500,NPHN_HUMAN
Q15047,SETB1_HUMAN
Q02446,SP4_HUMAN
Q14444,CAPR1_HUMAN
Q8IZQ1,WDFY3_HUMAN
Q5TC82,RC3H1_HUMAN
Q8NF50,DOCK8_HUMAN
P49590,SYHM_HUMAN
Q6T4R5,NHS_HUMAN
O95402,MED26_HUMAN
P11940,PABP1_HUMAN
P82094,TMF1_HUMAN
Q2M3X9,ZN674_HUMAN
Q99741,CDC6_HUMAN
Q5T3J3,CA103_HUMAN
Q12968,NFAC3_HUMAN
O15516,CLOCK_HUMAN
P16144,ITB4_HUMAN
Q96J02,ITCH_HUMAN
P51610,HCFC1_HUMAN
O00533,CHL1_HUMAN
O75628,REM1_HUMAN
O15231,ZN185_HUMAN
Q8N3K9,CMYA5_HUMAN
Q8N3V7,SYNPO_HUMAN
Q86UU0,BCL9L_HUMAN
Q9BW19,KIFC1_HUMAN
Q9H361,PABP3_HUMAN
Q9Y2R2,PTN22_HUMAN
O60245,PCDH7_HUMAN
Q3KR37,GRM1B_HUMAN
Q9NYB9,ABI2_HUMAN
Q86UP3,ZFHX4_HUMAN
Q9Y3C5,RNF11_HUMAN
Q9H425,CA198_HUMAN
Q5TH69,BIG3_HUMAN
P06401,PRGR_HUMAN
Q96EK9,KTI12_HUMAN
Q9HBM6,TAF9B_HUMAN
O94850,DEND_HUMAN
O15079,SNPH_HUMAN
Q5CZC0,FSIP2_HUMAN
Q9NRM1,ENAM_HUMAN
Q8WXH0,SYNE2_HUMAN
Q9H792,SG269_HUMAN
P04080,CYTB_HUMAN
O43149,ZZEF1_HUMAN
Q8NHH9,ATLA2_HUMAN
P08575,PTPRC_HUMAN
Q01954,BNC1_HUMAN
Q7Z591,AKNA_HUMAN
Q9HC78,ZBT20_HUMAN
O15090,ZN536_HUMAN
Q6UB98,ANR12_HUMAN
O95793,STAU1_HUMAN
Q9UET6,RRMJ1_HUMAN
Q9UPQ9,TNR6B_HUMAN
Q14137,BOP1_HUMAN
Q5T749,KPRP_HUMAN
Q9BTC0,DIDO1_HUMAN
Q86W11,Z397O_HUMAN
Q15884,F1892_HUMAN
Q92817,EVPL_HUMAN
Q5TH74,CA201_HUMAN
Q9H313,TTYH1_HUMAN
Q9P2K8,E2AK4_HUMAN
Q9UIF8,BAZ2B_HUMAN
P13611,CSPG2_HUMAN
Q01094,E2F1_HUMAN
Q9BXT5,TEX15_HUMAN
O75064,DEN4B_HUMAN
Q8WTW3,COG1_HUMAN
Q16526,CRY1_HUMAN
Q96JE9,MAP6_HUMAN
Q14739,LBR_HUMAN
P49792,RBP2_HUMAN
Q86UQ0,ZN589_HUMAN
Q9HAN9,NMNA1_HUMAN
Q14765,STAT4_HUMAN
Q12809,KCNH2_HUMAN
Q8TC27,ADA32_HUMAN
Q8NEY1,NAV1_HUMAN
Q96L73,NSD1_HUMAN
Q9NW82,WDR70_HUMAN
O76039,CDKL5_HUMAN
Q9NT68,TEN2_HUMAN
P22105,TENX_HUMAN
Q93073,SBP2L_HUMAN
O60504,VINEX_HUMAN
Q8NAT2,TDRD5_HUMAN
Q92750,TAF4B_HUMAN
Q96PN7,TREF1_HUMAN
Q01970,PLCB3_HUMAN
Q9BRR9,RHG09_HUMAN
Q9NZW4,DSPP_HUMAN
Q8IWP9,CC28A_HUMAN
Q86YV5,SG223_HUMAN
Q9BZC7,ABCA2_HUMAN
Q9BRS8,LARP6_HUMAN
Q8WXE9,STON2_HUMAN
P16284,PECA1_HUMAN
P32780,TF2H1_HUMAN
Q9Y4D8,K0614_HUMAN
P16157,ANK1_HUMAN
Q9UNY4,TTF2_HUMAN
A2RU30,K0748_HUMAN
Q9Y2K2,SIK3_HUMAN
O75151,PHF2_HUMAN
Q5JTC6,F123B_HUMAN
Q8IY63,AMOL1_HUMAN
Q9H254,SPTN4_HUMAN
Q8IVF5,TIAM2_HUMAN
Q9P2E9,RRBP1_HUMAN
A7KAX9,RHG32_HUMAN
Q6STE5,SMRD3_HUMAN
Q86XA9,HTR5A_HUMAN
P10071,GLI3_HUMAN
Q9Y6N7,ROBO1_HUMAN
O43426,SYNJ1_HUMAN
Q96MS0,ROBO3_HUMAN
P04114,APOB_HUMAN
Q96BH1,RNF25_HUMAN
Q9NYV4,CDK12_HUMAN
Q10567,AP1B1_HUMAN
Q9H5U6,ZCHC4_HUMAN
P49790,NU153_HUMAN
Q9NZQ8,TRPM5_HUMAN
Q5VVP1,F75A6_HUMAN
O95789,ZMYM6_HUMAN
Q5VZK9,LR16A_HUMAN
Q96LD4,TRI47_HUMAN
P17861,XBP1_HUMAN
O15357,SHIP2_HUMAN
Q7RTP6,MICA3_HUMAN
Q9Y253,POLH_HUMAN
Q2KHR2,RFX7_HUMAN
Q8NE31,FA13C_HUMAN
P17097,ZNF7_HUMAN
Q4AC94,C2CD3_HUMAN
P48651,PTSS1_HUMAN
Q6W2J9,BCOR_HUMAN
Q8NEP4,CQ047_HUMAN
O95602,RPA1_HUMAN
Q8IUC4,RHPN2_HUMAN
Q9P1Q0,VPS54_HUMAN
Q9NXL9,MCM9_HUMAN
P51957,NEK4_HUMAN
Q8NFA0,UBP32_HUMAN
P18583,SON_HUMAN
Q96GR2,ACBG1_HUMAN
Q5SVZ6,ZMYM1_HUMAN
Q8WU79,SMAP2_HUMAN
O43399,TPD54_HUMAN
Q9UJF2,NGAP_HUMAN
Q9C0C7,AMRA1_HUMAN
P52756,RBM5_HUMAN
O94842,TOX4_HUMAN
Q9H7R5,ZN665_HUMAN
P35680,HNF1B_HUMAN
Q9P2P5,HECW2_HUMAN
P20393,NR1D1_HUMAN
Q00975,CAC1B_HUMAN
Q16620,NTRK2_HUMAN
Q9BXX0,EMIL2_HUMAN
P15822,ZEP1_HUMAN
Q9NQW1,SC31B_HUMAN
Q8TF68,ZN384_HUMAN
Q9BZW8,CD244_HUMAN
Q13322,GRB10_HUMAN
Q96I25,SPF45_HUMAN
Q9ULH7,MKL2_HUMAN
Q8IYA8,CCD36_HUMAN
Q9P0K1,ADA22_HUMAN
O95544,NADK_HUMAN
Q9H5J0,ZBTB3_HUMAN
O14647,CHD2_HUMAN
Q9P2G4,K1383_HUMAN
Q7Z3G6,PRIC2_HUMAN
Q68CP9,ARID2_HUMAN
Q9NW08,RPC2_HUMAN
P53367,ARFP1_HUMAN
Q8WZ64,ARAP2_HUMAN
Q6PGQ7,BORA_HUMAN
Q96SB4,SRPK1_HUMAN
Q76N32,CEP68_HUMAN
Q9UBX1,CATF_HUMAN
O60282,KIF5C_HUMAN
Q8IYD8,FANCM_HUMAN
Q07687,DLX2_HUMAN
Q92616,GCN1L_HUMAN
P14923,PLAK_HUMAN
O00213,APBB1_HUMAN
O75037,KI21B_HUMAN
Q70J99,UN13D_HUMAN
Q9Y2H6,FND3A_HUMAN
Q96L91,EP400_HUMAN
O14795,UN13B_HUMAN
P14616,INSRR_HUMAN
O60242,BAI3_HUMAN
Q9Y4W2,LAS1L_HUMAN
P52630,STAT2_HUMAN
Q9BWL3,CA043_HUMAN
Q9HCM1,CL035_HUMAN
Q8IWW6,RHG12_HUMAN
Q86Z02,HIPK1_HUMAN
Q9BQF6,SENP7_HUMAN
Q9BV73,CP250_HUMAN
Q6VMQ6,MCAF1_HUMAN
A6NHR9,SMHD1_HUMAN
Q9Y5X4,NR2E3_HUMAN
Q70EL1,UBP54_HUMAN
Q96CC6,RHDF1_HUMAN
Q9Y5T5,UBP16_HUMAN
P19827,ITIH1_HUMAN
Q9H6R7,CB044_HUMAN
P78364,PHC1_HUMAN
Q9Y520,BA2L2_HUMAN
Q8WUM0,NU133_HUMAN
Q9P0K7,RAI14_HUMAN
Q9HC62,SENP2_HUMAN
Q6ZNE5,BAKOR_HUMAN
Q8IY92,SLX4_HUMAN
O75830,SPI2_HUMAN
Q9Y2L8,ZKSC5_HUMAN
P30260,CDC27_HUMAN
Q92734,TFG_HUMAN
P31483,TIA1_HUMAN
Q9Y2L5,TRS85_HUMAN
Q86YA3,CD021_HUMAN
P78348,ACCN2_HUMAN
Q15878,CAC1E_HUMAN
P63010,AP2B1_HUMAN
Q6DD88,ATLA3_HUMAN
A5A3E0,POTEF_HUMAN
Q12851,M4K2_HUMAN
Q9H2M9,RBGPR_HUMAN
Q8TBA6,GOGA5_HUMAN
P52746,ZN142_HUMAN
Q12955,ANK3_HUMAN
Q14494,NF2L1_HUMAN
Q9NZL3,ZN224_HUMAN
Q14677,EPN4_HUMAN
O15320,CTGE5_HUMAN
Q6UWE0,LRSM1_HUMAN
Q8N2Y8,RUSC2_HUMAN
Q9ULS5,TMCC3_HUMAN
Q16656,NRF1_HUMAN
Q16204,CCDC6_HUMAN
P12757,SKIL_HUMAN
O15061,SYNEM_HUMAN
Q9BX66,SRBS1_HUMAN
Q969V6,MKL1_HUMAN
P56962,STX17_HUMAN
P60900,PSA6_HUMAN
Q92754,AP2C_HUMAN
Q9Y5V3,MAGD1_HUMAN
Q53G59,KLH12_HUMAN
Q86U70,LDB1_HUMAN
Q5TAP6,UT14C_HUMAN
P78524,ST5_HUMAN
P12035,K2C3_HUMAN
P49137,MAPK2_HUMAN
P17036,ZNF3_HUMAN
P54259,ATN1_HUMAN
Q9Y4F3,LKAP_HUMAN
Q9UK61,CC063_HUMAN
Q9H0E3,SP130_HUMAN
Q8N5C8,TAB3_HUMAN
Q9GZV5,WWTR1_HUMAN
Q9NYJ8,TAB2_HUMAN
Q7Z403,TMC6_HUMAN
Q14766,LTBP1_HUMAN
O94915,FRYL_HUMAN
Q9UPQ3,AGAP1_HUMAN
Q5UAW9,GP157_HUMAN
Q9Y4F4,F179B_HUMAN
Q9ULG1,INO80_HUMAN
Q9P2Q2,FRM4A_HUMAN
Q8WWN8,ARAP3_HUMAN
Q06413,MEF2C_HUMAN
O60763,USO1_HUMAN
Q92615,LAR4B_HUMAN
P06727,APOA4_HUMAN
Q15714,T22D1_HUMAN
Q9BZ29,DOCK9_HUMAN
O75366,AVIL_HUMAN
Q9ULJ8,NEB1_HUMAN
Q96MY1,CT112_HUMAN
Q8NEM0,MCPH1_HUMAN
Q15054,DPOD3_HUMAN
Q8TEW0,PARD3_HUMAN
O94979,SC31A_HUMAN
Q504Q3,PAN2_HUMAN
Q9C0I4,THS7B_HUMAN
Q14005,IL16_HUMAN
Q14BN4,SLMAP_HUMAN
Q9Y4K1,AIM1_HUMAN
P23511,NFYA_HUMAN
Q8WUX9,CHMP7_HUMAN
Q02410,APBA1_HUMAN
Q6S8J3,POTEE_HUMAN
Q8N1I0,DOCK4_HUMAN
Q9UK10,ZN225_HUMAN
Q6UVK1,CSPG4_HUMAN
A6NGG8,CB071_HUMAN
P58397,ATS12_HUMAN
Q03001,BPA1_HUMAN
O14994,SYN3_HUMAN
Q12929,EPS8_HUMAN
P02751,FINC_HUMAN
P23497,SP100_HUMAN
Q9Y2K5,R3HD2_HUMAN
O00400,ACATN_HUMAN
Q86YW9,MD12L_HUMAN
Q8NI35,INADL_HUMAN
A8MTZ7,CL071_HUMAN
Q99650,OSMR_HUMAN
A6NC98,CC88B_HUMAN
Q70E73,RAPH1_HUMAN
Q6P3W6,NBPFA_HUMAN
O14964,HGS_HUMAN
Q9NSC5,HOME3_HUMAN
O95487,SC24B_HUMAN
A0JNW5,UH1BL_HUMAN
O94913,PCF11_HUMAN
O60231,DHX16_HUMAN
P78344,IF4G2_HUMAN
Q16288,NTRK3_HUMAN
Q8TES7,FBF1_HUMAN
P42229,STA5A_HUMAN
Q15746,MYLK_HUMAN
Q9Y5A9,YTHD2_HUMAN
P51816,AFF2_HUMAN
Q8IWZ3,ANKH1_HUMAN
O15040,TCPR2_HUMAN
O60741,HCN1_HUMAN
Q08499,PDE4D_HUMAN
Q14667,K0100_HUMAN
Q8TEY7,UBP33_HUMAN
O95644,NFAC1_HUMAN
Q9H422,HIPK3_HUMAN
P09086,PO2F2_HUMAN
Q6N021,TET2_HUMAN
Q02078,MEF2A_HUMAN
P49848,TAF6_HUMAN
Q8NG27,PJA1_HUMAN
Q9GZR2,REXO4_HUMAN
P04844,RPN2_HUMAN
A1L170,CA226_HUMAN
Q14CB8,RHG19_HUMAN
Q7Z7G1,CLNK_HUMAN
Q5T1R4,ZEP3_HUMAN
Q8NBR6,FA63B_HUMAN
Q14767,LTBP2_HUMAN
P34925,RYK_HUMAN
Q12769,NU160_HUMAN
Q5TYW2,A20A1_HUMAN
Q8NEV4,MYO3A_HUMAN
Q5TCS8,AKD2_HUMAN
Q8NEY8,PPHLN_HUMAN
Q9UBB9,TFP11_HUMAN
Q86Y26,NUT_HUMAN
Q8TEM1,PO210_HUMAN
O15547,P2RX6_HUMAN
Q86W25,NAL13_HUMAN
Q9NSC7,SIA7A_HUMAN
Q8IY42,CD019_HUMAN
P34910,EVI2B_HUMAN
P42681,TXK_HUMAN
Q5SRE5,NU188_HUMAN
P43146,DCC_HUMAN
Q92879,CELF1_HUMAN
Q6ZN18,AEBP2_HUMAN
Q8WWW0,RASF5_HUMAN
Q96AY4,TTC28_HUMAN
Q13972,RGRF1_HUMAN
Q6AHZ1,Z518A_HUMAN
Q8TCN5,ZN507_HUMAN
P98164,LRP2_HUMAN
Q9H8Y5,ANKZ1_HUMAN
Q32NC0,CR021_HUMAN
P17301,ITA2_HUMAN
Q15147,PLCB4_HUMAN
Q8N3D4,EH1L1_HUMAN
Q16600,ZN239_HUMAN
P09884,DPOLA_HUMAN
Q13936,CAC1C_HUMAN
Q6NW34,CC017_HUMAN
Q56UN5,YSK4_HUMAN
Q6PJP8,DCR1A_HUMAN
Q13129,RLF_HUMAN
Q96ST3,SIN3A_HUMAN
Q9BWU1,CDK19_HUMAN
Q86XD5,F131B_HUMAN
Q08379,GOGA2_HUMAN
A5YKK6,CNOT1_HUMAN
Q96KR1,ZFR_HUMAN
Q5T7B8,KIF24_HUMAN
Q8IZC6,CORA1_HUMAN
Q86YZ3,HORN_HUMAN
Q8NEV8,EXPH5_HUMAN
Q8IWU2,LMTK2_HUMAN
Q5T9S5,CCD18_HUMAN
Q01484,ANK2_HUMAN
P51825,AFF1_HUMAN
Q4ADV7,RIC1_HUMAN
Q9C0D5,TANC1_HUMAN
Q96KW2,P12L2_HUMAN
Q9P2G1,AKIB1_HUMAN
Q12852,M3K12_HUMAN
Q8NEZ4,MLL3_HUMAN
Q6ZQQ2,YI021_HUMAN
Q8N0Z3,CCD52_HUMAN
Q92854,SEM4D_HUMAN
P15144,AMPN_HUMAN
Q12923,PTN13_HUMAN
Q6ZU64,CC108_HUMAN
Q5JSZ5,BA2L1_HUMAN
Q8TDF5,NETO1_HUMAN
O75912,DGKI_HUMAN
Q9P2R6,RERE_HUMAN
Q9BTX1,NDC1_HUMAN
P12883,MYH7_HUMAN
Q8TCG1,CIP2A_HUMAN
Q5T0Z8,CF132_HUMAN
Q9P2D7,DYH1_HUMAN
Q7Z4W1,DCXR_HUMAN
Q9P270,SLAI2_HUMAN
O75970,MPDZ_HUMAN
Q92541,RTF1_HUMAN
Q8WXI7,MUC16_HUMAN
Q5VT25,MRCKA_HUMAN
Q96N21,CQ056_HUMAN
O15155,BET1_HUMAN
Q13395,TARB1_HUMAN
Q16537,2A5E_HUMAN
O15127,SCAM2_HUMAN
Q9HCM3,K1549_HUMAN
Q9UDY8,MALT1_HUMAN
P19474,RO52_HUMAN
Q14451,GRB7_HUMAN
Q8NB66,UN13C_HUMAN
O75165,DJC13_HUMAN
Q8IVL0,NAV3_HUMAN
P30566,PUR8_HUMAN
Q9BX69,CARD6_HUMAN
Q6ZSB9,ZBT49_HUMAN
Q6P0Q8,MAST2_HUMAN
Q8ND04,SMG8_HUMAN
Q92481,AP2B_HUMAN
A0AVK6,E2F8_HUMAN
Q9Y2F5,K0947_HUMAN
Q14202,ZMYM3_HUMAN
Q9UPQ0,LIMC1_HUMAN
O43432,IF4G3_HUMAN
Q5JWR5,DOP1_HUMAN
Q8NET4,RGAG1_HUMAN
Q9UM11,FZR_HUMAN
P17544,ATF7_HUMAN
Q9NYI0,PSD3_HUMAN
Q68DN1,CB016_HUMAN
O60318,MCM3A_HUMAN
Q15051,IQCB1_HUMAN
P46934,NEDD4_HUMAN
Q8IY84,NIM1_HUMAN
P56178,DLX5_HUMAN
Q17R89,RICH2_HUMAN
Q5SXM2,SNPC4_HUMAN
Q9HCD6,TANC2_HUMAN
Q58EX7,PKHG4_HUMAN
Q9P0J7,KCMF1_HUMAN
P12882,MYH1_HUMAN
Q9BYP7,WNK3_HUMAN
Q96RN5,MED15_HUMAN
Q9UBL0,ARP21_HUMAN
O75157,T22D2_HUMAN
Q7Z6J0,SH3R1_HUMAN
Q14814,MEF2D_HUMAN
Q96J84,KIRR1_HUMAN
Q9ULJ7,ANR50_HUMAN
P05106,ITB3_HUMAN
Q8N1G2,FTSJ2_HUMAN
Q9Y2W2,WBP11_HUMAN
Q5T4S7,UBR4_HUMAN
Q9UPW6,SATB2_HUMAN
P20810,ICAL_HUMAN
Q9NVH2,INT7_HUMAN
Q8TCG2,P4K2B_HUMAN
Q8IZD2,MLL5_HUMAN
Q86WZ0,HEAT4_HUMAN
Q53EZ4,CEP55_HUMAN
Q63HN8,RN213_HUMAN
Q2V2M9,FHOD3_HUMAN
Q155Q3,DIXC1_HUMAN
O00291,HIP1_HUMAN
Q68DN6,RGPD1_HUMAN
Q96EV2,RBM33_HUMAN
Q5VUB5,F1711_HUMAN
P12318,FCG2A_HUMAN
Q9NSC2,SALL1_HUMAN
O75962,TRIO_HUMAN
O60673,DPOLZ_HUMAN
O14529,CUX2_HUMAN
P11169,GTR3_HUMAN
Q8NDV3,SMC1B_HUMAN
P98082,DAB2_HUMAN
Q93074,MED12_HUMAN
P01892,1A02_HUMAN
Q9NS00,C1GLT_HUMAN
Q8IZH2,XRN1_HUMAN
P27708,PYR1_HUMAN
Q00987,MDM2_HUMAN
P15924,DESP_HUMAN
Q7Z7F0,K0907_HUMAN
Q9UEY8,ADDG_HUMAN
Q8NFP9,NBEA_HUMAN
Q9P219,DAPLE_HUMAN
Q5SYE7,NHSL1_HUMAN
Q86WN1,FCSD1_HUMAN
O76080,ZFAN5_HUMAN
Q9Y6Q6,TNR11_HUMAN
A6NKB5,PCX2_HUMAN
Q9NSU2,TREX1_HUMAN
Q16706,MA2A1_HUMAN
A2RUB6,CCD66_HUMAN
Q7LBC6,KDM3B_HUMAN
Q9Y6M1,IF2B2_HUMAN
Q8IWJ2,GCC2_HUMAN
Q92613,JADE3_HUMAN
Q9H0K1,SIK2_HUMAN
P15336,ATF2_HUMAN
Q96PB7,NOE3_HUMAN
Q99666,RGPD5_HUMAN
P31629,ZEP2_HUMAN
Q7Z6G8,ANS1B_HUMAN
Q92538,GBF1_HUMAN
Q7Z7B0,FLIP1_HUMAN
Q9H009,NACA2_HUMAN
Q9HB58,SP110_HUMAN
Q96RK0,CIC_HUMAN
O75128,COBL_HUMAN
Q9ULD2,MTUS1_HUMAN
Q9H0D2,ZN541_HUMAN
Q86XK3,CJ078_HUMAN
Q9UI12,VATH_HUMAN
Q9NSK0,KLC4_HUMAN
Q86YN6,PRGC2_HUMAN
O60229,KALRN_HUMAN
Q92608,DOCK2_HUMAN
Q9UBG3,CRNN_HUMAN
Q8WZ74,CTTB2_HUMAN
Q8IZF0,NALCN_HUMAN
P20823,HNF1A_HUMAN
O75363,BCAS1_HUMAN
Q9H4L4,SENP3_HUMAN
Q8NDV7,TNR6A_HUMAN
Q96S82,UBL7_HUMAN
Q8IUH3,RBM45_HUMAN
P54253,ATX1_HUMAN
Q9P2N5,RBM27_HUMAN
Q13753,LAMC2_HUMAN
Q04637,IF4G1_HUMAN
Q9NXV6,CARF_HUMAN
O43572,AKA10_HUMAN
P16452,EPB42_HUMAN
Q9UP83,COG5_HUMAN
P42331,RHG25_HUMAN
Q9Y4F1,FARP1_HUMAN
O15020,SPTN2_HUMAN
Q92620,PRP16_HUMAN
O14646,CHD1_HUMAN
Q96QT6,PHF12_HUMAN
Q8IVF2,AHNK2_HUMAN
Q96PK2,MACF4_HUMAN
Q3YBM2,T176B_HUMAN
Q96EN8,MOCOS_HUMAN
Q9BSJ5,CQ080_HUMAN
Q2HXU8,CL12B_HUMAN
Q4G163,FBX43_HUMAN
Q8IUG5,MY18B_HUMAN
Q7RTW8,OTOAN_HUMAN
Q9Y620,RA54B_HUMAN
Q9Y4G6,TLN2_HUMAN
Q7Z2D5,LPPR4_HUMAN
Q8IWF6,F116A_HUMAN
Q6PFW1,VIP1_HUMAN
O15085,ARHGB_HUMAN
P42858,HD_HUMAN
Q9P2H5,UBP35_HUMAN
P10075,GLI4_HUMAN
O43610,SPY3_HUMAN
P14859,PO2F1_HUMAN
Q8NFD5,ARI1B_HUMAN
Q96GQ7,DDX27_HUMAN
Q13402,MYO7A_HUMAN
Q5THJ4,VP13D_HUMAN
Q96NL6,SCLT1_HUMAN
P35579,MYH9_HUMAN
Q14449,GRB14_HUMAN
P98171,RHG04_HUMAN
O00409,FOXN3_HUMAN
Q8WXX7,AUTS2_HUMAN
Q06730,ZN33A_HUMAN
Q9P1A6,DLGP2_HUMAN
Q8WWA1,TMM40_HUMAN
Q01844,EWS_HUMAN
Q96QZ7,MAGI1_HUMAN
Q92614,MY18A_HUMAN
Q92545,TM131_HUMAN
Q9UGL1,KDM5B_HUMAN
Q6DT37,MRCKG_HUMAN
P01042,KNG1_HUMAN
Q6ZSZ5,ARHGI_HUMAN
Q9NU22,MDN1_HUMAN
O60346,PHLP1_HUMAN
Q9NYQ8,FAT2_HUMAN
Q8WXI2,CNKR2_HUMAN
Q8WXG6,MADD_HUMAN
Q96K83,ZN521_HUMAN
Q14686,NCOA6_HUMAN
Q01826,SATB1_HUMAN
Q7Z3V4,UBE3B_HUMAN
Q02817,MUC2_HUMAN
Q9Y4C8,RBM19_HUMAN
P30462,1B14_HUMAN

SCD Proteins with no known phosphorylation sites:
Q99867,TBB4Q_HUMAN
Q96SZ4,ZSC10_HUMAN
A8MT82,CTLFB_HUMAN
Q9NZ08,ERAP1_HUMAN
Q96QP1,ALPK1_HUMAN
Q5T7N8,F27D1_HUMAN
Q9NST1,PLPL3_HUMAN
O95149,SPN1_HUMAN
Q7Z408,CSMD2_HUMAN
Q9UKX2,MYH2_HUMAN
Q9NQZ7,ENTP7_HUMAN
Q53SZ7,CB053_HUMAN
Q49AA0,ZN642_HUMAN
Q9H347,UBQL3_HUMAN
O43313,ATMIN_HUMAN
Q86W26,NAL10_HUMAN
Q96JG8,MAGD4_HUMAN
Q7Z6K3,PTAR1_HUMAN
Q8NFU7,TET1_HUMAN
O75110,ATP9A_HUMAN
Q3B8N2,LEG9B_HUMAN
Q15615,OR4D1_HUMAN
Q8N7W2,BEND7_HUMAN
Q2M3C7,SPKAP_HUMAN
A6NI79,CCD69_HUMAN
Q6NTF9,RHBD2_HUMAN
Q9UP52,TFR2_HUMAN
A3KFT3,OR2M5_HUMAN
Q8IZJ3,CPMD8_HUMAN
Q9BQA9,CQ062_HUMAN
A6NCF6,MA13P_HUMAN
O95405,ZFYV9_HUMAN
O60299,PRIP1_HUMAN
P21439,MDR3_HUMAN
P0C6A0,ZGLP1_HUMAN
O43759,SNG1_HUMAN
Q5T6F0,DCA12_HUMAN
Q9H6X4,TM134_HUMAN
Q8TCU5,NMD3A_HUMAN
Q96R28,OR2M2_HUMAN
Q9Y216,MTMR7_HUMAN
Q8WXG9,GPR98_HUMAN
A6NE01,F186A_HUMAN
O60565,GREM1_HUMAN
Q6NX49,ZN544_HUMAN
O75783,RHBL1_HUMAN
Q8IWB6,TEX14_HUMAN
Q6UXK5,LRRN1_HUMAN
Q8N8A4,GAH6_HUMAN
Q969F2,NKD2_HUMAN
Q9UN71,PCDGG_HUMAN
Q9NXR8,ING3_HUMAN
O60732,MAGC1_HUMAN
P51523,ZNF84_HUMAN
Q9HBJ0,PLAC1_HUMAN
O43151,TET3_HUMAN
Q5TIA1,MEI1_HUMAN
Q9UJQ4,SALL4_HUMAN
P01891,1A68_HUMAN
Q8TAM2,TTC8_HUMAN
Q6A163,K1C39_HUMAN
Q76N89,HECW1_HUMAN
Q99865,SPI2A_HUMAN
Q92771,DDX12_HUMAN
Q5JT82,KLF17_HUMAN
P20073,ANXA7_HUMAN
Q8NHY3,GA2L2_HUMAN
Q02505,MUC3A_HUMAN
P56177,DLX1_HUMAN
Q5TYW1,ZN658_HUMAN
P16188,1A30_HUMAN
A6NLW8,DUXA_HUMAN
Q9BX26,SYCP2_HUMAN
P41002,CCNF_HUMAN
Q29940,1B59_HUMAN
Q96L96,ALPK3_HUMAN
Q96M85,YV008_HUMAN
Q9UL52,TM11E_HUMAN
Q8NG83,OR2M3_HUMAN
Q02388,CO7A1_HUMAN
Q9NR71,ASAH2_HUMAN
Q96QU1,PCD15_HUMAN
Q8N1B4,VPS52_HUMAN
P63132,POK5_HUMAN
Q13219,PAPP1_HUMAN
A8MPP1,DD11L_HUMAN
Q99972,MYOC_HUMAN
P18464,1B51_HUMAN
O95319,CELF2_HUMAN
Q8IY47,KBTB2_HUMAN
A0PJX8,TMM82_HUMAN
Q6AI39,K0240_HUMAN
Q96HY7,DHTK1_HUMAN
Q96FC9,DDX11_HUMAN
P10072,HKR1_HUMAN
Q5TZJ5,F75A1_HUMAN
Q8N4P6,CA092_HUMAN
Q12901,ZN155_HUMAN
Q96RE9,ZN300_HUMAN
Q9HAV5,TNR27_HUMAN
Q8NG81,OR2M7_HUMAN
P35527,K1C9_HUMAN
Q9BWX1,PHF7_HUMAN
P22413,ENPP1_HUMAN
Q6ZMV9,KIF6_HUMAN
Q8NBS3,S4A11_HUMAN
Q16650,TBR1_HUMAN
Q02930,CREB5_HUMAN
Q5W0A0,F194B_HUMAN
P23471,PTPRZ_HUMAN
Q86SQ7,SDCG8_HUMAN
Q13368,MPP3_HUMAN
Q8WW24,TEKT4_HUMAN
Q8NHU2,CT026_HUMAN
P63136,POK17_HUMAN
P20839,IMDH1_HUMAN
P36508,ZNF76_HUMAN
Q6ZR62,ZCH16_HUMAN
Q6ZMP0,THSD4_HUMAN
Q5JPH6,SYEM_HUMAN
Q2WGJ9,FR1L6_HUMAN
Q2TAA8,TXIP1_HUMAN
Q9HBZ2,ARNT2_HUMAN
Q14863,PO6F1_HUMAN
Q8N8W4,PLPL1_HUMAN
Q0VD67,YP032_HUMAN
Q96F05,CK024_HUMAN
Q9Y4A8,NF2L3_HUMAN
O60813,PRA11_HUMAN
Q9Y2G7,ZFP30_HUMAN
P10316,1A69_HUMAN
P30685,1B35_HUMAN
Q9HCE0,K1632_HUMAN
Q5TEJ8,THMS2_HUMAN
Q9H322,VCX2_HUMAN
P14784,IL2RB_HUMAN
Q9H819,DJC18_HUMAN
P18146,EGR1_HUMAN
Q86TP1,PRUNE_HUMAN
Q5VYV0,FOXB2_HUMAN
Q9P1V8,CN174_HUMAN
Q6ZNA1,ZN836_HUMAN
Q8WV83,S35F5_HUMAN
O95447,LCA5L_HUMAN
Q9BZA8,PC11Y_HUMAN
Q8IX18,DHX40_HUMAN
Q9UI42,CBPA4_HUMAN
Q9Y4D7,PLXD1_HUMAN
Q06416,P5F1B_HUMAN
Q16394,EXT1_HUMAN
Q13316,DMP1_HUMAN
Q685J3,MUC17_HUMAN
Q08E93,F27E3_HUMAN
Q9P2F5,STOX2_HUMAN
Q8IX04,UEVLD_HUMAN
Q9NPF2,CHSTB_HUMAN
Q8IZU2,WDR17_HUMAN
Q8NHQ1,CEP70_HUMAN
Q6ZW49,PAXI1_HUMAN
Q9UHJ6,SHPK_HUMAN
Q9GZY0,NXF2_HUMAN
Q12840,KIF5A_HUMAN
Q3BBW0,NBPF9_HUMAN
O15031,PLXB2_HUMAN
O94927,HAUS5_HUMAN
Q9HBT7,ZN287_HUMAN
Q15532,SSXT_HUMAN
O00268,TAF4_HUMAN
Q15329,E2F5_HUMAN
Q4ZHG4,FNDC1_HUMAN
P16112,PGCA_HUMAN
Q6ZU82,YB025_HUMAN
Q86VD1,MORC1_HUMAN
P49910,ZN165_HUMAN
Q8IUX7,AEBP1_HUMAN
P57679,EVC_HUMAN
Q9BYE9,CDHR2_HUMAN
O00534,VMA5A_HUMAN
Q96NU0,CNT3B_HUMAN
Q969D9,TSLP_HUMAN
Q9H8J5,MANS1_HUMAN
Q6ZV19,YF004_HUMAN
Q14CN2,CLCA4_HUMAN
Q96DP5,FMT_HUMAN
Q8TBZ2,MYBPP_HUMAN
Q6P461,ACSM6_HUMAN
Q7Z7G0,TARSH_HUMAN
Q8TE60,ATS18_HUMAN
Q8IVF1,FA22A_HUMAN
Q8N9B8,RGF1A_HUMAN
O94759,TRPM2_HUMAN
Q96QU6,1A1L1_HUMAN
Q7Z3E1,PARPT_HUMAN
A6NIR3,AGAP5_HUMAN
Q9P127,LUZP4_HUMAN
P08887,IL6RA_HUMAN
Q9UBZ4,APEX2_HUMAN
A0AV02,S12A8_HUMAN
Q9C075,K1C23_HUMAN
Q6S5H5,POTEG_HUMAN
Q6P2D0,ZFP1_HUMAN
Q8IZF6,GP112_HUMAN
P20701,ITAL_HUMAN
P49257,LMAN1_HUMAN
Q8NA54,IQUB_HUMAN
A2RUR9,C144A_HUMAN
Q86WB7,UN93A_HUMAN
Q9Y252,RNF6_HUMAN
Q5SRD0,FA21D_HUMAN
Q8NB90,SPAT5_HUMAN
Q9NY43,BARH2_HUMAN
Q5SQ80,A20A2_HUMAN
Q8TDI7,TMC2_HUMAN
P0C7T5,ATX1L_HUMAN
Q9HCU0,CD248_HUMAN
Q53FD0,F164C_HUMAN
O94855,SC24D_HUMAN
Q9QC07,POK7_HUMAN
O15405,TOX3_HUMAN
Q8NA82,MARHA_HUMAN
B1AJZ9,FHAD1_HUMAN
Q2NL68,CS055_HUMAN
Q7Z739,YTHD3_HUMAN
Q8IYX3,CC116_HUMAN
Q8N414,PGBD5_HUMAN
P30453,1A34_HUMAN
Q8IV76,PASD1_HUMAN
P06312,KV401_HUMAN
Q9UKX3,MYH13_HUMAN
Q6ZNW5,CO058_HUMAN
A6NNM3,RIM3B_HUMAN
P48736,PK3CG_HUMAN
P30457,1A66_HUMAN
Q86YT5,S13A5_HUMAN
Q9NR99,MXRA5_HUMAN
Q2KHM9,K0753_HUMAN
A0AUZ9,CB067_HUMAN
A6NMV5,PRA23_HUMAN
Q96M34,CC030_HUMAN
Q96I15,SCLY_HUMAN
P62683,GAK1_HUMAN
Q96MT8,CEP63_HUMAN
Q8TF62,AT8B4_HUMAN
Q8WXB4,ZN606_HUMAN
Q07817,B2CL1_HUMAN
P04843,RPN1_HUMAN
Q96BA8,CR3L1_HUMAN
O95158,NXPH4_HUMAN
Q6ZS81,WDFY4_HUMAN
Q5VTM2,AGAP9_HUMAN
Q9HAU8,RNPL1_HUMAN
Q68CQ1,CA175_HUMAN
Q14147,DHX34_HUMAN
Q9NNX9,VCX3_HUMAN
P30491,1B53_HUMAN
Q8IXT1,NOXIN_HUMAN
Q8N141,ZFP82_HUMAN
P08123,CO1A2_HUMAN
P13533,MYH6_HUMAN
O75177,CREST_HUMAN
P78363,ABCA4_HUMAN
Q6UXG3,CLM9_HUMAN
Q08289,CACB2_HUMAN
Q8N0Z9,VSI10_HUMAN
Q59H18,TNI3K_HUMAN
A6NFN3,FOX1C_HUMAN
Q6IE37,OVOS1_HUMAN
Q8N8D1,PDCD7_HUMAN
Q96FL8,S47A1_HUMAN
Q5T870,PRR9_HUMAN
Q3SYG4,PTHB1_HUMAN
Q92759,TF2H4_HUMAN
Q9NRE1,MMP26_HUMAN
Q8NA23,WDR31_HUMAN
P29074,PTN4_HUMAN
O43451,MGA_HUMAN
Q9UGI0,ZRAN1_HUMAN
Q8NEU8,DP13B_HUMAN
Q9NWB1,FOX1A_HUMAN
Q8IZF4,GP114_HUMAN
Q9C037,TRIM4_HUMAN
O75635,SPB7_HUMAN
Q9YNA8,GAK3_HUMAN
Q9UBD0,HSFX1_HUMAN
Q7Z3S7,CA2D4_HUMAN
P30466,1B18_HUMAN
Q76LX8,ATS13_HUMAN
P04439,1A03_HUMAN
P98194,AT2C1_HUMAN
Q86V85,GP180_HUMAN
Q8TBZ9,CG062_HUMAN
O15226,NKRF_HUMAN
Q5T750,XP32_HUMAN
P54098,DPOG1_HUMAN
Q13751,LAMB3_HUMAN
Q68DL7,YR008_HUMAN
Q9C0G0,ZN407_HUMAN
Q8TB24,RIN3_HUMAN
Q5JNZ3,ZN311_HUMAN
Q8N660,NBPFF_HUMAN
Q09160,1A80_HUMAN
Q2VY69,ZN284_HUMAN
Q9H094,NBPF3_HUMAN
P15151,PVR_HUMAN
Q32MH5,K1370_HUMAN
Q9Y278,HS3S2_HUMAN
P30460,1B08_HUMAN
Q3BBV0,NBPF1_HUMAN
Q9ULJ6,ZMIZ1_HUMAN
Q5DID0,UROL1_HUMAN
A6NHY6,CI118_HUMAN
A6NCM1,IQCAL_HUMAN
Q19T08,ECSCR_HUMAN
Q68BL8,OLM2B_HUMAN
Q15031,SYLM_HUMAN
P28328,PEX2_HUMAN
Q9UNH5,CC14A_HUMAN
Q7Z2Y8,GVIN1_HUMAN
Q5VXH4,PRAM6_HUMAN
Q9NNX6,CD209_HUMAN
P0CB48,UBFL6_HUMAN
Q8IYU2,HACE1_HUMAN
A6NMK8,F196B_HUMAN
Q99102,MUC4_HUMAN
Q6ZVD7,STOX1_HUMAN
Q7L2K0,CP059_HUMAN
A6NEE1,U639_HUMAN
Q76KP1,B4GN4_HUMAN
Q86YJ6,THNS2_HUMAN
A4IF30,S35F4_HUMAN
Q96KN7,RPGR1_HUMAN
Q96JA4,M4A14_HUMAN
Q9BRR0,ZKSC3_HUMAN
Q8N715,CA065_HUMAN
Q3LI81,KR271_HUMAN
O95125,ZN202_HUMAN
Q96C10,DHX58_HUMAN
O95081,AGFG2_HUMAN
O14744,ANM5_HUMAN
Q96SE0,ABHD1_HUMAN
P05534,1A24_HUMAN
Q8N8Z8,ZN441_HUMAN
Q8N2C7,UNC80_HUMAN
Q9UL68,MYT1L_HUMAN
Q9NPI5,NRK2_HUMAN
Q96BN8,F105B_HUMAN
Q9H9D4,ZN408_HUMAN
Q8N392,RHG18_HUMAN
P53365,ARFP2_HUMAN
Q9NVA1,UQCC_HUMAN
Q53QW1,CB057_HUMAN
P06314,KV404_HUMAN
A2VCL2,CC162_HUMAN
Q96EX3,WDR34_HUMAN
Q9H4K7,GTPB5_HUMAN
Q9UBK2,PRGC1_HUMAN
Q9NR82,KCNQ5_HUMAN
Q86YM7,HOME1_HUMAN
Q6W4X9,MUC6_HUMAN
Q5T7N7,F27E1_HUMAN
Q9Y5H0,PCDG3_HUMAN
Q0P6D6,CCD15_HUMAN
Q6TFL3,CI093_HUMAN
Q9H2X3,CLC4M_HUMAN
Q6UX68,XKR5_HUMAN
P17041,ZNF32_HUMAN
Q96MK2,FA65C_HUMAN
Q92988,DLX4_HUMAN
Q8IZU9,KIRR3_HUMAN
Q9WJR5,POK3_HUMAN
Q8IYT3,CF097_HUMAN
Q8IXE1,OR4N5_HUMAN
Q9UHD9,UBQL2_HUMAN
Q96BR6,ZN669_HUMAN
Q9P2Z0,THA10_HUMAN
Q99447,PCY2_HUMAN
Q9BRX5,PSF3_HUMAN
Q9HCS4,TF7L1_HUMAN
Q15048,LRC14_HUMAN
Q6ZN30,BNC2_HUMAN
Q14576,ELAV3_HUMAN
A1A519,F170A_HUMAN
Q6S5H4,POTEB_HUMAN
Q96B70,LENG9_HUMAN
Q8N2G8,GHDC_HUMAN
Q96KP6,TNIP3_HUMAN
Q5TG92,CA195_HUMAN
Q9NZP6,CO002_HUMAN
P49326,FMO5_HUMAN
P11055,MYH3_HUMAN
Q674R7,ATG9B_HUMAN
P10314,1A32_HUMAN
O95900,TRUB2_HUMAN
P03915,NU5M_HUMAN
Q8IXS2,CCD65_HUMAN
Q6P9H5,GIMA6_HUMAN
Q8IZF5,GP113_HUMAN
A8MYJ7,TTC34_HUMAN
Q8IVP9,ZN547_HUMAN
Q8TD84,DSCL1_HUMAN
Q96P26,5NT1B_HUMAN
Q9NP92,RT30_HUMAN
P14091,CATE_HUMAN
Q9NU63,ZFP57_HUMAN
Q9C091,GRB1L_HUMAN
Q9H0I2,CP048_HUMAN
Q9Y238,DLEC1_HUMAN
A5D8V7,CC151_HUMAN
Q8IYY4,DZI1L_HUMAN
Q9UHQ4,BAP29_HUMAN
P35410,MAS1L_HUMAN
P43116,PE2R2_HUMAN
Q08ER8,ZN543_HUMAN
Q6UXY8,TMC5_HUMAN
Q8TCQ1,MARH1_HUMAN
Q12860,CNTN1_HUMAN
P30486,1B48_HUMAN
Q4V348,Z658B_HUMAN
Q96DT5,DYH11_HUMAN
Q52LC2,VAS1L_HUMAN
Q3BBV2,NBPF8_HUMAN
O00507,USP9Y_HUMAN
Q5VUJ5,AGAP7_HUMAN
O43361,ZN749_HUMAN
Q9HCK4,ROBO2_HUMAN
Q9UKP4,ATS7_HUMAN
Q7RTR0,NALP9_HUMAN
O43251,RBM9_HUMAN
P10266,POK10_HUMAN
Q8TB69,ZN519_HUMAN
Q86UD0,CI140_HUMAN
Q9BZA7,PC11X_HUMAN
O15018,PDZD2_HUMAN
P43489,TNR4_HUMAN
Q4VX67,F75A4_HUMAN
Q96BT1,CC049_HUMAN
Q6UXD5,SE6L2_HUMAN
Q9UGI6,KCNN3_HUMAN
Q99593,TBX5_HUMAN
P06734,FCER2_HUMAN
Q8N1N0,CLC4F_HUMAN
Q6ZWH5,NEK10_HUMAN
A4D263,CG072_HUMAN
P61550,ENT1_HUMAN
A1L4M7,CU034_HUMAN
Q5VZR2,FA22G_HUMAN
Q9HBJ7,UBP29_HUMAN
Q4KMG0,CDON_HUMAN
Q9H7C4,SYNCI_HUMAN
P39059,COFA1_HUMAN
Q16671,AMHR2_HUMAN
Q9H4M7,PKHA4_HUMAN
Q96PX1,RN157_HUMAN
Q8IWN7,RP1L1_HUMAN
P01374,TNFB_HUMAN
Q9UII4,HERC5_HUMAN
Q6ZRS4,CC129_HUMAN
Q16827,PTPRO_HUMAN
Q96DU7,IP3KC_HUMAN
Q7Z6K4,NRARP_HUMAN
Q05996,ZP2_HUMAN
Q5JTZ5,CI152_HUMAN
Q8NB42,ZN527_HUMAN
Q9NRD8,DUOX2_HUMAN
P05997,CO5A2_HUMAN
Q5RGS2,F75A2_HUMAN
O43292,GPAA1_HUMAN
Q99743,NPAS2_HUMAN
P20333,TNR1B_HUMAN
Q4VXU2,PAP1L_HUMAN
Q6S545,POTEH_HUMAN
Q96JF0,SIAT2_HUMAN
Q7Z3E2,CJ118_HUMAN
Q6ZSN1,YI023_HUMAN
P51797,CLCN6_HUMAN
Q8NHS2,AATC2_HUMAN
O60336,MABP1_HUMAN
Q9BRP7,FDXA1_HUMAN
Q8N7R0,NANG2_HUMAN
A6ND21,UBFL3_HUMAN
O15354,GPR37_HUMAN
Q5SRD3,AGAP8_HUMAN
A6NI47,YN008_HUMAN
P20226,TBP_HUMAN
Q86WZ6,ZN227_HUMAN
Q06732,ZN33B_HUMAN
Q9HDB9,GAK8_HUMAN
P78380,OLR1_HUMAN
A6NKT7,RGPD3_HUMAN
Q49A88,CCD14_HUMAN
Q6ZV60,YL023_HUMAN
Q8NA57,CL050_HUMAN
P60509,ERB1_HUMAN
Q9Y5E4,PCDB5_HUMAN
Q8TF39,ZN483_HUMAN
Q9NRC6,SPTN5_HUMAN
Q9BVV6,K0586_HUMAN
Q9H799,CE042_HUMAN
P43626,KI2L1_HUMAN
P26378,ELAV4_HUMAN
Q7Z5H4,VN1R5_HUMAN
Q86W24,NAL14_HUMAN
Q9UBV8,PEF1_HUMAN
Q5MJ10,SPXN2_HUMAN
Q8N1N4,K2C78_HUMAN
Q86WI3,NLRC5_HUMAN
Q5QGS0,K2022_HUMAN
Q8ND23,LR16B_HUMAN
P10070,GLI2_HUMAN
B2RU33,POTEC_HUMAN
P20702,ITAX_HUMAN
Q96KW9,CM028_HUMAN
Q53T94,TAF1B_HUMAN
Q3BBV1,NBPFK_HUMAN
Q5VW22,AGAP6_HUMAN
Q9NS62,THSD1_HUMAN
Q96ND8,ZN583_HUMAN
Q9UIE0,ZN230_HUMAN
O75140,DEPD5_HUMAN
Q9H777,RNZ1_HUMAN
Q9NSG2,CA112_HUMAN
Q9NX31,CT111_HUMAN
Q96B86,RGMA_HUMAN
Q9Y3Y4,PYGO1_HUMAN
Q14524,SCN5A_HUMAN
O14978,ZN263_HUMAN
A6NCI4,VWA3A_HUMAN
Q96K75,ZN514_HUMAN
Q9Y5G6,PCDG7_HUMAN
Q96MU6,ZN778_HUMAN
Q9H160,ING2_HUMAN
O00592,PODXL_HUMAN
Q96GM5,SMRD1_HUMAN
Q2M3C6,CO027_HUMAN
Q6ZVT6,CC067_HUMAN
Q69YW0,CA222_HUMAN
Q8IYA2,C144C_HUMAN
P0C221,CN038_HUMAN
Q9NSI5,IGSF5_HUMAN
Q9UQG0,POK20_HUMAN
Q9Y5F9,PCDGI_HUMAN
Q96HY6,DDRGK_HUMAN
Q92859,NEO1_HUMAN
Q9Y603,ETV7_HUMAN
Q9BVV7,TI21L_HUMAN
Q9H0J4,QRIC2_HUMAN
Q96MM7,H6ST2_HUMAN
O15050,TRNK1_HUMAN
Q8NA42,ZN383_HUMAN
A8MVX0,ARG33_HUMAN
B1AL46,FA22E_HUMAN
P01854,IGHE_HUMAN
Q9BXM9,FSD1L_HUMAN
Q5M9N0,CD158_HUMAN
Q8TE67,ES8L3_HUMAN
Q15391,P2Y14_HUMAN
Q9ULI3,HEG1_HUMAN
Q7RTU1,TCF23_HUMAN
Q13477,MADCA_HUMAN
Q12979,ABR_HUMAN
Q8IZL2,MAML2_HUMAN
Q9H633,RPP21_HUMAN
Q86Y13,DZIP3_HUMAN
Q7Z4L5,TT21B_HUMAN
Q96BN6,F149B_HUMAN
P98160,PGBM_HUMAN
O43593,HAIR_HUMAN
Q6ZTK2,YP015_HUMAN
Q9H320,VCX1_HUMAN
Q8IYI0,CT196_HUMAN
Q8NBX0,SCPDH_HUMAN
O43309,ZSC12_HUMAN
A6NCI8,CB078_HUMAN
Q9Y2G4,ANKR6_HUMAN
Q9NR96,TLR9_HUMAN
Q6UX39,AMTN_HUMAN
Q5VXU9,CI084_HUMAN
Q9BR26,CT123_HUMAN
Q8NDH2,YM018_HUMAN
P57082,TBX4_HUMAN
P08779,K1C16_HUMAN
Q6ZN57,ZFP2_HUMAN
Q5T0B9,ZN362_HUMAN
Q504Y0,S39AC_HUMAN
Q96HU1,SGSM3_HUMAN
Q5VT03,FA22D_HUMAN
Q99706,KI2L4_HUMAN
P40424,PBX1_HUMAN
Q14525,KT33B_HUMAN
P0C7T8,CN176_HUMAN
Q5GFL6,VWA2_HUMAN
P57775,FBXW4_HUMAN
Q5H9L2,TCAL5_HUMAN
Q4UJ75,A20A4_HUMAN
Q96PV0,SYGP1_HUMAN
Q9P0G3,KLK14_HUMAN
Q9H7R0,ZN442_HUMAN
Q8NCM8,DYHC2_HUMAN
O75616,ERAL_HUMAN
P0C869,PA24B_HUMAN
Q9UKF5,ADA29_HUMAN
Q8NCL8,TM116_HUMAN
Q5T0N1,TTC18_HUMAN
Q8N944,F123C_HUMAN
Q5VWK0,NBPF6_HUMAN
A6NFA0,YI007_HUMAN
Q15075,EEA1_HUMAN
Q86WP2,GPBP1_HUMAN
Q14031,CO4A6_HUMAN
Q32M78,ZN699_HUMAN
Q6UY14,ATL4_HUMAN
Q9UKN1,MUC12_HUMAN
Q8NEE8,TTC16_HUMAN
Q96JN2,CC136_HUMAN
Q7Z3J3,RGPD4_HUMAN
Q9C0F0,ASXL3_HUMAN
Q5TG30,RHG40_HUMAN
Q8N8P7,CK044_HUMAN
Q9UBY5,LPAR3_HUMAN
Q8TF47,ZFP90_HUMAN
Q9UL59,ZN214_HUMAN
Q8TDB8,GTR14_HUMAN
Q9Y2Q1,ZN257_HUMAN
Q96AZ1,F119B_HUMAN
Q9BXR3,POK2_HUMAN
Q96CX3,ZN501_HUMAN
A6NGN4,PRA25_HUMAN
Q6ZVT0,TTL10_HUMAN
A8MWS5,NBP6L_HUMAN
P52179,MYOM1_HUMAN
A2VEC9,SSPO_HUMAN
O43861,ATP9B_HUMAN
O14598,VCY1_HUMAN
Q96D09,GASP2_HUMAN
Q9H6D7,HAUS4_HUMAN
Q9NVP1,DDX18_HUMAN
Q5QJ38,TCHL1_HUMAN
Q8IWB4,F75A7_HUMAN
Q5T2Q4,CCYL2_HUMAN
P30490,1B52_HUMAN
Q53FT3,CK073_HUMAN
Q6ZN28,MACC1_HUMAN
Q8N1H7,S6OS1_HUMAN
Q5TYX0,PRAM5_HUMAN
Q14591,ZN271_HUMAN
Q8TAV4,STML3_HUMAN
Q6ZP01,RBM44_HUMAN
Q49AM3,TTC31_HUMAN
Q5H9L4,TAF7L_HUMAN
O75431,MTX2_HUMAN
Q9Y5G4,PCDG9_HUMAN
O76011,KRT34_HUMAN
P52747,ZN143_HUMAN
Q8TF27,AGA11_HUMAN
P58005,SESN3_HUMAN
Q008S8,ECT2L_HUMAN
P61011,SRP54_HUMAN
Q6ZUB1,CI079_HUMAN
Q9C0D2,K1731_HUMAN
Q9Y2E4,DIP2C_HUMAN
A8TX70,CO6A5_HUMAN
Q96KN3,PKNX2_HUMAN
O60330,PCDGC_HUMAN
Q8WXR4,MYO3B_HUMAN
Q9UKJ1,PILRA_HUMAN
Q8ND99,YS038_HUMAN
P78424,PO6F2_HUMAN
O15016,TRI66_HUMAN
A6NNL9,F18A5_HUMAN
Q9NS68,TNR19_HUMAN
Q8IYX8,CE57R_HUMAN
Q6PI48,SYDM_HUMAN
Q5W0B7,FA23A_HUMAN
P30455,1A36_HUMAN
Q96FZ7,CHMP6_HUMAN
O15015,ZN646_HUMAN
Q6NTE8,CE045_HUMAN
A8MXK1,CK090_HUMAN
P30443,1A01_HUMAN
Q5SXJ2,NBPFG_HUMAN
Q7Z4Q2,HEAT3_HUMAN
Q711Q0,CJ071_HUMAN
Q9HAW0,BRF2_HUMAN
Q8NGS3,OR1J1_HUMAN
Q9BZ81,MAGB5_HUMAN
O00165,HAX1_HUMAN
Q6PJ69,TRI65_HUMAN
P00451,FA8_HUMAN
Q8WWX0,ASB5_HUMAN
Q8WXS8,ATS14_HUMAN
P63135,POK12_HUMAN
Q96NH3,BROMI_HUMAN
O95944,NCTR2_HUMAN
Q6ZVW7,I17EL_HUMAN
P01880,IGHD_HUMAN
Q9BW04,SARG_HUMAN
Q8IZF7,GP111_HUMAN
P16190,1A33_HUMAN
A4UGR9,XIRP2_HUMAN
P11150,LIPC_HUMAN
P30475,1B39_HUMAN
Q68CZ6,HAUS3_HUMAN
Q9UFD9,RIM3A_HUMAN
Q92696,PGTA_HUMAN
Q5CZA5,ZN805_HUMAN
Q9NX65,ZN434_HUMAN
Q8N2E2,VWDE_HUMAN
A2RUB1,CQ104_HUMAN
Q92698,RAD54_HUMAN
Q9NQV7,PRDM9_HUMAN
Q9BYV6,TRI55_HUMAN
P07306,ASGR1_HUMAN
P54296,MYOM2_HUMAN
A6NHI5,YA005_HUMAN
Q05084,ICA69_HUMAN
Q86UN6,AKA28_HUMAN
O75604,UBP2_HUMAN
Q8TDX9,PK1L1_HUMAN
Q2KJ03,CF012_HUMAN
P30461,1B13_HUMAN
Q5T8A7,K0649_HUMAN
P30456,1A43_HUMAN
Q8N143,BCL6B_HUMAN
Q587J8,ECAT1_HUMAN
Q86VW2,GEFT_HUMAN
Q96QE4,LR37B_HUMAN
Q9Y5H3,PCDGA_HUMAN
Q9Y5H4,PCDG1_HUMAN
Q6V1P9,PCD23_HUMAN
Q9BR84,ZN559_HUMAN
Q969Y0,FA55C_HUMAN
Q96EF0,MTMR8_HUMAN
Q3SY52,ZIK1_HUMAN
P23276,KELL_HUMAN
Q5SNX5,F27E2_HUMAN
P13746,1A11_HUMAN
Q9Y5X9,LIPE_HUMAN
A6NNL0,FA22B_HUMAN
Q9Y5F6,PCDGM_HUMAN
Q13241,KLRD1_HUMAN
Q15323,K1H1_HUMAN
Q96JK9,MAML3_HUMAN
Q8WTR7,ZN473_HUMAN
A6NNH2,F90AL_HUMAN
Q6AW86,Z324B_HUMAN
O15130,NPFF_HUMAN
Q3ZLR7,F48B1_HUMAN
P05155,IC1_HUMAN
O43157,PLXB1_HUMAN
O14513,NCKP5_HUMAN
Q9Y3C6,PPIL1_HUMAN
Q9Y5G9,PCDG4_HUMAN
O60810,PRAM4_HUMAN
O43679,LDB2_HUMAN
Q5VTL7,FNDC7_HUMAN
Q8ND71,GIMA8_HUMAN
Q86UK0,ABCAC_HUMAN
Q96C74,ROP1L_HUMAN
P56199,ITA1_HUMAN
Q5T1N1,AKND1_HUMAN
Q6NUN7,CK063_HUMAN
Q9BUR5,APOO_HUMAN
Q9C000,NALP1_HUMAN
Q6ZMV7,LEKR1_HUMAN
Q96LC9,BMF_HUMAN
Q16853,AOC3_HUMAN
Q7Z6J8,UB2CB_HUMAN
Q13227,GPS2_HUMAN
Q9Y600,CSAD_HUMAN
Q9ULL4,PLXB3_HUMAN
Q7Z5N4,SDK1_HUMAN
P30512,1A29_HUMAN
A6NEA5,U627B_HUMAN
P63133,POK6_HUMAN
O95971,BY55_HUMAN
Q6ZN06,ZN813_HUMAN
Q6NSW7,NANP8_HUMAN
P30464,1B15_HUMAN
Q7Z443,PK1L3_HUMAN
Q96DN5,WDR67_HUMAN
Q96E29,MTER1_HUMAN
P10153,RNAS2_HUMAN
A6NEC5,F18A6_HUMAN
O94779,CNTN5_HUMAN
Q9Y2P0,ZN835_HUMAN
Q5VW38,GP107_HUMAN
A8MVW0,F1712_HUMAN
O15537,XLRS1_HUMAN
P13196,HEM1_HUMAN
Q96NG5,ZN558_HUMAN
Q5VYM1,CI131_HUMAN
Q9HAK2,COE2_HUMAN
P01604,KV112_HUMAN
Q6I9Y2,THOC7_HUMAN
Q96P64,AGAP4_HUMAN
Q5T2P9,AGA10_HUMAN
Q8TEL6,TP4AP_HUMAN
P10163,PRB4_HUMAN
P15622,ZN250_HUMAN
O15091,MRRP3_HUMAN
Q9Y5H1,PCDG2_HUMAN
Q9Y228,T3JAM_HUMAN
Q7Z3D4,LYSM3_HUMAN
P52742,ZN135_HUMAN
P19113,DCHS_HUMAN
Q9NT22,EMIL3_HUMAN
Q9BZ76,CNTP3_HUMAN
O60936,NOL3_HUMAN
P01877,IGHA2_HUMAN
Q9HAI6,CX021_HUMAN
Q9NQ90,ANO2_HUMAN
Q68CZ1,FTM_HUMAN
Q6ZRI0,OTOGL_HUMAN
Q16610,ECM1_HUMAN
Q9H321,VCX3B_HUMAN
Q6R2W3,SCND3_HUMAN
Q05952,STP2_HUMAN
Q8NEA6,GLIS3_HUMAN
Q9P2J8,ZN624_HUMAN
Q9H9L3,I20L2_HUMAN
Q96RN1,S26A8_HUMAN
O14519,CDKA1_HUMAN
P06313,KV403_HUMAN
Q9NQX0,PRDM6_HUMAN
Q9HCU4,CELR2_HUMAN
Q86XG9,NBPF5_HUMAN
Q99062,CSF3R_HUMAN
P30447,1A23_HUMAN
Q04118,PRB3_HUMAN
Q5VTE6,ANGE2_HUMAN
A1L443,FA22F_HUMAN
Q9UK12,ZN222_HUMAN
Q8N998,CCD89_HUMAN
P51530,DNA2L_HUMAN
Q8TBY8,PMFBP_HUMAN
Q96MB7,HARB1_HUMAN
Q9Y2V0,CO041_HUMAN
Q86T96,RN180_HUMAN
Q8NBB4,ZSCA1_HUMAN
Q8N7X2,CI173_HUMAN
P30498,1B78_HUMAN
A8K7I4,CLCA1_HUMAN
P43627,KI2L2_HUMAN
P24468,COT2_HUMAN
Q5VWT5,CA168_HUMAN
Q9UKM7,MA1B1_HUMAN
P43119,PI2R_HUMAN
Q8NE62,CHDH_HUMAN
O75074,LRP3_HUMAN
Q13952,NFYC_HUMAN
A6NGB9,WIPF3_HUMAN
Q6DJT9,PLAG1_HUMAN
A6NJZ7,RIM3C_HUMAN
Q6PJW8,CNST_HUMAN
Q2QGD7,ZXDC_HUMAN
P01266,THYG_HUMAN
Q9NPF7,IL23A_HUMAN
Q5XG99,LYSM4_HUMAN
O94823,AT10B_HUMAN
Q9UKI9,PO2F3_HUMAN
Q8NDH6,ICA1L_HUMAN
Q9HBM0,VEZA_HUMAN
Q6UW02,CP20A_HUMAN
Q8N187,AL2S8_HUMAN
Q7Z3B4,NUP54_HUMAN
Q14587,ZN268_HUMAN
P62502,LCN6_HUMAN
A6NDD8,NBPFL_HUMAN
Q96NM4,TOX2_HUMAN
Q86VE3,SATL1_HUMAN
Q8IXL7,MSRB3_HUMAN
Q9NSB8,HOME2_HUMAN
Q8IYW4,ENTD1_HUMAN
Q16849,PTPRN_HUMAN
Q86SG3,DAZ4_HUMAN
Q8TEW6,DOK4_HUMAN
Q8N145,LGI3_HUMAN
Q8N393,ZN786_HUMAN
Q63HN1,CI14A_HUMAN
Q8N8E3,CCD46_HUMAN
Q9H2U1,DHX36_HUMAN
A6NE52,K1875_HUMAN
Q5H9R4,ARMX4_HUMAN
Q9HD64,GAGD2_HUMAN
P36269,GGT5_HUMAN
Q8NF64,ZMIZ2_HUMAN
Q49AJ0,F135B_HUMAN
Q06190,P2R3A_HUMAN
Q6PH85,DCNL2_HUMAN
Q8NB25,F184A_HUMAN
P59045,NAL11_HUMAN
Q9ULC0,MUCEN_HUMAN
Q5VU36,F75A5_HUMAN
Q6DKI2,LEG9C_HUMAN
Q5VU43,MYOME_HUMAN
Q1X8D7,LRC36_HUMAN
Q86T75,NBPFB_HUMAN
Q92562,FIG4_HUMAN
Q6ZTU2,E400N_HUMAN
Q8TAT6,NPL4_HUMAN
Q9BTW9,TBCD_HUMAN
Q969W8,ZN566_HUMAN
Q6L8H2,KRA53_HUMAN
Q5CZ79,AN20B_HUMAN
P46531,NOTC1_HUMAN
Q96NI6,LRFN5_HUMAN
Q8N1E2,LYG1_HUMAN
Q9NRJ4,TULP4_HUMAN
Q96AC6,KIFC2_HUMAN
Q7Z2Z2,ETUD1_HUMAN
P52740,ZN132_HUMAN
O15218,GP182_HUMAN
P54277,PMS1_HUMAN
Q96I99,SUCB2_HUMAN
Q5HYA8,MKS3_HUMAN
Q8IY37,DHX37_HUMAN
A8MTI9,YI033_HUMAN
Q86WQ0,NR2CA_HUMAN
Q5VWM5,PRAM9_HUMAN
P17020,ZNF16_HUMAN
Q99502,EYA1_HUMAN
Q9UJW7,ZN229_HUMAN
Q8NDL9,CBPC5_HUMAN
Q9Y6Q3,ZFP37_HUMAN
A6NH13,CJ103_HUMAN
O60522,TDRD6_HUMAN
Q6ZU69,CI14B_HUMAN
P04275,VWF_HUMAN
P21854,CD72_HUMAN
A6NKG5,RTL1_HUMAN
Q6PIU1,KCNV1_HUMAN
Q3B8N5,PROX2_HUMAN
P06729,CD2_HUMAN
O14522,PTPRT_HUMAN
Q9H0K4,RSH6A_HUMAN
Q7Z2V1,TNT_HUMAN
P55055,NR1H2_HUMAN
Q9Y5G5,PCDG8_HUMAN
Q96K31,CH076_HUMAN
Q93033,IGSF2_HUMAN
Q5SNV9,CA167_HUMAN
Q6PRD1,GP179_HUMAN
Q9Y6N6,LAMC3_HUMAN
Q5VUR7,A20A3_HUMAN
Q9NTW7,ZF64B_HUMAN
Q6PI97,CK088_HUMAN
O95486,SC24A_HUMAN
O75106,AOC2_HUMAN
P35125,UBP6_HUMAN
Q86VH2,KIF27_HUMAN
P07357,CO8A_HUMAN
Q9UIH9,KLF15_HUMAN
Q5HY92,FIGN_HUMAN
Q13356,PPIL2_HUMAN
Q8HWS3,RFX6_HUMAN
P04279,SEMG1_HUMAN
Q8N7X0,CAN7L_HUMAN
Q07837,SLC31_HUMAN
Q8IYX7,F154A_HUMAN
A6NM28,ZFP92_HUMAN
P18462,1A25_HUMAN
O76009,KT33A_HUMAN
Q8NDB6,FA156_HUMAN
Q01860,PO5F1_HUMAN
Q8IZJ1,UNC5B_HUMAN
Q96FL9,GLT14_HUMAN
Q9UL49,TCFL5_HUMAN
Q15413,RYR3_HUMAN
Q9UL36,ZN236_HUMAN
Q9BPZ2,SPI2B_HUMAN
Q9UI26,IPO11_HUMAN
Q8TC21,ZN596_HUMAN
P56179,DLX6_HUMAN
Q99933,BAG1_HUMAN
O94916,NFAT5_HUMAN
Q86YJ7,AN13B_HUMAN
O95347,SMC2_HUMAN
Q6ZRQ5,CF167_HUMAN
Q969Q1,TRI63_HUMAN
P59047,NALP5_HUMAN
Q12816,TROP_HUMAN
Q96SE7,ZN347_HUMAN
Q9UGN4,CLM8_HUMAN
P16189,1A31_HUMAN
O75161,NPHP4_HUMAN
P18463,1B37_HUMAN
Q8TD10,MIPO1_HUMAN
Q6N022,TEN4_HUMAN
A6NF34,ANTRL_HUMAN
Q9Y2I6,NINL_HUMAN
Q14781,CBX2_HUMAN
Q13349,ITAD_HUMAN
Q16281,CNGA3_HUMAN
Q8TBZ5,ZN502_HUMAN
Q8N7Z5,ANR31_HUMAN
Q9Y5G7,PCDG6_HUMAN
Q9NZV7,ZIM2_HUMAN
Q9HAU4,SMUF2_HUMAN
Q9HCL3,ZFP14_HUMAN
Q96EK2,PF21B_HUMAN
Q8N109,KI2LA_HUMAN
Q8TDW7,FAT3_HUMAN
Q9Y2C5,S17A4_HUMAN
Q96GG9,DCNL1_HUMAN
Q8NHK3,KI2LB_HUMAN
P48380,RFX3_HUMAN
Q9UC07,ZNF69_HUMAN
Q99541,PLIN2_HUMAN
Q5JVG2,ZN484_HUMAN
Q9BXB7,SPT16_HUMAN
P49683,PRLHR_HUMAN
Q95365,1B38_HUMAN
P30450,1A26_HUMAN
Q8NAP8,ZBT8B_HUMAN
Q9H252,KCNH6_HUMAN
Q17RD7,SYT16_HUMAN
Q6S9Z5,ZN474_HUMAN
Q96JT2,S45A3_HUMAN
Q9Y2N7,HIF3A_HUMAN
Q9P2P6,STAR9_HUMAN
Q08AF3,SLFN5_HUMAN
Q8WZ75,ROBO4_HUMAN
Q9UBX2,DUX4_HUMAN
P53539,FOSB_HUMAN
Q8N7U7,TPRX1_HUMAN
Q5SXM1,ZN678_HUMAN
Q9ULL0,K1210_HUMAN
Q96GS6,F18A1_HUMAN
Q6IA86,ELP2_HUMAN
O95996,APC2_HUMAN
Q6UWM7,LCTL_HUMAN
Q86YR6,POTED_HUMAN
A5PL33,KRBA1_HUMAN
P01876,IGHA1_HUMAN
Q5VSJ3,FA23B_HUMAN
Q6ZNE9,RUFY4_HUMAN
P0CB47,UBFL1_HUMAN
Q9H9S0,NANOG_HUMAN
Q107X0,KRIP1_HUMAN
Q4G0X9,CCD40_HUMAN
Q17RC7,CN073_HUMAN
O95936,EOMES_HUMAN
Q9Y6F1,PARP3_HUMAN
Q7RTX8,HIN1L_HUMAN
Q6DHV7,ADAL_HUMAN
Q5VYP0,F75A3_HUMAN
Q8WXW3,PIBF1_HUMAN
Q9Y6C5,PTC2_HUMAN
Q9NTX9,CT177_HUMAN
Q9H195,MUC3B_HUMAN
Q13202,DUS8_HUMAN
Q86TJ5,ZN554_HUMAN
Q6ISB3,GRHL2_HUMAN
Q8NGY7,O10J6_HUMAN
Q86SQ6,GP123_HUMAN
Q9NQZ3,DAZ1_HUMAN
Q8TB22,SPT20_HUMAN
Q02383,SEMG2_HUMAN
O43167,ZBT24_HUMAN
Q9H497,TOR3A_HUMAN
Q96N77,ZN641_HUMAN

Non-SCD Proteins with no known phosphorylation sites:
Q96IR2,ZN845_HUMAN

S/TQ within SCDs Rollup:
,-5,-4,-3,-2,-1,0,1,2,3,4,5,6,
 ,0.26,0.18,0.13,0.08,0,0,0,0.14,0.18,0.32,0.4,0.52,
A,6.88,6.71,6.46,7.52,6.69,0,0,7.51,5.83,7.54,6.05,5.91,
C,2.38,1.52,1.21,1.36,1.78,0,0,1.54,1.53,1.55,1.48,1.54,
D,4.09,3.94,4.42,4.17,4,0,0,4.48,4.15,3.75,3.73,4.16,
E,6.26,6.25,6.48,5.78,6.02,0,0,8.08,6.02,7.23,6.7,6.67,
F,2.53,2.77,2.4,2.71,3.78,0,0,2.57,2.61,2.7,2.95,2.67,
G,6.27,6.58,5.49,5.81,6.08,0,0,5.93,5.71,5.4,5.69,5.58,
H,2.45,2.66,2.43,2.61,2.86,0,0,2.81,2.23,2.46,2.94,2.93,
I,3.3,3.38,3.14,3.33,4.13,0,0,3.28,3.65,3.32,3.95,3.85,
K,5.07,4.04,5.32,3.88,4.56,0,0,4.56,4.76,4.85,4.11,4.83,
L,8.57,8.26,9.16,9.36,10.41,0,0,8.45,9.32,8.79,9.62,9.14,
M,1.88,1.84,1.81,1.93,1.72,0,0,1.74,1.9,1.78,2.26,1.82,
N,3.09,3.4,3.32,3.19,3.5,0,0,3.87,2.91,3.28,3.13,3.44,
P,7.71,7.44,7.54,8.19,7.4,0,0,8.48,8.38,7.55,7.48,7.25,
Q,8.95,9.15,8.93,7.91,8.29,0,100,5.74,9.55,8.78,8.75,8.9,
R,4.21,4.82,4.52,4.85,4.15,0,0,5.06,4.2,5.41,4.63,5,
S,11.01,12.2,12.16,12.67,10.29,64.46,0,10.23,12.16,11.63,11.55,11.37,
T,6.76,6.73,6.82,6.97,5.84,35.54,0,7.68,6.54,6.18,6.33,6.76,
V,5.5,5.04,5.36,4.78,5.42,0,0,5.24,5.24,5.11,5.01,5.08,
W,0.9,0.9,0.8,0.87,0.81,0,0,0.71,1.01,0.75,0.85,0.83,
Y,1.94,2.2,2.12,2.01,2.28,0,0,1.88,2.13,1.62,2.4,1.76,

Known phosphorylated S/TQ Rollup:
,-5,-4,-3,-2,-1,0,1,2,3,4,5,6,
 ,0,0,0,0,0,0,0,0.16,0.47,0.95,0.95,1.11,
A,6.96,7.28,8.07,8.23,8.7,0,0,5.38,8.54,5.54,4.91,5.22,
C,1.42,0.95,0.47,1.42,0.47,0,0,0.47,1.27,1.42,0.32,0.63,
D,3.8,5.7,4.75,5.06,5.38,0,0,7.59,6.01,5.85,5.22,6.01,
E,9.34,10.13,8.7,8.23,6.17,0,0,18.2,8.86,11.55,10.92,10.44,
F,1.58,2.69,2.37,1.27,1.42,0,0,0.95,2.69,1.74,2.69,2.37,
G,7.59,6.49,5.06,6.49,12.34,0,0,11.23,6.01,5.54,6.49,7.12,
H,1.58,2.37,1.42,1.42,1.74,0,0,1.58,1.74,1.11,2.06,1.9,
I,1.74,2.37,3.8,1.74,3.8,0,0,1.42,3.32,2.69,2.37,2.53,
K,5.22,4.91,3.64,4.27,2.53,0,0,4.91,3.8,4.27,5.38,6.96,
L,7.44,6.96,10.6,6.65,10.92,0,0,3.96,7.44,9.02,8.86,6.8,
M,1.11,1.74,1.74,0.47,1.27,0,0,0.47,1.27,2.06,1.58,1.9,
N,3.8,3.64,2.22,3.01,3.16,0,0,3.16,1.9,2.37,3.01,4.43,
P,8.39,6.65,6.96,7.44,6.96,0,0,8.86,6.8,7.44,7.59,6.49,
Q,5.54,6.49,7.28,6.8,4.59,0,100,3.01,6.49,6.49,6.17,5.54,
R,7.28,6.01,9.65,7.28,5.38,0,0,4.91,4.27,3.16,3.96,4.43,
S,13.29,14.72,12.03,18.2,15.51,84.81,0,14.87,18.51,14.08,14.4,12.34,
T,7.44,5.38,5.7,5.7,3.48,15.19,0,5.54,5.22,6.8,5.54,6.8,
V,4.27,3.96,4.11,4.11,4.59,0,0,2.69,4.27,5.54,5.38,5.38,
W,0.47,0.95,0,0.16,0.16,0,0,0.32,0.16,0.63,0.63,0.47,
Y,1.74,0.63,1.42,2.06,1.42,0,0,0.32,0.95,1.74,1.58,1.11,

Known phosphorylated S/TQ within SCDs Rollup:
,-5,-4,-3,-2,-1,0,1,2,3,4,5,6,
 ,0,0,0,0,0,0,0,0,0.33,0.98,0.98,1.3,
A,7.49,7.49,8.47,5.86,10.1,0,0,6.51,8.47,4.56,5.21,4.56,
C,0.98,0.98,0.33,1.95,0.65,0,0,0.33,0.33,1.3,0.33,1.3,
D,3.58,5.21,3.58,3.91,3.58,0,0,8.47,5.21,5.54,4.56,6.19,
E,7.17,11.73,6.84,7.49,6.51,0,0,16.61,8.47,10.75,7.49,11.07,
F,1.63,1.95,3.26,0.33,0.65,0,0,0.98,3.58,0.65,3.26,1.63,
G,8.47,7.49,6.51,6.51,13.36,0,0,10.42,5.86,6.84,9.77,7.82,
H,1.3,2.28,0.98,1.63,0.98,0,0,1.3,2.28,1.3,1.95,1.95,
I,1.95,0.65,3.91,1.63,3.91,0,0,1.63,1.95,3.91,2.28,3.58,
K,2.93,4.89,2.28,4.89,2.28,0,0,3.91,3.58,3.26,4.56,6.19,
L,7.82,6.51,9.45,7.49,11.73,0,0,3.91,5.86,7.17,9.12,6.19,
M,0.98,1.63,1.3,0.98,1.3,0,0,0.65,1.95,1.3,1.3,2.93,
N,2.28,3.91,1.63,1.95,2.93,0,0,3.58,2.28,2.28,3.58,2.93,
P,8.14,7.82,7.17,8.14,6.84,0,0,9.77,5.86,7.49,8.47,6.84,
Q,5.54,6.51,9.45,7.17,6.19,0,100,2.61,8.47,8.79,8.79,6.51,
R,6.51,5.86,8.14,6.84,4.56,0,0,6.51,3.58,3.58,4.23,5.21,
S,17.59,15.64,14.01,18.57,17.26,84.69,0,15.31,21.5,15.96,12.7,12.05,
T,7.82,4.56,6.84,7.49,2.93,15.31,0,4.56,6.19,6.84,5.21,5.54,
V,5.86,3.26,3.91,5.54,2.93,0,0,1.95,3.58,5.21,4.56,4.23,
W,0.65,0.98,0,0,0,0,0,0.33,0,0,0.65,0.33,
Y,1.3,0.65,1.95,1.63,1.3,0,0,0.65,0.65,2.28,0.98,1.63,

Known Phosphorylated Rollup:
,-5,-4,-3,-2,-1,0,1,2,3,4,5,6,
 ,0.21,0.14,0.09,0.06,0,0,0.09,0.33,0.41,0.56,0.61,0.7,
A,6.77,6.5,6.71,7.1,6.96,0,3.74,6.15,6.67,6.12,6.38,6.74,
C,0.74,0.71,0.78,0.96,0.8,0,0.39,0.7,0.68,0.76,0.8,0.54,
D,5.35,5.3,5.47,5.38,7.86,0,7.46,7.32,7.02,6.61,6.12,5.8,
E,7.81,8.15,7.6,7.37,6.13,0,6.51,11.45,12.17,10.12,9.41,9.21,
F,2.14,2.27,1.74,1.88,2.29,0,2.38,1.44,1.95,2.12,2.23,2.28,
G,6.36,6.71,7.14,5.97,8.32,0,4.31,7.39,6.46,6.25,6.11,6.3,
H,2.07,1.9,1.73,1.45,2.3,0,0.8,1.44,1.43,1.46,1.8,1.94,
I,2.59,2.5,2.47,2.52,3.24,0,1.82,2.8,3.05,2.95,3,2.97,
K,6.6,6.77,6.42,4.57,4.84,0,2.04,4.43,5.36,5.23,6,6.36,
L,8.29,6.48,7.04,6.77,8.85,0,6.53,5.78,6.4,7.85,6.7,6.8,
M,1.63,1.41,1.26,1.3,1.39,0,0.89,1.01,1.13,1.23,1.26,1.41,
N,3.18,3.08,2.92,3.71,4.09,0,1.58,3.2,3.03,2.95,3.02,3.13,
P,8.78,8.43,8.16,10.15,8.53,0,34.84,10.6,8.61,7.94,9.56,8.73,
Q,4.59,5.37,4.77,5.03,4.39,0,8.21,4.07,4.67,4.93,4.74,4.84,
R,7.75,6.96,12.13,7.54,6.51,0,2.53,4.22,5.52,5.03,5.91,6.38,
S,12.51,14.88,12.84,15.67,12.09,77.24,8.49,14.9,14.67,14.65,13.83,12.87,
T,5.93,5.86,4.91,5.92,4.54,16.8,2.79,6.58,4.86,6.65,5.77,6.07,
V,4.72,4.54,4.17,4.82,5.18,0,3.38,5.06,4.31,4.81,4.84,4.93,
W,0.44,0.43,0.35,0.46,0.38,0,0.34,0.19,0.26,0.43,0.48,0.39,
Y,1.55,1.6,1.31,1.35,1.28,5.96,0.89,0.93,1.34,1.35,1.4,1.61,


Distribution of S/TQ Phosphorylation Sites within SCDs for 209 Proteins:
0,129
1,23
2,19
3,22
4,24
5,24
6,13
7,22
8,32
9,132

Distribution of E or D around S/TQ Phosphorylation Sites for 209 Proteins:
-5,33
-4,52
-3,32
-2,35
-1,31
0,0
1,0
2,77
3,42
4,50
5,37
6,53

(883 out of 2193 : 40%) Proteins with D or E at ST/Q +2 within an SCD
Q96SZ4,ZSC10_HUMAN
Q9NZ08,ERAP1_HUMAN
Q5VWN6,CJ018_HUMAN
Q96QP1,ALPK1_HUMAN
Q9UQR1,ZN148_HUMAN
O15062,ZBTB5_HUMAN
Q96R06,SPAG5_HUMAN
Q9UKV3,ACINU_HUMAN
O95149,SPN1_HUMAN
P12270,TPR_HUMAN
Q9UKX2,MYH2_HUMAN
Q9NQZ7,ENTP7_HUMAN
Q49AA0,ZN642_HUMAN
Q9H347,UBQL3_HUMAN
Q9UQE7,SMC3_HUMAN
Q9UMZ2,SYNRG_HUMAN
O75334,LIPA2_HUMAN
Q8NFU5,IPMK_HUMAN
Q8N108,MIER1_HUMAN
Q7Z6K3,PTAR1_HUMAN
Q8NFU7,TET1_HUMAN
O75110,ATP9A_HUMAN
Q15615,OR4D1_HUMAN
Q8N7W2,BEND7_HUMAN
Q8NEM7,FA48A_HUMAN
Q2M3C7,SPKAP_HUMAN
P52732,KIF11_HUMAN
Q96SN8,CK5P2_HUMAN
Q86UR5,RIMS1_HUMAN
Q02224,CENPE_HUMAN
Q92834,RPGR_HUMAN
Q9NVI1,FANCI_HUMAN
P51692,STA5B_HUMAN
Q9UP52,TFR2_HUMAN
Q8IZJ3,CPMD8_HUMAN
Q16659,MK06_HUMAN
A6NCF6,MA13P_HUMAN
Q96T60,PNKP_HUMAN
O95405,ZFYV9_HUMAN
A6ND36,FA83G_HUMAN
O60500,NPHN_HUMAN
Q15047,SETB1_HUMAN
O43759,SNG1_HUMAN
Q8WXG9,GPR98_HUMAN
A6NE01,F186A_HUMAN
O60565,GREM1_HUMAN
Q8IWB6,TEX14_HUMAN
Q969F2,NKD2_HUMAN
Q9UN71,PCDGG_HUMAN
O43151,TET3_HUMAN
Q5TIA1,MEI1_HUMAN
Q8N3V7,SYNPO_HUMAN
Q86UU0,BCL9L_HUMAN
Q6A163,K1C39_HUMAN
Q9Y2R2,PTN22_HUMAN
Q5JT82,KLF17_HUMAN
O60245,PCDH7_HUMAN
Q96M86,DNHD1_HUMAN
Q9BX26,SYCP2_HUMAN
P41002,CCNF_HUMAN
Q96L96,ALPK3_HUMAN
Q96M85,YV008_HUMAN
Q5CZC0,FSIP2_HUMAN
Q9NRM1,ENAM_HUMAN
Q8WXH0,SYNE2_HUMAN
Q9H792,SG269_HUMAN
Q02388,CO7A1_HUMAN
Q9UQ84,EXO1_HUMAN
Q8N1B4,VPS52_HUMAN
Q8N8S7,ENAH_HUMAN
Q99972,MYOC_HUMAN
O14686,MLL2_HUMAN
Q15884,F1892_HUMAN
Q9H313,TTYH1_HUMAN
Q15398,DLGP5_HUMAN
Q9P2K8,E2AK4_HUMAN
Q96DR7,SGEF_HUMAN
Q96HY7,DHTK1_HUMAN
Q01094,E2F1_HUMAN
Q5TZJ5,F75A1_HUMAN
Q8WTW3,COG1_HUMAN
O95251,MYST2_HUMAN
Q8N4P6,CA092_HUMAN
Q16526,CRY1_HUMAN
Q12901,ZN155_HUMAN
Q96JE9,MAP6_HUMAN
Q96RE9,ZN300_HUMAN
Q0VDD7,CS057_HUMAN
Q9HAN9,NMNA1_HUMAN
O60271,JIP4_HUMAN
Q9HAV5,TNR27_HUMAN
Q8TC27,ADA32_HUMAN
Q07864,DPOE1_HUMAN
Q9NW82,WDR70_HUMAN
Q93073,SBP2L_HUMAN
P27986,P85A_HUMAN
P22413,ENPP1_HUMAN
Q92750,TAF4B_HUMAN
Q8NBS3,S4A11_HUMAN
Q13368,MPP3_HUMAN
Q86SQ7,SDCG8_HUMAN
Q8NF91,SYNE1_HUMAN
Q8NHU2,CT026_HUMAN
Q9BRS8,LARP6_HUMAN
P32780,TF2H1_HUMAN
P16284,PECA1_HUMAN
Q9Y6V0,PCLO_HUMAN
P16157,ANK1_HUMAN
Q2WGJ9,FR1L6_HUMAN
P08047,SP1_HUMAN
Q9HBZ2,ARNT2_HUMAN
Q99759,M3K3_HUMAN
O75151,PHF2_HUMAN
O94804,STK10_HUMAN
Q0VD67,YP032_HUMAN
P38935,SMBP2_HUMAN
Q9Y4A8,NF2L3_HUMAN
Q9Y6N7,ROBO1_HUMAN
Q9H322,VCX2_HUMAN
P14784,IL2RB_HUMAN
O43426,SYNJ1_HUMAN
Q92569,P55G_HUMAN
Q10567,AP1B1_HUMAN
Q2KHR3,QSER1_HUMAN
P18146,EGR1_HUMAN
Q9P1V8,CN174_HUMAN
Q86TP1,PRUNE_HUMAN
Q96LB3,IFT74_HUMAN
Q5VVP1,F75A6_HUMAN
O95789,ZMYM6_HUMAN
Q9BZA8,PC11Y_HUMAN
O95447,LCA5L_HUMAN
Q14676,MDC1_HUMAN
Q06416,P5F1B_HUMAN
O95602,RPA1_HUMAN
Q13316,DMP1_HUMAN
Q9P1Q0,VPS54_HUMAN
Q5JU85,IQEC2_HUMAN
Q9P2F5,STOX2_HUMAN
P51957,NEK4_HUMAN
Q9NPF2,CHSTB_HUMAN
Q12888,TP53B_HUMAN
Q9GZY0,NXF2_HUMAN
Q96GR2,ACBG1_HUMAN
Q12840,KIF5A_HUMAN
Q3BBW0,NBPF9_HUMAN
P52756,RBM5_HUMAN
O15031,PLXB2_HUMAN
Q9HBT7,ZN287_HUMAN
Q9P2P5,HECW2_HUMAN
P32519,ELF1_HUMAN
P49910,ZN165_HUMAN
Q9ULH7,MKL2_HUMAN
Q9P0K1,ADA22_HUMAN
P20930,FILA_HUMAN
Q9P227,RHG23_HUMAN
O43296,ZN264_HUMAN
Q9BYE9,CDHR2_HUMAN
O00534,VMA5A_HUMAN
Q7Z3G6,PRIC2_HUMAN
Q68CP9,ARID2_HUMAN
Q6PL18,ATAD2_HUMAN
Q9H8J5,MANS1_HUMAN
Q6ZV19,YF004_HUMAN
Q9UBX1,CATF_HUMAN
O60282,KIF5C_HUMAN
Q8TBZ2,MYBPP_HUMAN
Q6P461,ACSM6_HUMAN
Q7Z7G0,TARSH_HUMAN
O75037,KI21B_HUMAN
P17600,SYN1_HUMAN
O94759,TRPM2_HUMAN
Q96QU6,1A1L1_HUMAN
Q9Y490,TLN1_HUMAN
P32745,SSR3_HUMAN
Q7Z3E1,PARPT_HUMAN
O14795,UN13B_HUMAN
P14616,INSRR_HUMAN
O60242,BAI3_HUMAN
O96017,CHK2_HUMAN
Q86Z02,HIPK1_HUMAN
Q8IWW6,RHG12_HUMAN
P08887,IL6RA_HUMAN
Q9UBZ4,APEX2_HUMAN
Q6S5H5,POTEG_HUMAN
Q9C075,K1C23_HUMAN
Q96CC6,RHDF1_HUMAN
Q6P2D0,ZFP1_HUMAN
Q9Y5T5,UBP16_HUMAN
Q8NA54,IQUB_HUMAN
Q86WB7,UN93A_HUMAN
Q9H6R7,CB044_HUMAN
Q9Y252,RNF6_HUMAN
Q8TD55,PKHO2_HUMAN
Q5SRD0,FA21D_HUMAN
Q5SQ80,A20A2_HUMAN
B1AJZ9,FHAD1_HUMAN
Q8IYX3,CC116_HUMAN
Q9Y2L8,ZKSC5_HUMAN
P30260,CDC27_HUMAN
P31483,TIA1_HUMAN
Q9Y2L5,TRS85_HUMAN
Q86YA3,CD021_HUMAN
Q99698,LYST_HUMAN
Q8IV76,PASD1_HUMAN
Q13315,ATM_HUMAN
Q6ZNW5,CO058_HUMAN
P63010,AP2B1_HUMAN
A4FU49,CA113_HUMAN
O43164,PJA2_HUMAN
P52746,ZN142_HUMAN
Q86YT5,S13A5_HUMAN
Q9NR99,MXRA5_HUMAN
Q2KHM9,K0753_HUMAN
Q96M34,CC030_HUMAN
Q9UPN3,MACF1_HUMAN
Q96MT8,CEP63_HUMAN
Q9Y4E1,FA21C_HUMAN
Q8TF62,AT8B4_HUMAN
Q5TAP6,UT14C_HUMAN
Q86U70,LDB1_HUMAN
Q6ZN55,ZN574_HUMAN
Q6ZS81,WDFY4_HUMAN
P49137,MAPK2_HUMAN
Q68CQ1,CA175_HUMAN
Q9NNX9,VCX3_HUMAN
Q8IXT1,NOXIN_HUMAN
Q3V6T2,GRDN_HUMAN
Q99590,SFRIP_HUMAN
Q5H9F3,BCORL_HUMAN
Q8NDF8,PAPD5_HUMAN
Q08289,CACB2_HUMAN
O94915,FRYL_HUMAN
Q8N0Z9,VSI10_HUMAN
Q9ULG1,INO80_HUMAN
Q92615,LAR4B_HUMAN
A6NFN3,FOX1C_HUMAN
P46939,UTRO_HUMAN
Q12872,SFRS8_HUMAN
Q6IE37,OVOS1_HUMAN
P52948,NUP98_HUMAN
Q15054,DPOD3_HUMAN
Q5T870,PRR9_HUMAN
Q8TEW0,PARD3_HUMAN
Q504Q3,PAN2_HUMAN
Q3SYG4,PTHB1_HUMAN
Q9C0I4,THS7B_HUMAN
Q92759,TF2H4_HUMAN
Q9NRE1,MMP26_HUMAN
Q6S8J3,POTEE_HUMAN
Q02410,APBA1_HUMAN
Q8N1I0,DOCK4_HUMAN
Q8N4C6,NIN_HUMAN
A6NGG8,CB071_HUMAN
P29074,PTN4_HUMAN
Q03001,BPA1_HUMAN
Q03468,ERCC6_HUMAN
Q8IX01,SFR14_HUMAN
P23497,SP100_HUMAN
Q7Z3S7,CA2D4_HUMAN
P98194,AT2C1_HUMAN
Q8NI35,INADL_HUMAN
P16220,CREB1_HUMAN
Q8ND56,LS14A_HUMAN
O15226,NKRF_HUMAN
Q9NSC5,HOME3_HUMAN
O14964,HGS_HUMAN
Q9UBC2,EP15R_HUMAN
O60231,DHX16_HUMAN
Q9BYX2,TBD2A_HUMAN
Q9C0G0,ZN407_HUMAN
Q9H094,NBPF3_HUMAN
Q5RGM9,F18A2_HUMAN
Q9Y278,HS3S2_HUMAN
Q8IWZ3,ANKH1_HUMAN
Q3BBV0,NBPF1_HUMAN
Q9UNF1,MAGD2_HUMAN
Q63ZY3,KANK2_HUMAN
Q86W50,MET10_HUMAN
Q9NNX6,CD209_HUMAN
Q6N021,TET2_HUMAN
P0CB48,UBFL6_HUMAN
Q9UIF9,BAZ2A_HUMAN
Q99102,MUC4_HUMAN
Q6ZVD7,STOX1_HUMAN
P04844,RPN2_HUMAN
Q5JRA6,MIA3_HUMAN
A4IF30,S35F4_HUMAN
Q8NEV4,MYO3A_HUMAN
Q9UPA5,BSN_HUMAN
Q96JA4,M4A14_HUMAN
Q9NSC7,SIA7A_HUMAN
Q8N715,CA065_HUMAN
O95125,ZN202_HUMAN
Q96C10,DHX58_HUMAN
Q96SE0,ABHD1_HUMAN
Q9H8Y5,ANKZ1_HUMAN
Q8TCN5,ZN507_HUMAN
Q8N8Z8,ZN441_HUMAN
Q2LD37,K1109_HUMAN
Q8N2C7,UNC80_HUMAN
Q9NPI5,NRK2_HUMAN
Q13936,CAC1C_HUMAN
Q9H9D4,ZN408_HUMAN
Q6PJP8,DCR1A_HUMAN
A2VCL2,CC162_HUMAN
Q96EX3,WDR34_HUMAN
Q96SD1,DCR1C_HUMAN
Q08379,GOGA2_HUMAN
Q7Z6Z7,HUWE1_HUMAN
Q8NEV8,EXPH5_HUMAN
Q8IWU2,LMTK2_HUMAN
Q86YM7,HOME1_HUMAN
Q9Y248,PSF2_HUMAN
Q6W4X9,MUC6_HUMAN
Q9Y5H0,PCDG3_HUMAN
Q0P6D6,CCD15_HUMAN
Q8NF99,ZN397_HUMAN
Q8NEZ4,MLL3_HUMAN
Q9H2X3,CLC4M_HUMAN
Q9BUN1,CA056_HUMAN
Q12923,PTN13_HUMAN
Q96MK2,FA65C_HUMAN
Q2TAK8,MUM1_HUMAN
Q8TDF5,NETO1_HUMAN
Q8IYT3,CF097_HUMAN
Q8IXE1,OR4N5_HUMAN
Q96BR6,ZN669_HUMAN
Q5T0Z8,CF132_HUMAN
Q99447,PCY2_HUMAN
Q9P270,SLAI2_HUMAN
O75970,MPDZ_HUMAN
Q14576,ELAV3_HUMAN
A1A519,F170A_HUMAN
Q8WXI7,MUC16_HUMAN
Q6S5H4,POTEB_HUMAN
Q96B70,LENG9_HUMAN
P17098,ZNF8_HUMAN
P19474,RO52_HUMAN
O95425,SVIL_HUMAN
Q92560,BAP1_HUMAN
O75165,DJC13_HUMAN
Q8IZF5,GP113_HUMAN
Q6ZSB9,ZBT49_HUMAN
Q8TD84,DSCL1_HUMAN
Q92481,AP2B_HUMAN
Q68DE3,K2018_HUMAN
Q9NU63,ZFP57_HUMAN
Q9UPQ0,LIMC1_HUMAN
Q9H4Z2,ZN335_HUMAN
Q92804,RBP56_HUMAN
O43432,IF4G3_HUMAN
Q15596,NCOA2_HUMAN
Q14204,DYHC1_HUMAN
Q96CP6,GRM1A_HUMAN
Q9UPN6,RBM16_HUMAN
Q68DN1,CB016_HUMAN
Q15051,IQCB1_HUMAN
Q8IYY4,DZI1L_HUMAN
Q9C0C2,TB182_HUMAN
P43116,PE2R2_HUMAN
Q8IY84,NIM1_HUMAN
Q8TCQ1,MARH1_HUMAN
Q12860,CNTN1_HUMAN
Q5VTR2,BRE1A_HUMAN
Q3BBV2,NBPF8_HUMAN
Q58EX7,PKHG4_HUMAN
P12882,MYH1_HUMAN
O00507,USP9Y_HUMAN
O43361,ZN749_HUMAN
Q8NEM2,SHCBP_HUMAN
Q7RTR0,NALP9_HUMAN
Q9UKJ3,GPTC8_HUMAN
O43251,RBM9_HUMAN
Q14683,SMC1A_HUMAN
Q86UD0,CI140_HUMAN
P20810,ICAL_HUMAN
Q9BZA7,PC11X_HUMAN
O15018,PDZD2_HUMAN
Q4VX67,F75A4_HUMAN
Q14207,NPAT_HUMAN
Q96BT1,CC049_HUMAN
Q9BVJ6,UT14A_HUMAN
P06734,FCER2_HUMAN
Q99593,TBX5_HUMAN
P17480,UBF1_HUMAN
Q14980,NUMA1_HUMAN
Q8N1N0,CLC4F_HUMAN
Q2V2M9,FHOD3_HUMAN
P25205,MCM3_HUMAN
Q4KMG0,CDON_HUMAN
Q09472,EP300_HUMAN
Q16643,DREB_HUMAN
P11169,GTR3_HUMAN
Q8IWN7,RP1L1_HUMAN
Q00987,MDM2_HUMAN
Q9UII4,HERC5_HUMAN
Q6ZRS4,CC129_HUMAN
Q16827,PTPRO_HUMAN
Q7Z6K4,NRARP_HUMAN
Q05996,ZP2_HUMAN
Q8NB42,ZN527_HUMAN
Q9NRD8,DUOX2_HUMAN
A2RUB6,CCD66_HUMAN
Q5RGS2,F75A2_HUMAN
Q99743,NPAS2_HUMAN
Q6S545,POTEH_HUMAN
Q96JF0,SIAT2_HUMAN
Q13439,GOGA4_HUMAN
O60336,MABP1_HUMAN
Q9BRP7,FDXA1_HUMAN
Q7Z7B0,FLIP1_HUMAN
A6ND21,UBFL3_HUMAN
Q5UIP0,RIF1_HUMAN
O75128,COBL_HUMAN
Q9NSK0,KLC4_HUMAN
Q86YN6,PRGC2_HUMAN
A6NI47,YN008_HUMAN
Q9UBG3,CRNN_HUMAN
O75363,BCAS1_HUMAN
Q06732,ZN33B_HUMAN
P78380,OLR1_HUMAN
Q8NA57,CL050_HUMAN
P16452,EPB42_HUMAN
P42331,RHG25_HUMAN
P60509,ERB1_HUMAN
Q8TF39,ZN483_HUMAN
Q71F56,MD13L_HUMAN
Q96PK2,MACF4_HUMAN
Q9H799,CE042_HUMAN
Q6ZU65,UBN2_HUMAN
Q7Z5H4,VN1R5_HUMAN
Q8NFQ8,TOIP2_HUMAN
Q86W24,NAL14_HUMAN
Q9H2D6,TARA_HUMAN
Q5MJ10,SPXN2_HUMAN
Q8N1N4,K2C78_HUMAN
Q5QGS0,K2022_HUMAN
B2RU33,POTEC_HUMAN
P20702,ITAX_HUMAN
O15085,ARHGB_HUMAN
Q3BBV1,NBPFK_HUMAN
Q9UIE0,ZN230_HUMAN
Q53SF7,COBL1_HUMAN
Q9H6S3,ES8L2_HUMAN
Q9NSG2,CA112_HUMAN
Q13433,S39A6_HUMAN
Q96B86,RGMA_HUMAN
Q96NL6,SCLT1_HUMAN
O14978,ZN263_HUMAN
A6NCI4,VWA3A_HUMAN
Q9Y5G6,PCDG7_HUMAN
Q06730,ZN33A_HUMAN
Q8WWA1,TMM40_HUMAN
Q9H160,ING2_HUMAN
O00592,PODXL_HUMAN
Q2M3C6,CO027_HUMAN
Q5FWF5,ESCO1_HUMAN
Q69YW0,CA222_HUMAN
P01042,KNG1_HUMAN
Q96HY6,DDRGK_HUMAN
Q05469,LIPS_HUMAN
O14578,CTRO_HUMAN
Q8WXG6,MADD_HUMAN
Q92574,TSC1_HUMAN
Q9H992,MARH7_HUMAN
Q8NA42,ZN383_HUMAN
Q9UQF2,JIP1_HUMAN
P01854,IGHE_HUMAN
Q5M9N0,CD158_HUMAN
Q9BXM9,FSD1L_HUMAN
Q8TE67,ES8L3_HUMAN
Q13148,TADBP_HUMAN
Q13477,MADCA_HUMAN
Q8IZL2,MAML2_HUMAN
O15047,SET1A_HUMAN
Q04323,UBXN1_HUMAN
Q7Z4L5,TT21B_HUMAN
Q92878,RAD50_HUMAN
P42261,GRIA1_HUMAN
Q9UPS6,SET1B_HUMAN
P98160,PGBM_HUMAN
Q2M1Z3,RHG31_HUMAN
O43593,HAIR_HUMAN
Q9UKL3,C8AP2_HUMAN
Q9H320,VCX1_HUMAN
P05783,K1C18_HUMAN
Q13535,ATR_HUMAN
Q15572,TAF1C_HUMAN
Q96GE4,CCD45_HUMAN
Q7Z2W4,ZCCHV_HUMAN
Q9BR26,CT123_HUMAN
P08779,K1C16_HUMAN
O95263,PDE8B_HUMAN
Q6ZN57,ZFP2_HUMAN
Q5D862,FILA2_HUMAN
Q5VST9,OBSCN_HUMAN
Q99081,HTF4_HUMAN
Q5VV41,ARHGG_HUMAN
Q5H9L2,TCAL5_HUMAN
Q4UJ75,A20A4_HUMAN
Q92835,SHIP1_HUMAN
Q13573,SNW1_HUMAN
Q9H7R0,ZN442_HUMAN
Q92540,SMG7_HUMAN
Q9P0G3,KLK14_HUMAN
Q02446,SP4_HUMAN
O75616,ERAL_HUMAN
Q8IZQ1,WDFY3_HUMAN
Q5T0N1,TTC18_HUMAN
O95402,MED26_HUMAN
Q9Y2X9,ZN281_HUMAN
A6NFA0,YI007_HUMAN
Q14031,CO4A6_HUMAN
Q99741,CDC6_HUMAN
Q32M78,ZN699_HUMAN
Q15032,R3HD1_HUMAN
Q6UY14,ATL4_HUMAN
O15516,CLOCK_HUMAN
Q9UKN1,MUC12_HUMAN
O95747,OXSR1_HUMAN
O15231,ZN185_HUMAN
Q8N3K9,CMYA5_HUMAN
Q9BW19,KIFC1_HUMAN
Q9UBY5,LPAR3_HUMAN
Q8N8P7,CK044_HUMAN
Q9UL59,ZN214_HUMAN
Q8TDB8,GTR14_HUMAN
A6NGN4,PRA25_HUMAN
Q5TH69,BIG3_HUMAN
P06401,PRGR_HUMAN
Q6ZVT0,TTL10_HUMAN
Q8TEU7,RPGF6_HUMAN
A8MWS5,NBP6L_HUMAN
O14598,VCY1_HUMAN
Q9NVP1,DDX18_HUMAN
Q5QJ38,TCHL1_HUMAN
Q8IWB4,F75A7_HUMAN
Q9HCK8,CHD8_HUMAN
Q01954,BNC1_HUMAN
P46821,MAP1B_HUMAN
O14497,ARI1A_HUMAN
Q5H9L4,TAF7L_HUMAN
Q8TCU4,ALMS1_HUMAN
Q86W11,Z397O_HUMAN
P52747,ZN143_HUMAN
Q92817,EVPL_HUMAN
Q6ZUB1,CI079_HUMAN
Q9C0D2,K1731_HUMAN
Q9BXT5,TEX15_HUMAN
Q7Z589,EMSY_HUMAN
Q8WWI1,LMO7_HUMAN
Q14739,LBR_HUMAN
O60330,PCDGC_HUMAN
Q8ND99,YS038_HUMAN
Q86UQ0,ZN589_HUMAN
Q9Y6J9,TAF6L_HUMAN
P55197,AF10_HUMAN
O60504,VINEX_HUMAN
Q9NT68,TEN2_HUMAN
O15016,TRI66_HUMAN
A6NNL9,F18A5_HUMAN
Q9HCF4,ALO17_HUMAN
Q9NS68,TNR19_HUMAN
Q9NZW4,DSPP_HUMAN
O43310,CTIF_HUMAN
Q5W0B7,FA23A_HUMAN
Q96FZ7,CHMP6_HUMAN
Q96Q89,KI20B_HUMAN
Q9H307,PININ_HUMAN
Q6NTE8,CE045_HUMAN
Q9Y4D8,K0614_HUMAN
A2RU30,K0748_HUMAN
Q9UNY4,TTF2_HUMAN
Q711Q0,CJ071_HUMAN
O00165,HAX1_HUMAN
Q9BXW9,FACD2_HUMAN
Q96NH3,BROMI_HUMAN
Q9BW04,SARG_HUMAN
A4UGR9,XIRP2_HUMAN
Q5VZK9,LR16A_HUMAN
Q68CZ6,HAUS3_HUMAN
O15357,SHIP2_HUMAN
Q2KHR2,RFX7_HUMAN
Q9NX65,ZN434_HUMAN
Q8N2E2,VWDE_HUMAN
Q9BYV6,TRI55_HUMAN
P18583,SON_HUMAN
P54296,MYOM2_HUMAN
Q05084,ICA69_HUMAN
Q86UN6,AKA28_HUMAN
Q9H2Y7,ZF106_HUMAN
Q5SVZ6,ZMYM1_HUMAN
Q9HCJ3,RAVR2_HUMAN
Q5T8A7,K0649_HUMAN
O43399,TPD54_HUMAN
P35680,HNF1B_HUMAN
Q00975,CAC1B_HUMAN
P15822,ZEP1_HUMAN
Q9BZW8,CD244_HUMAN
Q8NDX5,PHC3_HUMAN
Q9Y5H3,PCDGA_HUMAN
Q9Y5H4,PCDG1_HUMAN
Q6V1P9,PCD23_HUMAN
Q9BR84,ZN559_HUMAN
Q969Y0,FA55C_HUMAN
Q92887,MRP2_HUMAN
A1L390,PKHG3_HUMAN
Q92794,MYST3_HUMAN
Q96SB4,SRPK1_HUMAN
Q8WTR7,ZN473_HUMAN
Q5SNT6,FA21B_HUMAN
Q13136,LIPA1_HUMAN
Q96L91,EP400_HUMAN
P52630,STAT2_HUMAN
Q8IVL1,NAV2_HUMAN
P55199,ELL_HUMAN
Q6VMQ6,MCAF1_HUMAN
Q9BV73,CP250_HUMAN
O14513,NCKP5_HUMAN
Q9Y3C6,PPIL1_HUMAN
O75376,NCOR1_HUMAN
Q9Y5G9,PCDG4_HUMAN
Q70EL1,UBP54_HUMAN
O43679,LDB2_HUMAN
Q99767,APBA2_HUMAN
Q8ND71,GIMA8_HUMAN
Q86UK0,ABCAC_HUMAN
P56199,ITA1_HUMAN
O75170,SAPS2_HUMAN
Q8WUM0,NU133_HUMAN
Q9P0K7,RAI14_HUMAN
Q9C000,NALP1_HUMAN
Q6ZMV7,LEKR1_HUMAN
Q96LC9,BMF_HUMAN
Q96T58,MINT_HUMAN
Q7Z6J8,UB2CB_HUMAN
Q8IY92,SLX4_HUMAN
P78527,PRKDC_HUMAN
Q15878,CAC1E_HUMAN
A6NEA5,U627B_HUMAN
A5A3E0,POTEF_HUMAN
Q9H2M9,RBGPR_HUMAN
P43364,MAGAB_HUMAN
O75427,LRCH4_HUMAN
Q9NZL3,ZN224_HUMAN
Q96E29,MTER1_HUMAN
A6NEC5,F18A6_HUMAN
Q5VW38,GP107_HUMAN
Q16656,NRF1_HUMAN
P12757,SKIL_HUMAN
Q9BX66,SRBS1_HUMAN
Q96NG5,ZN558_HUMAN
Q8IZT6,ASPM_HUMAN
Q92754,AP2C_HUMAN
Q9ULH0,KDIS_HUMAN
Q53G59,KLH12_HUMAN
Q6I9Y2,THOC7_HUMAN
Q15776,ZN192_HUMAN
P17036,ZNF3_HUMAN
Q01082,SPTB2_HUMAN
P05060,SCG1_HUMAN
Q8TEL6,TP4AP_HUMAN
Q96Q15,SMG1_HUMAN
Q9Y4F3,LKAP_HUMAN
Q9UK61,CC063_HUMAN
Q8ND82,Z280C_HUMAN
Q7Z3D4,LYSM3_HUMAN
Q9Y5H1,PCDG2_HUMAN
Q9HAW4,CLSPN_HUMAN
Q641Q2,FA21A_HUMAN
Q14766,LTBP1_HUMAN
Q92900,RENT1_HUMAN
Q5UAW9,GP157_HUMAN
Q9Y4F4,F179B_HUMAN
P01877,IGHA2_HUMAN
Q15714,T22D1_HUMAN
O75366,AVIL_HUMAN
Q96MY1,CT112_HUMAN
Q6ZRI0,OTOGL_HUMAN
Q16610,ECM1_HUMAN
Q9H321,VCX3B_HUMAN
Q14BN4,SLMAP_HUMAN
Q9ULV3,CIZ1_HUMAN
Q8WUX9,CHMP7_HUMAN
Q6KC79,NIPBL_HUMAN
Q9P2J8,ZN624_HUMAN
Q9HCU4,CELR2_HUMAN
A6H8Y1,BDP1_HUMAN
Q96CB8,INT12_HUMAN
O00400,ACATN_HUMAN
O95613,PCNT_HUMAN
Q99650,OSMR_HUMAN
Q6XPR3,RPTN_HUMAN
Q9UK12,ZN222_HUMAN
Q8N998,CCD89_HUMAN
Q6P3W6,NBPFA_HUMAN
Q8TBY8,PMFBP_HUMAN
Q9Y2V0,CO041_HUMAN
P42229,STA5A_HUMAN
Q9Y5A9,YTHD2_HUMAN
P51816,AFF2_HUMAN
Q9UKM7,MA1B1_HUMAN
O75074,LRP3_HUMAN
Q6DJT9,PLAG1_HUMAN
Q08499,PDE4D_HUMAN
Q6PJW8,CNST_HUMAN
Q8TEY7,UBP33_HUMAN
P38398,BRCA1_HUMAN
P00519,ABL1_HUMAN
Q8NDH6,ICA1L_HUMAN
Q76L83,ASXL2_HUMAN
Q96LC7,SIG10_HUMAN
P46020,KPB1_HUMAN
P46937,YAP1_HUMAN
Q14157,UBP2L_HUMAN
P62502,LCN6_HUMAN
O75459,GAGB1_HUMAN
A6NDD8,NBPFL_HUMAN
Q96NM4,TOX2_HUMAN
A1L170,CA226_HUMAN
Q5T1R4,ZEP3_HUMAN
Q7Z7G1,CLNK_HUMAN
Q8NBR6,FA63B_HUMAN
Q8IXL7,MSRB3_HUMAN
Q9Y2H2,SAC2_HUMAN
Q5TYW2,A20A1_HUMAN
Q5TCS8,AKD2_HUMAN
Q9NSB8,HOME2_HUMAN
Q8NEY8,PPHLN_HUMAN
Q86Y26,NUT_HUMAN
Q8TEM1,PO210_HUMAN
Q02952,AKA12_HUMAN
Q86W25,NAL13_HUMAN
Q8IY42,CD019_HUMAN
Q16849,PTPRN_HUMAN
O43933,PEX1_HUMAN
Q13972,RGRF1_HUMAN
Q9H7N4,SFR19_HUMAN
A6NE52,K1875_HUMAN
Q15147,PLCB4_HUMAN
Q8N3D4,EH1L1_HUMAN
Q6NW34,CC017_HUMAN
Q56UN5,YSK4_HUMAN
P36269,GGT5_HUMAN
Q8NF64,ZMIZ2_HUMAN
Q49AJ0,F135B_HUMAN
Q06190,P2R3A_HUMAN
Q96Q42,ALS2_HUMAN
Q86XD5,F131B_HUMAN
Q8NB25,F184A_HUMAN
Q5VU36,F75A5_HUMAN
Q01484,ANK2_HUMAN
Q1X8D7,LRC36_HUMAN
Q86T75,NBPFB_HUMAN
Q92562,FIG4_HUMAN
Q96K21,ZFY19_HUMAN
Q6ZSR9,YJ005_HUMAN
Q8TAT6,NPL4_HUMAN
Q5JSZ5,BA2L1_HUMAN
O75912,DGKI_HUMAN
Q5CZ79,AN20B_HUMAN
Q96NI6,LRFN5_HUMAN
Q8N1E2,LYG1_HUMAN
Q969E4,TCAL3_HUMAN
Q9NRJ4,TULP4_HUMAN
Q96AC6,KIFC2_HUMAN
Q9P2D7,DYH1_HUMAN
Q9HCM3,K1549_HUMAN
Q32MZ4,LRRF1_HUMAN
P17020,ZNF16_HUMAN
Q8ND04,SMG8_HUMAN
Q9UJW7,ZN229_HUMAN
Q8NDL9,CBPC5_HUMAN
Q9Y2F5,K0947_HUMAN
Q12802,AKP13_HUMAN
Q8NET4,RGAG1_HUMAN
P04275,VWF_HUMAN
P21854,CD72_HUMAN
Q9NYI0,PSD3_HUMAN
Q6PIU1,KCNV1_HUMAN
Q9UPS8,ANR26_HUMAN
Q9Y2L6,FRM4B_HUMAN
O14522,PTPRT_HUMAN
Q96JN0,LCOR_HUMAN
Q9Y5G5,PCDG8_HUMAN
Q9BYP7,WNK3_HUMAN
Q93033,IGSF2_HUMAN
Q5VUR7,A20A3_HUMAN
Q6PI97,CK088_HUMAN
O95486,SC24A_HUMAN
Q96J84,KIRR1_HUMAN
Q15013,MD2BP_HUMAN
Q86VH2,KIF27_HUMAN
P08195,4F2_HUMAN
P07357,CO8A_HUMAN
Q9NVH2,INT7_HUMAN
Q9UIH9,KLF15_HUMAN
Q86WZ0,HEAT4_HUMAN
Q9H2G2,SLK_HUMAN
O00555,CAC1A_HUMAN
P04279,SEMG1_HUMAN
Q8N7X0,CAN7L_HUMAN
Q93008,USP9X_HUMAN
Q01860,PO5F1_HUMAN
Q8NDB6,FA156_HUMAN
Q9Y616,IRAK3_HUMAN
O60673,DPOLZ_HUMAN
Q8IZJ1,UNC5B_HUMAN
Q9UL36,ZN236_HUMAN
O14974,MYPT1_HUMAN
Q9UI26,IPO11_HUMAN
Q8TC21,ZN596_HUMAN
Q99933,BAG1_HUMAN
O94916,NFAT5_HUMAN
A6NKB5,PCX2_HUMAN
O95677,EYA4_HUMAN
Q969Q1,TRI63_HUMAN
Q3T8J9,GON4L_HUMAN
Q8TD10,MIPO1_HUMAN
Q6N022,TEN4_HUMAN
A6NF34,ANTRL_HUMAN
Q9Y2I6,NINL_HUMAN
Q13349,ITAD_HUMAN
P31629,ZEP2_HUMAN
Q7Z6G8,ANS1B_HUMAN
P35222,CTNB1_HUMAN
Q8N7Z5,ANR31_HUMAN
Q9Y5G7,PCDG6_HUMAN
Q9NZV7,ZIM2_HUMAN
Q9NQ75,CASS4_HUMAN
Q9BSV6,SEN34_HUMAN
Q96EK2,PF21B_HUMAN
Q9ULR0,ISY1_HUMAN
Q8TDW7,FAT3_HUMAN
Q9H0D2,ZN541_HUMAN
Q9Y6J0,CABIN_HUMAN
Q8IZF0,NALCN_HUMAN
Q9UC07,ZNF69_HUMAN
Q99541,PLIN2_HUMAN
Q13753,LAMC2_HUMAN
P06315,KV501_HUMAN
O43572,AKA10_HUMAN
P49683,PRLHR_HUMAN
Q8NAP8,ZBT8B_HUMAN
Q8IVF2,AHNK2_HUMAN
Q17RD7,SYT16_HUMAN
O00189,AP4M1_HUMAN
Q8IUG5,MY18B_HUMAN
Q9P2P6,STAR9_HUMAN
Q6PFW1,VIP1_HUMAN
P53539,FOSB_HUMAN
Q7Z2D5,LPPR4_HUMAN
Q96GS6,F18A1_HUMAN
Q8NFD5,ARI1B_HUMAN
Q86YR6,POTED_HUMAN
P01876,IGHA1_HUMAN
Q5VSJ3,FA23B_HUMAN
P35579,MYH9_HUMAN
P0CB47,UBFL1_HUMAN
Q15326,ZMY11_HUMAN
Q107X0,KRIP1_HUMAN
Q4G0X9,CCD40_HUMAN
Q9Y6F1,PARP3_HUMAN
Q8WXX7,AUTS2_HUMAN
O00409,FOXN3_HUMAN
Q6DHV7,ADAL_HUMAN
Q96QZ7,MAGI1_HUMAN
Q9UGL1,KDM5B_HUMAN
Q5VYP0,F75A3_HUMAN
Q8WXW3,PIBF1_HUMAN
Q9UGU0,TCF20_HUMAN
Q9NY74,ETAA1_HUMAN
Q8N680,ZBTB2_HUMAN
Q86TJ5,ZN554_HUMAN
Q14678,KANK1_HUMAN
O60346,PHLP1_HUMAN
Q8TB22,SPT20_HUMAN
Q8WZ42,TITIN_HUMAN
Q02383,SEMG2_HUMAN
O43167,ZBT24_HUMAN
Q9H497,TOR3A_HUMAN
Q96N77,ZN641_HUMAN

(750 out of 2193 : 34%) Proteins with D or E at ST/Q +3 within an SCD
A8MVX0,ARG33_HUMAN
P01854,IGHE_HUMAN
A8MT82,CTLFB_HUMAN
Q5M9N0,CD158_HUMAN
Q9NZ08,ERAP1_HUMAN
Q13148,TADBP_HUMAN
Q5VWN6,CJ018_HUMAN
Q8IW19,APLF_HUMAN
Q5T7N8,F27D1_HUMAN
O15062,ZBTB5_HUMAN
Q13477,MADCA_HUMAN
Q9NQV6,PRD10_HUMAN
Q8TBY9,WDR66_HUMAN
Q96R06,SPAG5_HUMAN
O43776,SYNC_HUMAN
Q9UKV3,ACINU_HUMAN
Q96BR9,ZBT8A_HUMAN
P12270,TPR_HUMAN
Q9H633,RPP21_HUMAN
Q86Y13,DZIP3_HUMAN
Q9UKX2,MYH2_HUMAN
Q9NQZ7,ENTP7_HUMAN
P98160,PGBM_HUMAN
Q49AA0,ZN642_HUMAN
Q15678,PTN14_HUMAN
Q9UKL3,C8AP2_HUMAN
Q9UQE7,SMC3_HUMAN
O43313,ATMIN_HUMAN
Q6ZTK2,YP015_HUMAN
Q9H320,VCX1_HUMAN
Q86W26,NAL10_HUMAN
Q9H4H8,FA83D_HUMAN
Q8NFU5,IPMK_HUMAN
Q15572,TAF1C_HUMAN
Q9Y2G4,ANKR6_HUMAN
Q9UER7,DAXX_HUMAN
Q96GE4,CCD45_HUMAN
Q7Z2W4,ZCCHV_HUMAN
Q9BR26,CT123_HUMAN
Q8NFU7,TET1_HUMAN
O95263,PDE8B_HUMAN
O75110,ATP9A_HUMAN
Q8IWV1,LAX1_HUMAN
O14524,T194A_HUMAN
Q5T0B9,ZN362_HUMAN
Q5D862,FILA2_HUMAN
Q504Y0,S39AC_HUMAN
Q5VYV7,CT094_HUMAN
A6NI79,CCD69_HUMAN
P40424,PBX1_HUMAN
Q86UR5,RIMS1_HUMAN
Q9NVI1,FANCI_HUMAN
Q99081,HTF4_HUMAN
Q16659,MK06_HUMAN
Q5H9L2,TCAL5_HUMAN
Q9UPU7,TBD2B_HUMAN
O75116,ROCK2_HUMAN
Q96T60,PNKP_HUMAN
O95405,ZFYV9_HUMAN
Q9P0G3,KLK14_HUMAN
Q92540,SMG7_HUMAN
Q9H7R0,ZN442_HUMAN
O60299,PRIP1_HUMAN
O60500,NPHN_HUMAN
O75616,ERAL_HUMAN
P0C869,PA24B_HUMAN
Q12857,NFIA_HUMAN
Q8IXJ6,SIRT2_HUMAN
Q8N944,F123C_HUMAN
Q6T4R5,NHS_HUMAN
O15078,CE290_HUMAN
O95402,MED26_HUMAN
Q9Y2X9,ZN281_HUMAN
Q9Y216,MTMR7_HUMAN
A6NFA0,YI007_HUMAN
Q8WXG9,GPR98_HUMAN
Q32M78,ZN699_HUMAN
Q9HCD5,NCOA5_HUMAN
Q8N8A4,GAH6_HUMAN
Q9NXR8,ING3_HUMAN
Q9UN71,PCDGG_HUMAN
P16144,ITB4_HUMAN
Q96J02,ITCH_HUMAN
Q6IMN6,CAPR2_HUMAN
Q9P266,K1462_HUMAN
P01891,1A68_HUMAN
Q8N3V7,SYNPO_HUMAN
Q6A163,K1C39_HUMAN
Q9BW19,KIFC1_HUMAN
Q8TF47,ZFP90_HUMAN
Q9UL59,ZN214_HUMAN
Q92771,DDX12_HUMAN
Q5JT82,KLF17_HUMAN
Q5SW79,CE170_HUMAN
Q3KR37,GRM1B_HUMAN
Q9Y3C5,RNF11_HUMAN
Q9H425,CA198_HUMAN
Q5TH69,BIG3_HUMAN
P16188,1A30_HUMAN
P06401,PRGR_HUMAN
Q8TEU7,RPGF6_HUMAN
Q6ZVT0,TTL10_HUMAN
P41002,CCNF_HUMAN
Q9BX26,SYCP2_HUMAN
O43861,ATP9B_HUMAN
O14598,VCY1_HUMAN
Q96L96,ALPK3_HUMAN
Q96D09,GASP2_HUMAN
Q9H6D7,HAUS4_HUMAN
Q5CZC0,FSIP2_HUMAN
Q5QJ38,TCHL1_HUMAN
Q9H4A3,WNK1_HUMAN
Q5T2Q4,CCYL2_HUMAN
Q8WXH0,SYNE2_HUMAN
P04080,CYTB_HUMAN
Q9UQ84,EXO1_HUMAN
Q8N8S7,ENAH_HUMAN
Q8TAV4,STML3_HUMAN
A8MPP1,DD11L_HUMAN
O14686,MLL2_HUMAN
P46821,MAP1B_HUMAN
Q6UB98,ANR12_HUMAN
Q5H9L4,TAF7L_HUMAN
O95319,CELF2_HUMAN
Q8TCU4,ALMS1_HUMAN
Q9BTC0,DIDO1_HUMAN
O75113,N4BP1_HUMAN
O95155,UBE4B_HUMAN
Q15884,F1892_HUMAN
Q8TF27,AGA11_HUMAN
O76011,KRT34_HUMAN
P52747,ZN143_HUMAN
Q15398,DLGP5_HUMAN
Q9H313,TTYH1_HUMAN
Q9P2K8,E2AK4_HUMAN
Q96DR7,SGEF_HUMAN
Q96HY7,DHTK1_HUMAN
Q6ZUB1,CI079_HUMAN
P13611,CSPG2_HUMAN
Q9C0D2,K1731_HUMAN
Q9BXT5,TEX15_HUMAN
Q96FC9,DDX11_HUMAN
Q7Z589,EMSY_HUMAN
Q16526,CRY1_HUMAN
Q12901,ZN155_HUMAN
Q6P2Q9,PRP8_HUMAN
Q9H6Z4,RANB3_HUMAN
Q8WWI1,LMO7_HUMAN
Q96RE9,ZN300_HUMAN
Q8WXR4,MYO3B_HUMAN
Q8ND99,YS038_HUMAN
Q0VDD7,CS057_HUMAN
Q86UQ0,ZN589_HUMAN
O60271,JIP4_HUMAN
Q8TC27,ADA32_HUMAN
Q07864,DPOE1_HUMAN
Q93073,SBP2L_HUMAN
Q8NAT2,TDRD5_HUMAN
P35527,K1C9_HUMAN
O15016,TRI66_HUMAN
Q6ZMV9,KIF6_HUMAN
Q5VZL5,ZMYM4_HUMAN
Q9NS68,TNR19_HUMAN
Q9BRR9,RHG09_HUMAN
Q5W0A0,F194B_HUMAN
Q8IYX8,CE57R_HUMAN
P30455,1A36_HUMAN
Q13368,MPP3_HUMAN
Q96FZ7,CHMP6_HUMAN
Q8WW24,TEKT4_HUMAN
Q96Q89,KI20B_HUMAN
Q9H307,PININ_HUMAN
Q8WXE9,STON2_HUMAN
P16157,ANK1_HUMAN
Q9Y6V0,PCLO_HUMAN
A2RU30,K0748_HUMAN
Q2WGJ9,FR1L6_HUMAN
Q2TAA8,TXIP1_HUMAN
P30443,1A01_HUMAN
Q7Z4Q2,HEAT3_HUMAN
Q9H254,SPTN4_HUMAN
Q711Q0,CJ071_HUMAN
Q9BZ81,MAGB5_HUMAN
Q6PJ69,TRI65_HUMAN
Q9BXW9,FACD2_HUMAN
Q9Y4A8,NF2L3_HUMAN
P00451,FA8_HUMAN
P10316,1A69_HUMAN
Q9P2E9,RRBP1_HUMAN
A7KAX9,RHG32_HUMAN
Q9HCE0,K1632_HUMAN
Q86XA9,HTR5A_HUMAN
Q9H322,VCX2_HUMAN
Q9H819,DJC18_HUMAN
P04114,APOB_HUMAN
Q9NYB0,TE2IP_HUMAN
Q9BW04,SARG_HUMAN
Q86TP1,PRUNE_HUMAN
P16190,1A33_HUMAN
Q9P1V8,CN174_HUMAN
Q8TAQ5,ZN420_HUMAN
A4UGR9,XIRP2_HUMAN
O95789,ZMYM6_HUMAN
O95447,LCA5L_HUMAN
P30475,1B39_HUMAN
Q68CZ6,HAUS3_HUMAN
Q96LD4,TRI47_HUMAN
P17861,XBP1_HUMAN
O15357,SHIP2_HUMAN
Q5CZA5,ZN805_HUMAN
Q7RTP6,MICA3_HUMAN
P17097,ZNF7_HUMAN
Q4AC94,C2CD3_HUMAN
Q06416,P5F1B_HUMAN
Q8N2E2,VWDE_HUMAN
Q92698,RAD54_HUMAN
Q13316,DMP1_HUMAN
O95817,BAG3_HUMAN
Q685J3,MUC17_HUMAN
Q08E93,F27E3_HUMAN
Q9BYV6,TRI55_HUMAN
Q9P2F5,STOX2_HUMAN
Q9NPF2,CHSTB_HUMAN
P07306,ASGR1_HUMAN
Q8NHQ1,CEP70_HUMAN
P54296,MYOM2_HUMAN
Q12888,TP53B_HUMAN
Q05084,ICA69_HUMAN
O75604,UBP2_HUMAN
O43399,TPD54_HUMAN
Q9C0C7,AMRA1_HUMAN
O15031,PLXB2_HUMAN
P30456,1A43_HUMAN
Q9P2P5,HECW2_HUMAN
Q86VW2,GEFT_HUMAN
Q9BXX0,EMIL2_HUMAN
Q9NQW1,SC31B_HUMAN
Q96QE4,LR37B_HUMAN
Q8NDX5,PHC3_HUMAN
Q9BR84,ZN559_HUMAN
Q6V1P9,PCD23_HUMAN
Q9ULH7,MKL2_HUMAN
P20930,FILA_HUMAN
Q969Y0,FA55C_HUMAN
O14647,CHD2_HUMAN
Q96NU0,CNT3B_HUMAN
Q9P2G4,K1383_HUMAN
Q9NW08,RPC2_HUMAN
Q6PL18,ATAD2_HUMAN
Q92794,MYST3_HUMAN
Q5SNX5,F27E2_HUMAN
P13746,1A11_HUMAN
Q15172,2A5A_HUMAN
O60282,KIF5C_HUMAN
Q6P461,ACSM6_HUMAN
Q7Z7G0,TARSH_HUMAN
Q5SNT6,FA21B_HUMAN
Q92616,GCN1L_HUMAN
A6NNH2,F90AL_HUMAN
P14923,PLAK_HUMAN
Q8N137,CNTRB_HUMAN
O00213,APBB1_HUMAN
O75037,KI21B_HUMAN
Q70J99,UN13D_HUMAN
Q9Y2H6,FND3A_HUMAN
P17600,SYN1_HUMAN
Q8N9B8,RGF1A_HUMAN
O94759,TRPM2_HUMAN
Q9P2B4,CT2NL_HUMAN
Q13136,LIPA1_HUMAN
O14795,UN13B_HUMAN
Q6ZR49,UK1AS_HUMAN
A6NIR3,AGAP5_HUMAN
Q8IVL1,NAV2_HUMAN
Q9HCM1,CL035_HUMAN
Q9P127,LUZP4_HUMAN
Q8IWW6,RHG12_HUMAN
P55199,ELL_HUMAN
Q9BQF6,SENP7_HUMAN
Q9BV73,CP250_HUMAN
Q9UBZ4,APEX2_HUMAN
O75376,NCOR1_HUMAN
Q6S5H5,POTEG_HUMAN
O43679,LDB2_HUMAN
Q92793,CBP_HUMAN
Q6P2D0,ZFP1_HUMAN
P49257,LMAN1_HUMAN
Q8NA54,IQUB_HUMAN
Q8ND71,GIMA8_HUMAN
Q86UK0,ABCAC_HUMAN
O95239,KIF4A_HUMAN
Q5SRD0,FA21D_HUMAN
Q8NB90,SPAT5_HUMAN
Q9UPV0,CE164_HUMAN
P78364,PHC1_HUMAN
O75170,SAPS2_HUMAN
Q9BUR5,APOO_HUMAN
Q6ZMV7,LEKR1_HUMAN
Q9HC62,SENP2_HUMAN
P0C7T5,ATX1L_HUMAN
Q96LC9,BMF_HUMAN
Q53FD0,F164C_HUMAN
Q8NA82,MARHA_HUMAN
Q9Y2L8,ZKSC5_HUMAN
Q8IYX3,CC116_HUMAN
P30260,CDC27_HUMAN
Q9Y600,CSAD_HUMAN
Q99698,LYST_HUMAN
Q7Z5N4,SDK1_HUMAN
P30453,1A34_HUMAN
Q15878,CAC1E_HUMAN
Q13315,ATM_HUMAN
A6NEA5,U627B_HUMAN
P30512,1A29_HUMAN
Q6ZNW5,CO058_HUMAN
A5A3E0,POTEF_HUMAN
Q8TBA6,GOGA5_HUMAN
Q8IYH5,ZZZ3_HUMAN
A4FU49,CA113_HUMAN
O43164,PJA2_HUMAN
P52746,ZN142_HUMAN
P30457,1A66_HUMAN
Q86YT5,S13A5_HUMAN
P48634,BAT2_HUMAN
Q9NR99,MXRA5_HUMAN
Q6UWE0,LRSM1_HUMAN
Q9UPN3,MACF1_HUMAN
A8MVW0,F1712_HUMAN
Q8TF62,AT8B4_HUMAN
Q9Y4E1,FA21C_HUMAN
Q8WXB4,ZN606_HUMAN
Q9BZ95,NSD3_HUMAN
O15061,SYNEM_HUMAN
Q96NG5,ZN558_HUMAN
Q8IZT6,ASPM_HUMAN
P04843,RPN1_HUMAN
P56962,STX17_HUMAN
Q9Y5V3,MAGD1_HUMAN
Q9ULH0,KDIS_HUMAN
Q53G59,KLH12_HUMAN
Q86U70,LDB1_HUMAN
Q6ZN55,ZN574_HUMAN
Q6I9Y2,THOC7_HUMAN
Q5T2P9,AGA10_HUMAN
Q15776,ZN192_HUMAN
Q5VTM2,AGAP9_HUMAN
P17036,ZNF3_HUMAN
Q01082,SPTB2_HUMAN
P05060,SCG1_HUMAN
Q9NNX9,VCX3_HUMAN
Q9Y4F3,LKAP_HUMAN
Q96Q15,SMG1_HUMAN
Q8IXT1,NOXIN_HUMAN
P15622,ZN250_HUMAN
O15091,MRRP3_HUMAN
Q7Z3D4,LYSM3_HUMAN
Q9Y228,T3JAM_HUMAN
P08123,CO1A2_HUMAN
Q99590,SFRIP_HUMAN
P52742,ZN135_HUMAN
Q641Q2,FA21A_HUMAN
P78363,ABCA4_HUMAN
Q5H9F3,BCORL_HUMAN
Q92900,RENT1_HUMAN
Q9UPQ3,AGAP1_HUMAN
Q08289,CACB2_HUMAN
Q9BZ76,CNTP3_HUMAN
Q8N0Z9,VSI10_HUMAN
Q9Y4F4,F179B_HUMAN
Q9ULG1,INO80_HUMAN
P46939,UTRO_HUMAN
Q92615,LAR4B_HUMAN
P06727,APOA4_HUMAN
Q8IW35,CEP97_HUMAN
Q9NQ90,ANO2_HUMAN
Q15714,T22D1_HUMAN
O75366,AVIL_HUMAN
Q6IE37,OVOS1_HUMAN
Q9UQB3,CTND2_HUMAN
Q96MY1,CT112_HUMAN
Q68CZ1,FTM_HUMAN
Q6ZRS2,SRCAP_HUMAN
O94979,SC31A_HUMAN
Q9C0I4,THS7B_HUMAN
Q9H321,VCX3B_HUMAN
Q9HBL0,TENS1_HUMAN
Q14005,IL16_HUMAN
Q9Y4K1,AIM1_HUMAN
Q8WUX9,CHMP7_HUMAN
Q6S8J3,POTEE_HUMAN
Q8N4C6,NIN_HUMAN
Q6UVK1,CSPG4_HUMAN
P29074,PTN4_HUMAN
A6NGG8,CB071_HUMAN
Q9P2J8,ZN624_HUMAN
P58397,ATS12_HUMAN
Q03001,BPA1_HUMAN
Q96RN1,S26A8_HUMAN
Q9UI08,EVL_HUMAN
Q12929,EPS8_HUMAN
Q9NWB1,FOX1A_HUMAN
O75635,SPB7_HUMAN
A6H8Y1,BDP1_HUMAN
O00400,ACATN_HUMAN
Q76LX8,ATS13_HUMAN
P04439,1A03_HUMAN
P30447,1A23_HUMAN
O95613,PCNT_HUMAN
Q6XPR3,RPTN_HUMAN
A6NC98,CC88B_HUMAN
Q70E73,RAPH1_HUMAN
P54098,DPOG1_HUMAN
O14964,HGS_HUMAN
Q13751,LAMB3_HUMAN
Q9UBC2,EP15R_HUMAN
O94913,PCF11_HUMAN
Q9C0G0,ZN407_HUMAN
Q8NBB4,ZSCA1_HUMAN
Q8N7X2,CI173_HUMAN
P30498,1B78_HUMAN
Q2VY69,ZN284_HUMAN
Q16288,NTRK3_HUMAN
P30460,1B08_HUMAN
Q9UKM7,MA1B1_HUMAN
Q8IWZ3,ANKH1_HUMAN
Q8NE62,CHDH_HUMAN
Q12830,BPTF_HUMAN
A6NCM1,IQCAL_HUMAN
Q13952,NFYC_HUMAN
Q6DJT9,PLAG1_HUMAN
Q08499,PDE4D_HUMAN
P28328,PEX2_HUMAN
Q9UNH5,CC14A_HUMAN
Q8TEY7,UBP33_HUMAN
P38398,BRCA1_HUMAN
P01266,THYG_HUMAN
Q7Z2Y8,GVIN1_HUMAN
Q63ZY3,KANK2_HUMAN
Q86W50,MET10_HUMAN
Q6N021,TET2_HUMAN
Q96LC7,SIG10_HUMAN
Q8IYU2,HACE1_HUMAN
Q8NDH6,ICA1L_HUMAN
Q99102,MUC4_HUMAN
Q9UIF9,BAZ2A_HUMAN
A6NEE1,U639_HUMAN
Q8NG27,PJA1_HUMAN
P62502,LCN6_HUMAN
Q96NM4,TOX2_HUMAN
A1L170,CA226_HUMAN
Q5T1R4,ZEP3_HUMAN
Q8IXL7,MSRB3_HUMAN
Q86VE3,SATL1_HUMAN
Q9Y2H2,SAC2_HUMAN
Q8NEV4,MYO3A_HUMAN
O14757,CHK1_HUMAN
Q96KN7,RPGR1_HUMAN
Q8TEM1,PO210_HUMAN
Q86W25,NAL13_HUMAN
Q9BRR0,ZKSC3_HUMAN
Q9Y2K3,MYH15_HUMAN
Q8IY42,CD019_HUMAN
Q5SRE5,NU188_HUMAN
P43146,DCC_HUMAN
Q92879,CELF1_HUMAN
Q8TEW6,DOK4_HUMAN
O95125,ZN202_HUMAN
Q8WVB6,CTF18_HUMAN
Q8WWW0,RASF5_HUMAN
Q13972,RGRF1_HUMAN
Q96AY4,TTC28_HUMAN
Q6AHZ1,Z518A_HUMAN
P05534,1A24_HUMAN
Q9H8Y5,ANKZ1_HUMAN
Q32NC0,CR021_HUMAN
Q2LD37,K1109_HUMAN
Q5H9R4,ARMX4_HUMAN
Q8N2C7,UNC80_HUMAN
Q9UL68,MYT1L_HUMAN
Q9NPI5,NRK2_HUMAN
Q13936,CAC1C_HUMAN
Q56UN5,YSK4_HUMAN
Q9H9D4,ZN408_HUMAN
Q6PJP8,DCR1A_HUMAN
Q96EX3,WDR34_HUMAN
Q49AJ0,F135B_HUMAN
Q06190,P2R3A_HUMAN
Q9H4K7,GTPB5_HUMAN
Q96Q42,ALS2_HUMAN
Q96SD1,DCR1C_HUMAN
Q6PH85,DCNL2_HUMAN
O75663,TIPRL_HUMAN
Q8NB25,F184A_HUMAN
Q5T7B8,KIF24_HUMAN
Q7Z6Z7,HUWE1_HUMAN
Q9NR82,KCNQ5_HUMAN
Q01484,ANK2_HUMAN
O00443,P3C2A_HUMAN
Q8NEV8,EXPH5_HUMAN
Q8IWU2,LMTK2_HUMAN
Q6W4X9,MUC6_HUMAN
Q5T7N7,F27E1_HUMAN
Q0P6D6,CCD15_HUMAN
Q9P2G1,AKIB1_HUMAN
Q8NEZ4,MLL3_HUMAN
Q6TFL3,CI093_HUMAN
Q6UX68,XKR5_HUMAN
Q96K21,ZFY19_HUMAN
P15144,AMPN_HUMAN
Q6ZSR9,YJ005_HUMAN
Q2TAK8,MUM1_HUMAN
Q8IZU9,KIRR3_HUMAN
Q8IYT3,CF097_HUMAN
O75912,DGKI_HUMAN
Q9UHD9,UBQL2_HUMAN
Q9UH99,SUN2_HUMAN
Q969E4,TCAL3_HUMAN
Q96BR6,ZN669_HUMAN
Q5T0Z8,CF132_HUMAN
Q96AC6,KIFC2_HUMAN
Q6ZN30,BNC2_HUMAN
O75970,MPDZ_HUMAN
Q9UIG0,BAZ1B_HUMAN
Q14576,ELAV3_HUMAN
Q8WXI7,MUC16_HUMAN
A1A519,F170A_HUMAN
Q13464,ROCK1_HUMAN
P54277,PMS1_HUMAN
Q6S5H4,POTEB_HUMAN
O15155,BET1_HUMAN
P98177,FOXO4_HUMAN
Q96I99,SUCB2_HUMAN
Q13395,TARB1_HUMAN
Q9HCM3,K1549_HUMAN
Q9UDY8,MALT1_HUMAN
P17098,ZNF8_HUMAN
P19474,RO52_HUMAN
Q8N2G8,GHDC_HUMAN
P49326,FMO5_HUMAN
Q92560,BAP1_HUMAN
Q8IVL0,NAV3_HUMAN
Q674R7,ATG9B_HUMAN
P28908,TNR8_HUMAN
P30566,PUR8_HUMAN
Q8NFH8,REPS2_HUMAN
Q9BX69,CARD6_HUMAN
P10314,1A32_HUMAN
O95900,TRUB2_HUMAN
P17020,ZNF16_HUMAN
Q96P26,5NT1B_HUMAN
Q9NP92,RT30_HUMAN
P14091,CATE_HUMAN
Q68DE3,K2018_HUMAN
Q9NU63,ZFP57_HUMAN
O43432,IF4G3_HUMAN
Q5JWR5,DOP1_HUMAN
Q92804,RBP56_HUMAN
O60522,TDRD6_HUMAN
Q96CP6,GRM1A_HUMAN
Q9NYI0,PSD3_HUMAN
Q68DN1,CB016_HUMAN
Q9H0I2,CP048_HUMAN
O60318,MCM3A_HUMAN
Q9UPS8,ANR26_HUMAN
Q8IYY4,DZI1L_HUMAN
Q9UHQ4,BAP29_HUMAN
Q9C0C2,TB182_HUMAN
Q8IY84,NIM1_HUMAN
P43116,PE2R2_HUMAN
Q5VTR2,BRE1A_HUMAN
Q5SXM2,SNPC4_HUMAN
Q9H0K4,RSH6A_HUMAN
Q58EX7,PKHG4_HUMAN
Q9NVR2,INT10_HUMAN
P12882,MYH1_HUMAN
Q96JN0,LCOR_HUMAN
Q9BYP7,WNK3_HUMAN
Q5VUJ5,AGAP7_HUMAN
Q96K31,CH076_HUMAN
Q9UBL0,ARP21_HUMAN
Q9UKP4,ATS7_HUMAN
Q8NEM2,SHCBP_HUMAN
Q7RTR0,NALP9_HUMAN
Q9ULJ7,ANR50_HUMAN
P05106,ITB3_HUMAN
Q14683,SMC1A_HUMAN
Q9UPZ3,HPS5_HUMAN
Q15013,MD2BP_HUMAN
Q86VH2,KIF27_HUMAN
Q86UD0,CI140_HUMAN
P07357,CO8A_HUMAN
P20810,ICAL_HUMAN
Q9NVH2,INT7_HUMAN
Q5HY92,FIGN_HUMAN
Q53EZ4,CEP55_HUMAN
O00555,CAC1A_HUMAN
Q9H2G2,SLK_HUMAN
P04279,SEMG1_HUMAN
Q8N7X0,CAN7L_HUMAN
Q14980,NUMA1_HUMAN
P17480,UBF1_HUMAN
P61550,ENT1_HUMAN
P25205,MCM3_HUMAN
Q2V2M9,FHOD3_HUMAN
A6NM28,ZFP92_HUMAN
P51587,BRCA2_HUMAN
O00291,HIP1_HUMAN
A1L4M7,CU034_HUMAN
Q9HBJ7,UBP29_HUMAN
P18462,1A25_HUMAN
Q01860,PO5F1_HUMAN
Q4KMG0,CDON_HUMAN
Q16643,DREB_HUMAN
Q9Y616,IRAK3_HUMAN
Q09472,EP300_HUMAN
O75962,TRIO_HUMAN
O60673,DPOLZ_HUMAN
Q8IZJ1,UNC5B_HUMAN
Q9H4M7,PKHA4_HUMAN
Q8NDV3,SMC1B_HUMAN
Q9UL36,ZN236_HUMAN
O14974,MYPT1_HUMAN
Q8IZH2,XRN1_HUMAN
Q8IWN7,RP1L1_HUMAN
Q00987,MDM2_HUMAN
P15924,DESP_HUMAN
P01374,TNFB_HUMAN
Q9UII4,HERC5_HUMAN
Q8TC21,ZN596_HUMAN
Q96DU7,IP3KC_HUMAN
Q5SYE7,NHSL1_HUMAN
Q7Z6K4,NRARP_HUMAN
Q99933,BAG1_HUMAN
Q86WN1,FCSD1_HUMAN
O94916,NFAT5_HUMAN
O76080,ZFAN5_HUMAN
A6NKB5,PCX2_HUMAN
Q969Q1,TRI63_HUMAN
Q8NB42,ZN527_HUMAN
Q3T8J9,GON4L_HUMAN
P49750,YLPM1_HUMAN
A2RUB6,CCD66_HUMAN
Q969J2,ZKSC4_HUMAN
Q9UGN4,CLM8_HUMAN
P16189,1A31_HUMAN
P20333,TNR1B_HUMAN
Q6S545,POTEH_HUMAN
Q8TD10,MIPO1_HUMAN
Q6N022,TEN4_HUMAN
Q8IWJ2,GCC2_HUMAN
Q92613,JADE3_HUMAN
Q96PB7,NOE3_HUMAN
Q7Z3E2,CJ118_HUMAN
Q13349,ITAD_HUMAN
Q8NHS2,AATC2_HUMAN
O60336,MABP1_HUMAN
P35222,CTNB1_HUMAN
Q16281,CNGA3_HUMAN
Q92538,GBF1_HUMAN
Q9H2K8,TAOK3_HUMAN
Q9H009,NACA2_HUMAN
Q96EK2,PF21B_HUMAN
Q5UIP0,RIF1_HUMAN
O75128,COBL_HUMAN
Q9ULR0,ISY1_HUMAN
Q5T6F2,UBAP2_HUMAN
Q9NSK0,KLC4_HUMAN
Q86YN6,PRGC2_HUMAN
Q5SRD3,AGAP8_HUMAN
A6NI47,YN008_HUMAN
Q96GG9,DCNL1_HUMAN
O60229,KALRN_HUMAN
Q8WZ74,CTTB2_HUMAN
Q86WZ6,ZN227_HUMAN
Q9UC07,ZNF69_HUMAN
P54253,ATX1_HUMAN
Q5JVG2,ZN484_HUMAN
P60509,ERB1_HUMAN
Q9Y5E4,PCDB5_HUMAN
Q9BXB7,SPT16_HUMAN
O60281,ZN292_HUMAN
P49683,PRLHR_HUMAN
O14646,CHD1_HUMAN
P30450,1A26_HUMAN
Q8TF39,ZN483_HUMAN
Q96QT6,PHF12_HUMAN
Q8IVF2,AHNK2_HUMAN
Q9BVV6,K0586_HUMAN
Q96PK2,MACF4_HUMAN
Q17RD7,SYT16_HUMAN
Q14789,GOGB1_HUMAN
Q7Z5H4,VN1R5_HUMAN
Q9H2D6,TARA_HUMAN
Q96EN8,MOCOS_HUMAN
Q9BSJ5,CQ080_HUMAN
Q5MJ10,SPXN2_HUMAN
Q86WI3,NLRC5_HUMAN
Q9Y2N7,HIF3A_HUMAN
Q8IUG5,MY18B_HUMAN
Q9P2P6,STAR9_HUMAN
B2RU33,POTEC_HUMAN
Q7RTW8,OTOAN_HUMAN
Q96KW9,CM028_HUMAN
P42858,HD_HUMAN
Q9UGK8,SRGEF_HUMAN
Q53T94,TAF1B_HUMAN
Q9P2H5,UBP35_HUMAN
Q5VW22,AGAP6_HUMAN
Q9UIE0,ZN230_HUMAN
Q9H6S3,ES8L2_HUMAN
Q8NFD5,ARI1B_HUMAN
Q86YR6,POTED_HUMAN
Q9NX31,CT111_HUMAN
Q14524,SCN5A_HUMAN
Q96NL6,SCLT1_HUMAN
P35579,MYH9_HUMAN
O14978,ZN263_HUMAN
Q92625,ANS1A_HUMAN
O00409,FOXN3_HUMAN
Q9Y6F1,PARP3_HUMAN
Q06730,ZN33A_HUMAN
Q9P1A6,DLGP2_HUMAN
Q9H160,ING2_HUMAN
Q96QZ7,MAGI1_HUMAN
O95267,GRP1_HUMAN
Q96GM5,SMRD1_HUMAN
Q6DT37,MRCKG_HUMAN
Q6ZVT6,CC067_HUMAN
Q9UGU0,TCF20_HUMAN
P30459,1A74_HUMAN
P01042,KNG1_HUMAN
Q9NY74,ETAA1_HUMAN
P15927,RFA2_HUMAN
Q13202,DUS8_HUMAN
Q86TJ5,ZN554_HUMAN
P0C221,CN038_HUMAN
Q14678,KANK1_HUMAN
Q6ZSZ5,ARHGI_HUMAN
Q14966,ZN638_HUMAN
Q86SQ6,GP123_HUMAN
Q9Y603,ETV7_HUMAN
Q05469,LIPS_HUMAN
Q02383,SEMG2_HUMAN
Q8WZ42,TITIN_HUMAN
O14578,CTRO_HUMAN
Q96MM7,H6ST2_HUMAN
Q96K83,ZN521_HUMAN
O43167,ZBT24_HUMAN
Q96N77,ZN641_HUMAN
P30462,1B14_HUMAN

(1246 out of 2193 : 56%) Proteins with D or E at ST/Q +2 or +3 within an SCD
A8MT82,CTLFB_HUMAN
Q96SZ4,ZSC10_HUMAN
Q9NZ08,ERAP1_HUMAN
Q5VWN6,CJ018_HUMAN
Q96QP1,ALPK1_HUMAN
Q5T7N8,F27D1_HUMAN
Q9UQR1,ZN148_HUMAN
O15062,ZBTB5_HUMAN
Q9NQV6,PRD10_HUMAN
Q96R06,SPAG5_HUMAN
O43776,SYNC_HUMAN
Q9UKV3,ACINU_HUMAN
O95149,SPN1_HUMAN
P12270,TPR_HUMAN
Q9UKX2,MYH2_HUMAN
Q9NQZ7,ENTP7_HUMAN
Q49AA0,ZN642_HUMAN
Q15678,PTN14_HUMAN
Q9H347,UBQL3_HUMAN
O43313,ATMIN_HUMAN
Q9UQE7,SMC3_HUMAN
Q9UMZ2,SYNRG_HUMAN
Q86W26,NAL10_HUMAN
Q9H4H8,FA83D_HUMAN
O75334,LIPA2_HUMAN
Q8NFU5,IPMK_HUMAN
Q8N108,MIER1_HUMAN
Q9UER7,DAXX_HUMAN
Q7Z6K3,PTAR1_HUMAN
Q8NFU7,TET1_HUMAN
Q8IWV1,LAX1_HUMAN
O75110,ATP9A_HUMAN
O14524,T194A_HUMAN
Q15615,OR4D1_HUMAN
Q8N7W2,BEND7_HUMAN
Q8NEM7,FA48A_HUMAN
Q2M3C7,SPKAP_HUMAN
Q5VYV7,CT094_HUMAN
A6NI79,CCD69_HUMAN
P52732,KIF11_HUMAN
Q96SN8,CK5P2_HUMAN
Q86UR5,RIMS1_HUMAN
Q02224,CENPE_HUMAN
Q92834,RPGR_HUMAN
Q9NVI1,FANCI_HUMAN
P51692,STA5B_HUMAN
Q9UP52,TFR2_HUMAN
Q8IZJ3,CPMD8_HUMAN
Q16659,MK06_HUMAN
Q9UPU7,TBD2B_HUMAN
A6NCF6,MA13P_HUMAN
Q96T60,PNKP_HUMAN
O95405,ZFYV9_HUMAN
A6ND36,FA83G_HUMAN
O60299,PRIP1_HUMAN
O60500,NPHN_HUMAN
Q15047,SETB1_HUMAN
O43759,SNG1_HUMAN
Q8IXJ6,SIRT2_HUMAN
Q12857,NFIA_HUMAN
Q9Y216,MTMR7_HUMAN
Q8WXG9,GPR98_HUMAN
A6NE01,F186A_HUMAN
O60565,GREM1_HUMAN
Q8N8A4,GAH6_HUMAN
Q9HCD5,NCOA5_HUMAN
Q8IWB6,TEX14_HUMAN
Q969F2,NKD2_HUMAN
Q9NXR8,ING3_HUMAN
Q9UN71,PCDGG_HUMAN
P16144,ITB4_HUMAN
Q96J02,ITCH_HUMAN
Q5TIA1,MEI1_HUMAN
O43151,TET3_HUMAN
Q9P266,K1462_HUMAN
Q6IMN6,CAPR2_HUMAN
P01891,1A68_HUMAN
Q86UU0,BCL9L_HUMAN
Q8N3V7,SYNPO_HUMAN
Q6A163,K1C39_HUMAN
Q9Y2R2,PTN22_HUMAN
Q5SW79,CE170_HUMAN
Q92771,DDX12_HUMAN
O60245,PCDH7_HUMAN
Q5JT82,KLF17_HUMAN
P16188,1A30_HUMAN
Q96M86,DNHD1_HUMAN
P41002,CCNF_HUMAN
Q9BX26,SYCP2_HUMAN
Q96L96,ALPK3_HUMAN
Q96M85,YV008_HUMAN
Q5CZC0,FSIP2_HUMAN
Q9H4A3,WNK1_HUMAN
Q9NRM1,ENAM_HUMAN
Q8WXH0,SYNE2_HUMAN
Q9H792,SG269_HUMAN
Q02388,CO7A1_HUMAN
Q9UQ84,EXO1_HUMAN
Q8N8S7,ENAH_HUMAN
Q8N1B4,VPS52_HUMAN
A8MPP1,DD11L_HUMAN
Q99972,MYOC_HUMAN
O14686,MLL2_HUMAN
O95319,CELF2_HUMAN
Q15884,F1892_HUMAN
Q15398,DLGP5_HUMAN
Q9H313,TTYH1_HUMAN
Q9P2K8,E2AK4_HUMAN
Q96DR7,SGEF_HUMAN
Q96HY7,DHTK1_HUMAN
Q01094,E2F1_HUMAN
Q96FC9,DDX11_HUMAN
Q5TZJ5,F75A1_HUMAN
Q8WTW3,COG1_HUMAN
O95251,MYST2_HUMAN
Q8N4P6,CA092_HUMAN
Q12901,ZN155_HUMAN
Q16526,CRY1_HUMAN
Q96JE9,MAP6_HUMAN
Q96RE9,ZN300_HUMAN
Q0VDD7,CS057_HUMAN
O60271,JIP4_HUMAN
Q9HAN9,NMNA1_HUMAN
Q9HAV5,TNR27_HUMAN
Q8TC27,ADA32_HUMAN
Q07864,DPOE1_HUMAN
Q9NW82,WDR70_HUMAN
Q93073,SBP2L_HUMAN
P35527,K1C9_HUMAN
Q8NAT2,TDRD5_HUMAN
P22413,ENPP1_HUMAN
P27986,P85A_HUMAN
Q92750,TAF4B_HUMAN
Q6ZMV9,KIF6_HUMAN
Q8NBS3,S4A11_HUMAN
Q5W0A0,F194B_HUMAN
Q13368,MPP3_HUMAN
Q86SQ7,SDCG8_HUMAN
Q8NF91,SYNE1_HUMAN
Q8WW24,TEKT4_HUMAN
Q8NHU2,CT026_HUMAN
Q9BRS8,LARP6_HUMAN
Q8WXE9,STON2_HUMAN
P32780,TF2H1_HUMAN
P16284,PECA1_HUMAN
Q9Y6V0,PCLO_HUMAN
P16157,ANK1_HUMAN
Q2WGJ9,FR1L6_HUMAN
Q2TAA8,TXIP1_HUMAN
P08047,SP1_HUMAN
Q9HBZ2,ARNT2_HUMAN
Q99759,M3K3_HUMAN
O75151,PHF2_HUMAN
O94804,STK10_HUMAN
Q0VD67,YP032_HUMAN
Q9H254,SPTN4_HUMAN
P38935,SMBP2_HUMAN
Q9Y4A8,NF2L3_HUMAN
P10316,1A69_HUMAN
A7KAX9,RHG32_HUMAN
Q9P2E9,RRBP1_HUMAN
Q9HCE0,K1632_HUMAN
Q86XA9,HTR5A_HUMAN
Q9Y6N7,ROBO1_HUMAN
Q9H819,DJC18_HUMAN
Q9H322,VCX2_HUMAN
P14784,IL2RB_HUMAN
O43426,SYNJ1_HUMAN
P04114,APOB_HUMAN
Q9NYB0,TE2IP_HUMAN
Q92569,P55G_HUMAN
Q10567,AP1B1_HUMAN
Q2KHR3,QSER1_HUMAN
P18146,EGR1_HUMAN
Q9P1V8,CN174_HUMAN
Q86TP1,PRUNE_HUMAN
Q96LB3,IFT74_HUMAN
Q8TAQ5,ZN420_HUMAN
Q5VVP1,F75A6_HUMAN
O95789,ZMYM6_HUMAN
Q9BZA8,PC11Y_HUMAN
O95447,LCA5L_HUMAN
P17861,XBP1_HUMAN
Q14676,MDC1_HUMAN
Q06416,P5F1B_HUMAN
O95602,RPA1_HUMAN
O95817,BAG3_HUMAN
Q13316,DMP1_HUMAN
Q08E93,F27E3_HUMAN
Q685J3,MUC17_HUMAN
Q9P1Q0,VPS54_HUMAN
Q5JU85,IQEC2_HUMAN
Q9P2F5,STOX2_HUMAN
P51957,NEK4_HUMAN
Q9NPF2,CHSTB_HUMAN
Q8NHQ1,CEP70_HUMAN
Q12888,TP53B_HUMAN
Q9GZY0,NXF2_HUMAN
Q96GR2,ACBG1_HUMAN
Q12840,KIF5A_HUMAN
Q3BBW0,NBPF9_HUMAN
P52756,RBM5_HUMAN
O15031,PLXB2_HUMAN
Q9HBT7,ZN287_HUMAN
Q9P2P5,HECW2_HUMAN
P32519,ELF1_HUMAN
P49910,ZN165_HUMAN
Q9ULH7,MKL2_HUMAN
Q9P0K1,ADA22_HUMAN
P20930,FILA_HUMAN
Q9P227,RHG23_HUMAN
O43296,ZN264_HUMAN
Q9BYE9,CDHR2_HUMAN
O00534,VMA5A_HUMAN
O14647,CHD2_HUMAN
Q9P2G4,K1383_HUMAN
Q96NU0,CNT3B_HUMAN
Q7Z3G6,PRIC2_HUMAN
Q68CP9,ARID2_HUMAN
Q6PL18,ATAD2_HUMAN
Q9H8J5,MANS1_HUMAN
Q6ZV19,YF004_HUMAN
Q9UBX1,CATF_HUMAN
O60282,KIF5C_HUMAN
Q8TBZ2,MYBPP_HUMAN
Q92616,GCN1L_HUMAN
Q6P461,ACSM6_HUMAN
Q7Z7G0,TARSH_HUMAN
P14923,PLAK_HUMAN
Q8N137,CNTRB_HUMAN
O75037,KI21B_HUMAN
Q9Y2H6,FND3A_HUMAN
P17600,SYN1_HUMAN
Q8N9B8,RGF1A_HUMAN
O94759,TRPM2_HUMAN
Q96QU6,1A1L1_HUMAN
Q9Y490,TLN1_HUMAN
P32745,SSR3_HUMAN
Q7Z3E1,PARPT_HUMAN
O14795,UN13B_HUMAN
P14616,INSRR_HUMAN
O60242,BAI3_HUMAN
O96017,CHK2_HUMAN
A6NIR3,AGAP5_HUMAN
Q9HCM1,CL035_HUMAN
Q9P127,LUZP4_HUMAN
Q86Z02,HIPK1_HUMAN
Q8IWW6,RHG12_HUMAN
P08887,IL6RA_HUMAN
Q9UBZ4,APEX2_HUMAN
Q6S5H5,POTEG_HUMAN
Q9C075,K1C23_HUMAN
Q96CC6,RHDF1_HUMAN
Q92793,CBP_HUMAN
Q6P2D0,ZFP1_HUMAN
Q9Y5T5,UBP16_HUMAN
P49257,LMAN1_HUMAN
Q8NA54,IQUB_HUMAN
Q8TD55,PKHO2_HUMAN
Q86WB7,UN93A_HUMAN
Q9H6R7,CB044_HUMAN
Q9Y252,RNF6_HUMAN
O95239,KIF4A_HUMAN
Q5SRD0,FA21D_HUMAN
Q8NB90,SPAT5_HUMAN
Q9UPV0,CE164_HUMAN
Q5SQ80,A20A2_HUMAN
Q9HC62,SENP2_HUMAN
P0C7T5,ATX1L_HUMAN
Q53FD0,F164C_HUMAN
Q8NA82,MARHA_HUMAN
B1AJZ9,FHAD1_HUMAN
Q9Y2L8,ZKSC5_HUMAN
Q8IYX3,CC116_HUMAN
P30260,CDC27_HUMAN
P31483,TIA1_HUMAN
Q99698,LYST_HUMAN
Q86YA3,CD021_HUMAN
Q9Y2L5,TRS85_HUMAN
P30453,1A34_HUMAN
Q8IV76,PASD1_HUMAN
Q13315,ATM_HUMAN
Q6ZNW5,CO058_HUMAN
P63010,AP2B1_HUMAN
Q8IYH5,ZZZ3_HUMAN
O43164,PJA2_HUMAN
A4FU49,CA113_HUMAN
P52746,ZN142_HUMAN
P30457,1A66_HUMAN
Q86YT5,S13A5_HUMAN
P48634,BAT2_HUMAN
Q2KHM9,K0753_HUMAN
Q9NR99,MXRA5_HUMAN
Q6UWE0,LRSM1_HUMAN
Q96M34,CC030_HUMAN
Q9UPN3,MACF1_HUMAN
Q8TF62,AT8B4_HUMAN
Q9Y4E1,FA21C_HUMAN
Q96MT8,CEP63_HUMAN
Q8WXB4,ZN606_HUMAN
O15061,SYNEM_HUMAN
P04843,RPN1_HUMAN
Q86U70,LDB1_HUMAN
Q5TAP6,UT14C_HUMAN
Q6ZN55,ZN574_HUMAN
Q6ZS81,WDFY4_HUMAN
P49137,MAPK2_HUMAN
Q5VTM2,AGAP9_HUMAN
Q68CQ1,CA175_HUMAN
Q9NNX9,VCX3_HUMAN
Q8IXT1,NOXIN_HUMAN
Q3V6T2,GRDN_HUMAN
P08123,CO1A2_HUMAN
Q99590,SFRIP_HUMAN
P78363,ABCA4_HUMAN
Q5H9F3,BCORL_HUMAN
Q9UPQ3,AGAP1_HUMAN
O94915,FRYL_HUMAN
Q08289,CACB2_HUMAN
Q8NDF8,PAPD5_HUMAN
Q8N0Z9,VSI10_HUMAN
Q9ULG1,INO80_HUMAN
P46939,UTRO_HUMAN
A6NFN3,FOX1C_HUMAN
Q92615,LAR4B_HUMAN
P06727,APOA4_HUMAN
Q8IW35,CEP97_HUMAN
Q6IE37,OVOS1_HUMAN
Q12872,SFRS8_HUMAN
Q9UQB3,CTND2_HUMAN
P52948,NUP98_HUMAN
Q15054,DPOD3_HUMAN
Q8TEW0,PARD3_HUMAN
Q5T870,PRR9_HUMAN
Q504Q3,PAN2_HUMAN
Q9C0I4,THS7B_HUMAN
Q3SYG4,PTHB1_HUMAN
Q92759,TF2H4_HUMAN
Q14005,IL16_HUMAN
Q9NRE1,MMP26_HUMAN
Q02410,APBA1_HUMAN
Q6S8J3,POTEE_HUMAN
Q8N4C6,NIN_HUMAN
Q8N1I0,DOCK4_HUMAN
P29074,PTN4_HUMAN
A6NGG8,CB071_HUMAN
Q03001,BPA1_HUMAN
Q03468,ERCC6_HUMAN
Q9UI08,EVL_HUMAN
Q9NWB1,FOX1A_HUMAN
O75635,SPB7_HUMAN
Q8IX01,SFR14_HUMAN
P23497,SP100_HUMAN
Q7Z3S7,CA2D4_HUMAN
Q76LX8,ATS13_HUMAN
P04439,1A03_HUMAN
Q8NI35,INADL_HUMAN
P98194,AT2C1_HUMAN
P16220,CREB1_HUMAN
Q8ND56,LS14A_HUMAN
O15226,NKRF_HUMAN
P54098,DPOG1_HUMAN
Q70E73,RAPH1_HUMAN
Q13751,LAMB3_HUMAN
O14964,HGS_HUMAN
Q9NSC5,HOME3_HUMAN
Q9UBC2,EP15R_HUMAN
O60231,DHX16_HUMAN
Q9C0G0,ZN407_HUMAN
Q9BYX2,TBD2A_HUMAN
Q2VY69,ZN284_HUMAN
Q16288,NTRK3_HUMAN
Q9H094,NBPF3_HUMAN
Q5RGM9,F18A2_HUMAN
Q9Y278,HS3S2_HUMAN
P30460,1B08_HUMAN
Q8IWZ3,ANKH1_HUMAN
Q3BBV0,NBPF1_HUMAN
A6NCM1,IQCAL_HUMAN
P28328,PEX2_HUMAN
Q9UNH5,CC14A_HUMAN
Q9UNF1,MAGD2_HUMAN
Q7Z2Y8,GVIN1_HUMAN
Q63ZY3,KANK2_HUMAN
Q86W50,MET10_HUMAN
Q9NNX6,CD209_HUMAN
P0CB48,UBFL6_HUMAN
Q6N021,TET2_HUMAN
Q8IYU2,HACE1_HUMAN
Q6ZVD7,STOX1_HUMAN
Q99102,MUC4_HUMAN
Q9UIF9,BAZ2A_HUMAN
Q8NG27,PJA1_HUMAN
A6NEE1,U639_HUMAN
P04844,RPN2_HUMAN
Q5JRA6,MIA3_HUMAN
A4IF30,S35F4_HUMAN
Q8NEV4,MYO3A_HUMAN
Q96KN7,RPGR1_HUMAN
O14757,CHK1_HUMAN
Q9UPA5,BSN_HUMAN
Q96JA4,M4A14_HUMAN
Q9BRR0,ZKSC3_HUMAN
Q9NSC7,SIA7A_HUMAN
P43146,DCC_HUMAN
Q8N715,CA065_HUMAN
Q92879,CELF1_HUMAN
Q8WVB6,CTF18_HUMAN
Q96C10,DHX58_HUMAN
O95125,ZN202_HUMAN
Q96SE0,ABHD1_HUMAN
P05534,1A24_HUMAN
Q6AHZ1,Z518A_HUMAN
Q8TCN5,ZN507_HUMAN
Q9H8Y5,ANKZ1_HUMAN
Q32NC0,CR021_HUMAN
Q8N8Z8,ZN441_HUMAN
Q2LD37,K1109_HUMAN
Q9UL68,MYT1L_HUMAN
Q8N2C7,UNC80_HUMAN
Q9NPI5,NRK2_HUMAN
Q13936,CAC1C_HUMAN
Q9H9D4,ZN408_HUMAN
Q6PJP8,DCR1A_HUMAN
Q96EX3,WDR34_HUMAN
A2VCL2,CC162_HUMAN
Q9H4K7,GTPB5_HUMAN
O75663,TIPRL_HUMAN
Q08379,GOGA2_HUMAN
Q96SD1,DCR1C_HUMAN
Q7Z6Z7,HUWE1_HUMAN
Q9NR82,KCNQ5_HUMAN
O00443,P3C2A_HUMAN
Q9Y248,PSF2_HUMAN
Q86YM7,HOME1_HUMAN
Q8IWU2,LMTK2_HUMAN
Q8NEV8,EXPH5_HUMAN
Q6W4X9,MUC6_HUMAN
Q5T7N7,F27E1_HUMAN
Q9Y5H0,PCDG3_HUMAN
Q0P6D6,CCD15_HUMAN
Q9P2G1,AKIB1_HUMAN
Q8NF99,ZN397_HUMAN
Q8NEZ4,MLL3_HUMAN
Q6TFL3,CI093_HUMAN
Q9H2X3,CLC4M_HUMAN
Q6UX68,XKR5_HUMAN
Q9BUN1,CA056_HUMAN
Q12923,PTN13_HUMAN
Q96MK2,FA65C_HUMAN
Q8IZU9,KIRR3_HUMAN
Q2TAK8,MUM1_HUMAN
Q8IYT3,CF097_HUMAN
Q8TDF5,NETO1_HUMAN
Q8IXE1,OR4N5_HUMAN
Q9UHD9,UBQL2_HUMAN
Q9UH99,SUN2_HUMAN
Q96BR6,ZN669_HUMAN
Q5T0Z8,CF132_HUMAN
Q99447,PCY2_HUMAN
Q9P270,SLAI2_HUMAN
Q6ZN30,BNC2_HUMAN
O75970,MPDZ_HUMAN
Q9UIG0,BAZ1B_HUMAN
Q14576,ELAV3_HUMAN
Q8WXI7,MUC16_HUMAN
A1A519,F170A_HUMAN
Q13464,ROCK1_HUMAN
Q6S5H4,POTEB_HUMAN
P98177,FOXO4_HUMAN
O15155,BET1_HUMAN
Q13395,TARB1_HUMAN
Q96B70,LENG9_HUMAN
Q9UDY8,MALT1_HUMAN
P17098,ZNF8_HUMAN
Q8N2G8,GHDC_HUMAN
P19474,RO52_HUMAN
O95425,SVIL_HUMAN
P49326,FMO5_HUMAN
Q92560,BAP1_HUMAN
Q674R7,ATG9B_HUMAN
Q8IVL0,NAV3_HUMAN
O75165,DJC13_HUMAN
Q8NFH8,REPS2_HUMAN
P30566,PUR8_HUMAN
P28908,TNR8_HUMAN
O95900,TRUB2_HUMAN
P10314,1A32_HUMAN
Q8IZF5,GP113_HUMAN
Q6ZSB9,ZBT49_HUMAN
Q96P26,5NT1B_HUMAN
Q8TD84,DSCL1_HUMAN
P14091,CATE_HUMAN
Q9NP92,RT30_HUMAN
Q92481,AP2B_HUMAN
Q68DE3,K2018_HUMAN
Q9H4Z2,ZN335_HUMAN
Q9UPQ0,LIMC1_HUMAN
Q9NU63,ZFP57_HUMAN
Q5JWR5,DOP1_HUMAN
O43432,IF4G3_HUMAN
Q92804,RBP56_HUMAN
Q15596,NCOA2_HUMAN
Q96CP6,GRM1A_HUMAN
Q14204,DYHC1_HUMAN
Q9UPN6,RBM16_HUMAN
Q68DN1,CB016_HUMAN
Q9H0I2,CP048_HUMAN
Q15051,IQCB1_HUMAN
Q8IYY4,DZI1L_HUMAN
Q9UHQ4,BAP29_HUMAN
Q9C0C2,TB182_HUMAN
Q8IY84,NIM1_HUMAN
P43116,PE2R2_HUMAN
Q8TCQ1,MARH1_HUMAN
Q12860,CNTN1_HUMAN
Q5SXM2,SNPC4_HUMAN
Q5VTR2,BRE1A_HUMAN
Q58EX7,PKHG4_HUMAN
Q3BBV2,NBPF8_HUMAN
Q9NVR2,INT10_HUMAN
P12882,MYH1_HUMAN
Q5VUJ5,AGAP7_HUMAN
O00507,USP9Y_HUMAN
O43361,ZN749_HUMAN
Q9UBL0,ARP21_HUMAN
Q9UKP4,ATS7_HUMAN
Q8NEM2,SHCBP_HUMAN
Q7RTR0,NALP9_HUMAN
P05106,ITB3_HUMAN
Q9ULJ7,ANR50_HUMAN
Q9UKJ3,GPTC8_HUMAN
O43251,RBM9_HUMAN
Q14683,SMC1A_HUMAN
Q86UD0,CI140_HUMAN
Q9BZA7,PC11X_HUMAN
P20810,ICAL_HUMAN
O15018,PDZD2_HUMAN
Q14207,NPAT_HUMAN
Q4VX67,F75A4_HUMAN
Q96BT1,CC049_HUMAN
Q9BVJ6,UT14A_HUMAN
Q99593,TBX5_HUMAN
P06734,FCER2_HUMAN
P17480,UBF1_HUMAN
Q14980,NUMA1_HUMAN
Q8N1N0,CLC4F_HUMAN
P61550,ENT1_HUMAN
Q2V2M9,FHOD3_HUMAN
P25205,MCM3_HUMAN
A1L4M7,CU034_HUMAN
Q9HBJ7,UBP29_HUMAN
Q4KMG0,CDON_HUMAN
Q09472,EP300_HUMAN
Q16643,DREB_HUMAN
Q9H4M7,PKHA4_HUMAN
Q8NDV3,SMC1B_HUMAN
P11169,GTR3_HUMAN
Q8IZH2,XRN1_HUMAN
Q8IWN7,RP1L1_HUMAN
Q00987,MDM2_HUMAN
P01374,TNFB_HUMAN
Q9UII4,HERC5_HUMAN
Q6ZRS4,CC129_HUMAN
Q96DU7,IP3KC_HUMAN
Q16827,PTPRO_HUMAN
Q86WN1,FCSD1_HUMAN
Q7Z6K4,NRARP_HUMAN
O76080,ZFAN5_HUMAN
Q05996,ZP2_HUMAN
Q8NB42,ZN527_HUMAN
P49750,YLPM1_HUMAN
Q9NRD8,DUOX2_HUMAN
A2RUB6,CCD66_HUMAN
Q969J2,ZKSC4_HUMAN
Q5RGS2,F75A2_HUMAN
Q99743,NPAS2_HUMAN
P20333,TNR1B_HUMAN
Q6S545,POTEH_HUMAN
Q8IWJ2,GCC2_HUMAN
Q96JF0,SIAT2_HUMAN
Q92613,JADE3_HUMAN
Q7Z3E2,CJ118_HUMAN
Q8NHS2,AATC2_HUMAN
Q13439,GOGA4_HUMAN
O60336,MABP1_HUMAN
Q9BRP7,FDXA1_HUMAN
Q9H2K8,TAOK3_HUMAN
Q7Z7B0,FLIP1_HUMAN
A6ND21,UBFL3_HUMAN
Q5UIP0,RIF1_HUMAN
O75128,COBL_HUMAN
Q9NSK0,KLC4_HUMAN
Q5SRD3,AGAP8_HUMAN
Q86YN6,PRGC2_HUMAN
A6NI47,YN008_HUMAN
Q9UBG3,CRNN_HUMAN
Q8WZ74,CTTB2_HUMAN
Q86WZ6,ZN227_HUMAN
O75363,BCAS1_HUMAN
Q06732,ZN33B_HUMAN
P54253,ATX1_HUMAN
P78380,OLR1_HUMAN
Q8NA57,CL050_HUMAN
P16452,EPB42_HUMAN
P42331,RHG25_HUMAN
P60509,ERB1_HUMAN
Q9Y5E4,PCDB5_HUMAN
O60281,ZN292_HUMAN
O14646,CHD1_HUMAN
Q8TF39,ZN483_HUMAN
Q9BVV6,K0586_HUMAN
Q71F56,MD13L_HUMAN
Q96PK2,MACF4_HUMAN
Q9H799,CE042_HUMAN
Q6ZU65,UBN2_HUMAN
Q7Z5H4,VN1R5_HUMAN
Q8NFQ8,TOIP2_HUMAN
Q86W24,NAL14_HUMAN
Q9H2D6,TARA_HUMAN
Q5MJ10,SPXN2_HUMAN
Q86WI3,NLRC5_HUMAN
Q8N1N4,K2C78_HUMAN
Q5QGS0,K2022_HUMAN
Q7RTW8,OTOAN_HUMAN
B2RU33,POTEC_HUMAN
P20702,ITAX_HUMAN
Q96KW9,CM028_HUMAN
P42858,HD_HUMAN
O15085,ARHGB_HUMAN
Q9UGK8,SRGEF_HUMAN
Q53T94,TAF1B_HUMAN
Q3BBV1,NBPFK_HUMAN
Q9P2H5,UBP35_HUMAN
Q5VW22,AGAP6_HUMAN
Q9UIE0,ZN230_HUMAN
Q53SF7,COBL1_HUMAN
Q9H6S3,ES8L2_HUMAN
Q9NSG2,CA112_HUMAN
Q13433,S39A6_HUMAN
Q9NX31,CT111_HUMAN
Q96B86,RGMA_HUMAN
Q14524,SCN5A_HUMAN
Q96NL6,SCLT1_HUMAN
O14978,ZN263_HUMAN
A6NCI4,VWA3A_HUMAN
Q9Y5G6,PCDG7_HUMAN
Q06730,ZN33A_HUMAN
Q9P1A6,DLGP2_HUMAN
Q8WWA1,TMM40_HUMAN
Q9H160,ING2_HUMAN
O00592,PODXL_HUMAN
O95267,GRP1_HUMAN
Q96GM5,SMRD1_HUMAN
Q2M3C6,CO027_HUMAN
Q5FWF5,ESCO1_HUMAN
Q6ZVT6,CC067_HUMAN
Q69YW0,CA222_HUMAN
P01042,KNG1_HUMAN
P0C221,CN038_HUMAN
Q6ZSZ5,ARHGI_HUMAN
Q14966,ZN638_HUMAN
Q96HY6,DDRGK_HUMAN
Q9Y603,ETV7_HUMAN
Q05469,LIPS_HUMAN
O14578,CTRO_HUMAN
Q8WXG6,MADD_HUMAN
Q96K83,ZN521_HUMAN
Q96MM7,H6ST2_HUMAN
Q92574,TSC1_HUMAN
Q9H992,MARH7_HUMAN
Q8NA42,ZN383_HUMAN
A8MVX0,ARG33_HUMAN
Q9UQF2,JIP1_HUMAN
P01854,IGHE_HUMAN
Q5M9N0,CD158_HUMAN
Q9BXM9,FSD1L_HUMAN
Q8TE67,ES8L3_HUMAN
Q13148,TADBP_HUMAN
Q8IW19,APLF_HUMAN
Q13477,MADCA_HUMAN
Q8TBY9,WDR66_HUMAN
Q8IZL2,MAML2_HUMAN
O15047,SET1A_HUMAN
Q04323,UBXN1_HUMAN
Q96BR9,ZBT8A_HUMAN
Q9H633,RPP21_HUMAN
Q86Y13,DZIP3_HUMAN
Q7Z4L5,TT21B_HUMAN
Q92878,RAD50_HUMAN
P42261,GRIA1_HUMAN
Q9UPS6,SET1B_HUMAN
P98160,PGBM_HUMAN
Q2M1Z3,RHG31_HUMAN
O43593,HAIR_HUMAN
Q9UKL3,C8AP2_HUMAN
Q6ZTK2,YP015_HUMAN
Q9H320,VCX1_HUMAN
P05783,K1C18_HUMAN
Q13535,ATR_HUMAN
Q15572,TAF1C_HUMAN
Q9Y2G4,ANKR6_HUMAN
Q96GE4,CCD45_HUMAN
Q7Z2W4,ZCCHV_HUMAN
Q9BR26,CT123_HUMAN
P08779,K1C16_HUMAN
O95263,PDE8B_HUMAN
Q6ZN57,ZFP2_HUMAN
Q5T0B9,ZN362_HUMAN
Q5D862,FILA2_HUMAN
Q504Y0,S39AC_HUMAN
P40424,PBX1_HUMAN
Q5VST9,OBSCN_HUMAN
Q99081,HTF4_HUMAN
Q5VV41,ARHGG_HUMAN
Q5H9L2,TCAL5_HUMAN
O75116,ROCK2_HUMAN
Q4UJ75,A20A4_HUMAN
Q92835,SHIP1_HUMAN
Q13573,SNW1_HUMAN
Q9H7R0,ZN442_HUMAN
Q92540,SMG7_HUMAN
Q9P0G3,KLK14_HUMAN
Q02446,SP4_HUMAN
O75616,ERAL_HUMAN
P0C869,PA24B_HUMAN
Q8IZQ1,WDFY3_HUMAN
Q8N944,F123C_HUMAN
Q5T0N1,TTC18_HUMAN
Q6T4R5,NHS_HUMAN
O15078,CE290_HUMAN
O95402,MED26_HUMAN
Q9Y2X9,ZN281_HUMAN
A6NFA0,YI007_HUMAN
Q14031,CO4A6_HUMAN
Q99741,CDC6_HUMAN
Q32M78,ZN699_HUMAN
Q15032,R3HD1_HUMAN
Q6UY14,ATL4_HUMAN
O15516,CLOCK_HUMAN
Q9UKN1,MUC12_HUMAN
O95747,OXSR1_HUMAN
O15231,ZN185_HUMAN
Q8N3K9,CMYA5_HUMAN
Q9BW19,KIFC1_HUMAN
Q8TF47,ZFP90_HUMAN
Q9UBY5,LPAR3_HUMAN
Q8N8P7,CK044_HUMAN
Q9UL59,ZN214_HUMAN
Q3KR37,GRM1B_HUMAN
Q8TDB8,GTR14_HUMAN
Q9Y3C5,RNF11_HUMAN
Q9H425,CA198_HUMAN
A6NGN4,PRA25_HUMAN
Q5TH69,BIG3_HUMAN
P06401,PRGR_HUMAN
Q6ZVT0,TTL10_HUMAN
Q8TEU7,RPGF6_HUMAN
A8MWS5,NBP6L_HUMAN
O43861,ATP9B_HUMAN
O14598,VCY1_HUMAN
Q96D09,GASP2_HUMAN
Q9H6D7,HAUS4_HUMAN
Q9NVP1,DDX18_HUMAN
Q5QJ38,TCHL1_HUMAN
Q8IWB4,F75A7_HUMAN
Q5T2Q4,CCYL2_HUMAN
P04080,CYTB_HUMAN
Q9HCK8,CHD8_HUMAN
Q8TAV4,STML3_HUMAN
Q01954,BNC1_HUMAN
P46821,MAP1B_HUMAN
Q6UB98,ANR12_HUMAN
O14497,ARI1A_HUMAN
Q5H9L4,TAF7L_HUMAN
Q8TCU4,ALMS1_HUMAN
Q9BTC0,DIDO1_HUMAN
Q86W11,Z397O_HUMAN
O76011,KRT34_HUMAN
Q8TF27,AGA11_HUMAN
O95155,UBE4B_HUMAN
O75113,N4BP1_HUMAN
P52747,ZN143_HUMAN
Q92817,EVPL_HUMAN
P13611,CSPG2_HUMAN
Q6ZUB1,CI079_HUMAN
Q9C0D2,K1731_HUMAN
Q9BXT5,TEX15_HUMAN
Q7Z589,EMSY_HUMAN
Q6P2Q9,PRP8_HUMAN
Q9H6Z4,RANB3_HUMAN
Q8WWI1,LMO7_HUMAN
Q14739,LBR_HUMAN
O60330,PCDGC_HUMAN
Q8WXR4,MYO3B_HUMAN
Q8ND99,YS038_HUMAN
Q86UQ0,ZN589_HUMAN
Q9Y6J9,TAF6L_HUMAN
P55197,AF10_HUMAN
O60504,VINEX_HUMAN
Q9NT68,TEN2_HUMAN
O15016,TRI66_HUMAN
A6NNL9,F18A5_HUMAN
Q5VZL5,ZMYM4_HUMAN
Q9HCF4,ALO17_HUMAN
Q9NS68,TNR19_HUMAN
Q9BRR9,RHG09_HUMAN
Q8IYX8,CE57R_HUMAN
Q9NZW4,DSPP_HUMAN
O43310,CTIF_HUMAN
P30455,1A36_HUMAN
Q5W0B7,FA23A_HUMAN
Q96FZ7,CHMP6_HUMAN
Q96Q89,KI20B_HUMAN
Q9H307,PININ_HUMAN
Q6NTE8,CE045_HUMAN
Q9Y4D8,K0614_HUMAN
A2RU30,K0748_HUMAN
Q9UNY4,TTF2_HUMAN
P30443,1A01_HUMAN
Q7Z4Q2,HEAT3_HUMAN
Q711Q0,CJ071_HUMAN
Q9BZ81,MAGB5_HUMAN
O00165,HAX1_HUMAN
Q6PJ69,TRI65_HUMAN
Q9BXW9,FACD2_HUMAN
P00451,FA8_HUMAN
Q96NH3,BROMI_HUMAN
Q9BW04,SARG_HUMAN
P16190,1A33_HUMAN
A4UGR9,XIRP2_HUMAN
Q5VZK9,LR16A_HUMAN
P30475,1B39_HUMAN
Q68CZ6,HAUS3_HUMAN
Q96LD4,TRI47_HUMAN
O15357,SHIP2_HUMAN
Q7RTP6,MICA3_HUMAN
Q5CZA5,ZN805_HUMAN
Q2KHR2,RFX7_HUMAN
Q4AC94,C2CD3_HUMAN
P17097,ZNF7_HUMAN
Q9NX65,ZN434_HUMAN
Q8N2E2,VWDE_HUMAN
Q92698,RAD54_HUMAN
Q9BYV6,TRI55_HUMAN
P07306,ASGR1_HUMAN
P18583,SON_HUMAN
P54296,MYOM2_HUMAN
Q05084,ICA69_HUMAN
Q86UN6,AKA28_HUMAN
O75604,UBP2_HUMAN
Q9H2Y7,ZF106_HUMAN
Q5SVZ6,ZMYM1_HUMAN
Q9HCJ3,RAVR2_HUMAN
Q5T8A7,K0649_HUMAN
O43399,TPD54_HUMAN
Q9C0C7,AMRA1_HUMAN
P30456,1A43_HUMAN
P35680,HNF1B_HUMAN
Q86VW2,GEFT_HUMAN
Q00975,CAC1B_HUMAN
Q96QE4,LR37B_HUMAN
Q9NQW1,SC31B_HUMAN
Q9BXX0,EMIL2_HUMAN
P15822,ZEP1_HUMAN
Q9BZW8,CD244_HUMAN
Q8NDX5,PHC3_HUMAN
Q9Y5H3,PCDGA_HUMAN
Q9Y5H4,PCDG1_HUMAN
Q6V1P9,PCD23_HUMAN
Q9BR84,ZN559_HUMAN
Q969Y0,FA55C_HUMAN
Q92887,MRP2_HUMAN
A1L390,PKHG3_HUMAN
Q9NW08,RPC2_HUMAN
P13746,1A11_HUMAN
Q5SNX5,F27E2_HUMAN
Q92794,MYST3_HUMAN
Q96SB4,SRPK1_HUMAN
Q15172,2A5A_HUMAN
Q8WTR7,ZN473_HUMAN
A6NNH2,F90AL_HUMAN
Q5SNT6,FA21B_HUMAN
O00213,APBB1_HUMAN
Q70J99,UN13D_HUMAN
Q9P2B4,CT2NL_HUMAN
Q13136,LIPA1_HUMAN
Q96L91,EP400_HUMAN
Q6ZR49,UK1AS_HUMAN
P52630,STAT2_HUMAN
Q8IVL1,NAV2_HUMAN
Q9BQF6,SENP7_HUMAN
P55199,ELL_HUMAN
Q6VMQ6,MCAF1_HUMAN
Q9BV73,CP250_HUMAN
O14513,NCKP5_HUMAN
Q9Y3C6,PPIL1_HUMAN
O75376,NCOR1_HUMAN
Q9Y5G9,PCDG4_HUMAN
Q70EL1,UBP54_HUMAN
O43679,LDB2_HUMAN
Q99767,APBA2_HUMAN
Q8ND71,GIMA8_HUMAN
Q86UK0,ABCAC_HUMAN
P56199,ITA1_HUMAN
P78364,PHC1_HUMAN
O75170,SAPS2_HUMAN
Q8WUM0,NU133_HUMAN
Q9BUR5,APOO_HUMAN
Q9P0K7,RAI14_HUMAN
Q9C000,NALP1_HUMAN
Q6ZMV7,LEKR1_HUMAN
Q96LC9,BMF_HUMAN
Q96T58,MINT_HUMAN
Q7Z6J8,UB2CB_HUMAN
Q8IY92,SLX4_HUMAN
Q9Y600,CSAD_HUMAN
P78527,PRKDC_HUMAN
Q7Z5N4,SDK1_HUMAN
Q15878,CAC1E_HUMAN
P30512,1A29_HUMAN
A6NEA5,U627B_HUMAN
A5A3E0,POTEF_HUMAN
Q9H2M9,RBGPR_HUMAN
P43364,MAGAB_HUMAN
O75427,LRCH4_HUMAN
Q8TBA6,GOGA5_HUMAN
Q9NZL3,ZN224_HUMAN
Q96E29,MTER1_HUMAN
A6NEC5,F18A6_HUMAN
Q5VW38,GP107_HUMAN
A8MVW0,F1712_HUMAN
Q16656,NRF1_HUMAN
Q9BZ95,NSD3_HUMAN
P12757,SKIL_HUMAN
Q9BX66,SRBS1_HUMAN
Q96NG5,ZN558_HUMAN
Q8IZT6,ASPM_HUMAN
P56962,STX17_HUMAN
Q92754,AP2C_HUMAN
Q9Y5V3,MAGD1_HUMAN
Q9ULH0,KDIS_HUMAN
Q53G59,KLH12_HUMAN
Q6I9Y2,THOC7_HUMAN
Q5T2P9,AGA10_HUMAN
Q15776,ZN192_HUMAN
P17036,ZNF3_HUMAN
Q01082,SPTB2_HUMAN
P05060,SCG1_HUMAN
Q8TEL6,TP4AP_HUMAN
Q96Q15,SMG1_HUMAN
Q9Y4F3,LKAP_HUMAN
Q9UK61,CC063_HUMAN
P15622,ZN250_HUMAN
Q8ND82,Z280C_HUMAN
O15091,MRRP3_HUMAN
Q9Y228,T3JAM_HUMAN
Q7Z3D4,LYSM3_HUMAN
Q9Y5H1,PCDG2_HUMAN
Q9HAW4,CLSPN_HUMAN
P52742,ZN135_HUMAN
Q641Q2,FA21A_HUMAN
Q14766,LTBP1_HUMAN
Q92900,RENT1_HUMAN
Q9BZ76,CNTP3_HUMAN
Q5UAW9,GP157_HUMAN
Q9Y4F4,F179B_HUMAN
P01877,IGHA2_HUMAN
Q9NQ90,ANO2_HUMAN
Q15714,T22D1_HUMAN
O75366,AVIL_HUMAN
Q68CZ1,FTM_HUMAN
Q96MY1,CT112_HUMAN
Q6ZRS2,SRCAP_HUMAN
Q6ZRI0,OTOGL_HUMAN
Q16610,ECM1_HUMAN
O94979,SC31A_HUMAN
Q9H321,VCX3B_HUMAN
Q9HBL0,TENS1_HUMAN
Q14BN4,SLMAP_HUMAN
Q9Y4K1,AIM1_HUMAN
Q9ULV3,CIZ1_HUMAN
Q8WUX9,CHMP7_HUMAN
Q6KC79,NIPBL_HUMAN
Q6UVK1,CSPG4_HUMAN
P58397,ATS12_HUMAN
Q9P2J8,ZN624_HUMAN
Q96RN1,S26A8_HUMAN
Q12929,EPS8_HUMAN
Q9HCU4,CELR2_HUMAN
A6H8Y1,BDP1_HUMAN
Q96CB8,INT12_HUMAN
O00400,ACATN_HUMAN
P30447,1A23_HUMAN
O95613,PCNT_HUMAN
Q99650,OSMR_HUMAN
Q6XPR3,RPTN_HUMAN
Q9UK12,ZN222_HUMAN
Q8N998,CCD89_HUMAN
A6NC98,CC88B_HUMAN
Q6P3W6,NBPFA_HUMAN
Q8TBY8,PMFBP_HUMAN
O94913,PCF11_HUMAN
Q9Y2V0,CO041_HUMAN
Q8NBB4,ZSCA1_HUMAN
Q8N7X2,CI173_HUMAN
P30498,1B78_HUMAN
P42229,STA5A_HUMAN
Q9Y5A9,YTHD2_HUMAN
P51816,AFF2_HUMAN
Q9UKM7,MA1B1_HUMAN
Q12830,BPTF_HUMAN
Q8NE62,CHDH_HUMAN
Q13952,NFYC_HUMAN
O75074,LRP3_HUMAN
Q6DJT9,PLAG1_HUMAN
Q08499,PDE4D_HUMAN
Q6PJW8,CNST_HUMAN
P01266,THYG_HUMAN
Q8TEY7,UBP33_HUMAN
P38398,BRCA1_HUMAN
P00519,ABL1_HUMAN
Q8NDH6,ICA1L_HUMAN
Q76L83,ASXL2_HUMAN
Q96LC7,SIG10_HUMAN
P46020,KPB1_HUMAN
P46937,YAP1_HUMAN
Q14157,UBP2L_HUMAN
P62502,LCN6_HUMAN
O75459,GAGB1_HUMAN
A6NDD8,NBPFL_HUMAN
Q96NM4,TOX2_HUMAN
A1L170,CA226_HUMAN
Q5T1R4,ZEP3_HUMAN
Q7Z7G1,CLNK_HUMAN
Q86VE3,SATL1_HUMAN
Q8NBR6,FA63B_HUMAN
Q8IXL7,MSRB3_HUMAN
Q9Y2H2,SAC2_HUMAN
Q5TYW2,A20A1_HUMAN
Q5TCS8,AKD2_HUMAN
Q9NSB8,HOME2_HUMAN
Q8NEY8,PPHLN_HUMAN
Q86Y26,NUT_HUMAN
Q8TEM1,PO210_HUMAN
Q02952,AKA12_HUMAN
Q86W25,NAL13_HUMAN
Q9Y2K3,MYH15_HUMAN
Q8IY42,CD019_HUMAN
Q16849,PTPRN_HUMAN
Q5SRE5,NU188_HUMAN
O43933,PEX1_HUMAN
Q8TEW6,DOK4_HUMAN
Q8WWW0,RASF5_HUMAN
Q96AY4,TTC28_HUMAN
Q13972,RGRF1_HUMAN
Q9H7N4,SFR19_HUMAN
A6NE52,K1875_HUMAN
Q15147,PLCB4_HUMAN
Q8N3D4,EH1L1_HUMAN
Q5H9R4,ARMX4_HUMAN
Q6NW34,CC017_HUMAN
Q56UN5,YSK4_HUMAN
P36269,GGT5_HUMAN
Q8NF64,ZMIZ2_HUMAN
Q49AJ0,F135B_HUMAN
Q06190,P2R3A_HUMAN
Q96Q42,ALS2_HUMAN
Q86XD5,F131B_HUMAN
Q6PH85,DCNL2_HUMAN
Q8NB25,F184A_HUMAN
Q5T7B8,KIF24_HUMAN
Q5VU36,F75A5_HUMAN
Q01484,ANK2_HUMAN
Q1X8D7,LRC36_HUMAN
Q86T75,NBPFB_HUMAN
Q92562,FIG4_HUMAN
Q96K21,ZFY19_HUMAN
P15144,AMPN_HUMAN
Q6ZSR9,YJ005_HUMAN
Q8TAT6,NPL4_HUMAN
Q5JSZ5,BA2L1_HUMAN
O75912,DGKI_HUMAN
Q5CZ79,AN20B_HUMAN
Q96NI6,LRFN5_HUMAN
Q8N1E2,LYG1_HUMAN
Q969E4,TCAL3_HUMAN
Q9NRJ4,TULP4_HUMAN
Q96AC6,KIFC2_HUMAN
Q9P2D7,DYH1_HUMAN
P54277,PMS1_HUMAN
Q96I99,SUCB2_HUMAN
Q9HCM3,K1549_HUMAN
Q32MZ4,LRRF1_HUMAN
Q9BX69,CARD6_HUMAN
P17020,ZNF16_HUMAN
Q9UJW7,ZN229_HUMAN
Q8ND04,SMG8_HUMAN
Q8NDL9,CBPC5_HUMAN
Q9Y2F5,K0947_HUMAN
Q12802,AKP13_HUMAN
O60522,TDRD6_HUMAN
Q8NET4,RGAG1_HUMAN
P21854,CD72_HUMAN
P04275,VWF_HUMAN
Q9NYI0,PSD3_HUMAN
Q6PIU1,KCNV1_HUMAN
O60318,MCM3A_HUMAN
Q9UPS8,ANR26_HUMAN
Q9Y2L6,FRM4B_HUMAN
O14522,PTPRT_HUMAN
Q9H0K4,RSH6A_HUMAN
Q96JN0,LCOR_HUMAN
Q9Y5G5,PCDG8_HUMAN
Q9BYP7,WNK3_HUMAN
Q96K31,CH076_HUMAN
Q93033,IGSF2_HUMAN
Q5VUR7,A20A3_HUMAN
Q6PI97,CK088_HUMAN
O95486,SC24A_HUMAN
Q96J84,KIRR1_HUMAN
Q9UPZ3,HPS5_HUMAN
Q15013,MD2BP_HUMAN
Q86VH2,KIF27_HUMAN
P08195,4F2_HUMAN
P07357,CO8A_HUMAN
Q9NVH2,INT7_HUMAN
Q9UIH9,KLF15_HUMAN
Q5HY92,FIGN_HUMAN
Q86WZ0,HEAT4_HUMAN
Q53EZ4,CEP55_HUMAN
O00555,CAC1A_HUMAN
Q9H2G2,SLK_HUMAN
P04279,SEMG1_HUMAN
Q8N7X0,CAN7L_HUMAN
Q93008,USP9X_HUMAN
P51587,BRCA2_HUMAN
A6NM28,ZFP92_HUMAN
O00291,HIP1_HUMAN
P18462,1A25_HUMAN
Q8NDB6,FA156_HUMAN
Q01860,PO5F1_HUMAN
Q9Y616,IRAK3_HUMAN
O75962,TRIO_HUMAN
O60673,DPOLZ_HUMAN
Q8IZJ1,UNC5B_HUMAN
Q9UL36,ZN236_HUMAN
O14974,MYPT1_HUMAN
P15924,DESP_HUMAN
Q9UI26,IPO11_HUMAN
Q8TC21,ZN596_HUMAN
Q5SYE7,NHSL1_HUMAN
Q99933,BAG1_HUMAN
O94916,NFAT5_HUMAN
A6NKB5,PCX2_HUMAN
O95677,EYA4_HUMAN
Q969Q1,TRI63_HUMAN
Q3T8J9,GON4L_HUMAN
Q9UGN4,CLM8_HUMAN
P16189,1A31_HUMAN
Q8TD10,MIPO1_HUMAN
Q6N022,TEN4_HUMAN
A6NF34,ANTRL_HUMAN
Q9Y2I6,NINL_HUMAN
Q96PB7,NOE3_HUMAN
Q13349,ITAD_HUMAN
P31629,ZEP2_HUMAN
Q7Z6G8,ANS1B_HUMAN
P35222,CTNB1_HUMAN
Q16281,CNGA3_HUMAN
Q92538,GBF1_HUMAN
Q8N7Z5,ANR31_HUMAN
Q9Y5G7,PCDG6_HUMAN
Q9NZV7,ZIM2_HUMAN
Q9NQ75,CASS4_HUMAN
Q9H009,NACA2_HUMAN
Q96EK2,PF21B_HUMAN
Q9BSV6,SEN34_HUMAN
Q9ULR0,ISY1_HUMAN
Q5T6F2,UBAP2_HUMAN
Q8TDW7,FAT3_HUMAN
Q9H0D2,ZN541_HUMAN
O60229,KALRN_HUMAN
Q96GG9,DCNL1_HUMAN
Q8IZF0,NALCN_HUMAN
Q9Y6J0,CABIN_HUMAN
Q9UC07,ZNF69_HUMAN
Q13753,LAMC2_HUMAN
Q99541,PLIN2_HUMAN
P06315,KV501_HUMAN
O43572,AKA10_HUMAN
Q5JVG2,ZN484_HUMAN
Q9BXB7,SPT16_HUMAN
P49683,PRLHR_HUMAN
P30450,1A26_HUMAN
Q96QT6,PHF12_HUMAN
Q8NAP8,ZBT8B_HUMAN
Q8IVF2,AHNK2_HUMAN
Q17RD7,SYT16_HUMAN
Q14789,GOGB1_HUMAN
O00189,AP4M1_HUMAN
Q9BSJ5,CQ080_HUMAN
Q96EN8,MOCOS_HUMAN
Q9Y2N7,HIF3A_HUMAN
Q8IUG5,MY18B_HUMAN
Q9P2P6,STAR9_HUMAN
Q7Z2D5,LPPR4_HUMAN
P53539,FOSB_HUMAN
Q6PFW1,VIP1_HUMAN
Q96GS6,F18A1_HUMAN
Q8NFD5,ARI1B_HUMAN
Q86YR6,POTED_HUMAN
P01876,IGHA1_HUMAN
Q5VSJ3,FA23B_HUMAN
P35579,MYH9_HUMAN
P0CB47,UBFL1_HUMAN
Q15326,ZMY11_HUMAN
Q92625,ANS1A_HUMAN
Q107X0,KRIP1_HUMAN
Q4G0X9,CCD40_HUMAN
O00409,FOXN3_HUMAN
Q8WXX7,AUTS2_HUMAN
Q9Y6F1,PARP3_HUMAN
Q6DHV7,ADAL_HUMAN
Q96QZ7,MAGI1_HUMAN
Q9UGL1,KDM5B_HUMAN
Q5VYP0,F75A3_HUMAN
Q6DT37,MRCKG_HUMAN
Q8WXW3,PIBF1_HUMAN
Q9UGU0,TCF20_HUMAN
P30459,1A74_HUMAN
P15927,RFA2_HUMAN
Q9NY74,ETAA1_HUMAN
Q8N680,ZBTB2_HUMAN
Q13202,DUS8_HUMAN
Q86TJ5,ZN554_HUMAN
Q14678,KANK1_HUMAN
O60346,PHLP1_HUMAN
Q86SQ6,GP123_HUMAN
Q8TB22,SPT20_HUMAN
Q02383,SEMG2_HUMAN
Q8WZ42,TITIN_HUMAN
O43167,ZBT24_HUMAN
Q96N77,ZN641_HUMAN
Q9H497,TOR3A_HUMAN
P30462,1B14_HUMAN

(68 out of 2193 : 3%) Proteins with D or E at phoshporylated ST/Q +2 within an SCD
O43933,PEX1_HUMAN
Q9BXW9,FACD2_HUMAN
Q5VTR2,BRE1A_HUMAN
Q12872,SFRS8_HUMAN
Q9H7N4,SFR19_HUMAN
Q99767,APBA2_HUMAN
Q8TD55,PKHO2_HUMAN
Q6KC79,NIPBL_HUMAN
Q9UKV3,ACINU_HUMAN
P12270,TPR_HUMAN
Q92878,RAD50_HUMAN
Q7Z6Z7,HUWE1_HUMAN
Q9Y248,PSF2_HUMAN
Q14683,SMC1A_HUMAN
Q15013,MD2BP_HUMAN
Q14676,MDC1_HUMAN
P08195,4F2_HUMAN
Q9UQE7,SMC3_HUMAN
P16220,CREB1_HUMAN
Q8NF99,ZN397_HUMAN
Q8NFU5,IPMK_HUMAN
Q14207,NPAT_HUMAN
O14497,ARI1A_HUMAN
Q7Z2W4,ZCCHV_HUMAN
Q9BVJ6,UT14A_HUMAN
Q96K21,ZFY19_HUMAN
Q12888,TP53B_HUMAN
Q9BUN1,CA056_HUMAN
P25205,MCM3_HUMAN
Q969E4,TCAL3_HUMAN
Q16643,DREB_HUMAN
O95251,MYST2_HUMAN
P32519,ELF1_HUMAN
Q0VDD7,CS057_HUMAN
Q92887,MRP2_HUMAN
Q5VV41,ARHGG_HUMAN
O60271,JIP4_HUMAN
Q96T60,PNKP_HUMAN
O43296,ZN264_HUMAN
Q9Y6J9,TAF6L_HUMAN
P55197,AF10_HUMAN
P38398,BRCA1_HUMAN
Q9UNF1,MAGD2_HUMAN
Q15326,ZMY11_HUMAN
Q63ZY3,KANK2_HUMAN
Q9ULH0,KDIS_HUMAN
Q86W50,MET10_HUMAN
Q92794,MYST3_HUMAN
P00519,ABL1_HUMAN
O43310,CTIF_HUMAN
Q15776,ZN192_HUMAN
Q9Y2X9,ZN281_HUMAN
P46937,YAP1_HUMAN
Q96Q89,KI20B_HUMAN
Q01082,SPTB2_HUMAN
P05060,SCG1_HUMAN
O75459,GAGB1_HUMAN
Q9HAW4,CLSPN_HUMAN
Q96CP6,GRM1A_HUMAN
O95747,OXSR1_HUMAN
P32745,SSR3_HUMAN
Q9UPA5,BSN_HUMAN
Q92900,RENT1_HUMAN
Q8NDF8,PAPD5_HUMAN
Q9BSV6,SEN34_HUMAN
Q9C0C2,TB182_HUMAN
O96017,CHK2_HUMAN
Q9ULR0,ISY1_HUMAN

(39 out of 2193 : 1%) Proteins with D or E at phosphorylated ST/Q +3 within an SCD
Q5SW79,CE170_HUMAN
Q9UH99,SUN2_HUMAN
Q16643,DREB_HUMAN
Q9Y616,IRAK3_HUMAN
Q5VTR2,BRE1A_HUMAN
Q9H6Z4,RANB3_HUMAN
Q92793,CBP_HUMAN
Q9Y4E1,FA21C_HUMAN
Q12830,BPTF_HUMAN
Q9NQV6,PRD10_HUMAN
Q96T60,PNKP_HUMAN
O95239,KIF4A_HUMAN
Q9UKV3,ACINU_HUMAN
P38398,BRCA1_HUMAN
Q6PL18,ATAD2_HUMAN
Q7Z6Z7,HUWE1_HUMAN
Q15678,PTN14_HUMAN
Q14683,SMC1A_HUMAN
Q9UPZ3,HPS5_HUMAN
Q15013,MD2BP_HUMAN
Q9UQ84,EXO1_HUMAN
O15078,CE290_HUMAN
Q9UQE7,SMC3_HUMAN
P05060,SCG1_HUMAN
Q96Q15,SMG1_HUMAN
P15927,RFA2_HUMAN
Q5SNT6,FA21B_HUMAN
Q13315,ATM_HUMAN
Q9H2D6,TARA_HUMAN
Q641Q2,FA21A_HUMAN
Q7Z2W4,ZCCHV_HUMAN
O14757,CHK1_HUMAN
Q12888,TP53B_HUMAN
Q14980,NUMA1_HUMAN
Q6ZR49,UK1AS_HUMAN
P25205,MCM3_HUMAN
Q15398,DLGP5_HUMAN
Q6ZSR9,YJ005_HUMAN
Q9ULR0,ISY1_HUMAN

(93 out of 2193 : 4%) Proteins with D or E at phosphorylated ST/Q +2 or +3 within an SCD
Q5SW79,CE170_HUMAN
O43933,PEX1_HUMAN
Q9BXW9,FACD2_HUMAN
Q5VTR2,BRE1A_HUMAN
Q12872,SFRS8_HUMAN
Q9H7N4,SFR19_HUMAN
Q92793,CBP_HUMAN
Q99767,APBA2_HUMAN
Q9NQV6,PRD10_HUMAN
Q8TD55,PKHO2_HUMAN
O95239,KIF4A_HUMAN
Q6KC79,NIPBL_HUMAN
Q9UKV3,ACINU_HUMAN
P12270,TPR_HUMAN
Q92878,RAD50_HUMAN
Q7Z6Z7,HUWE1_HUMAN
Q15678,PTN14_HUMAN
Q14683,SMC1A_HUMAN
Q9Y248,PSF2_HUMAN
Q9UQ84,EXO1_HUMAN
Q9UPZ3,HPS5_HUMAN
Q15013,MD2BP_HUMAN
Q14676,MDC1_HUMAN
P08195,4F2_HUMAN
Q9UQE7,SMC3_HUMAN
P16220,CREB1_HUMAN
Q8NF99,ZN397_HUMAN
Q8NFU5,IPMK_HUMAN
Q14207,NPAT_HUMAN
O14497,ARI1A_HUMAN
Q13315,ATM_HUMAN
Q9H2D6,TARA_HUMAN
Q7Z2W4,ZCCHV_HUMAN
Q9BVJ6,UT14A_HUMAN
Q96K21,ZFY19_HUMAN
Q14980,NUMA1_HUMAN
Q12888,TP53B_HUMAN
Q9BUN1,CA056_HUMAN
P25205,MCM3_HUMAN
Q15398,DLGP5_HUMAN
Q6ZSR9,YJ005_HUMAN
Q9UH99,SUN2_HUMAN
Q9Y616,IRAK3_HUMAN
Q969E4,TCAL3_HUMAN
Q16643,DREB_HUMAN
O95251,MYST2_HUMAN
P32519,ELF1_HUMAN
Q9H6Z4,RANB3_HUMAN
Q9Y4E1,FA21C_HUMAN
Q0VDD7,CS057_HUMAN
Q12830,BPTF_HUMAN
Q92887,MRP2_HUMAN
Q5VV41,ARHGG_HUMAN
O60271,JIP4_HUMAN
Q96T60,PNKP_HUMAN
O43296,ZN264_HUMAN
Q9Y6J9,TAF6L_HUMAN
P55197,AF10_HUMAN
P38398,BRCA1_HUMAN
Q9UNF1,MAGD2_HUMAN
Q15326,ZMY11_HUMAN
Q63ZY3,KANK2_HUMAN
Q6PL18,ATAD2_HUMAN
Q9ULH0,KDIS_HUMAN
Q86W50,MET10_HUMAN
Q92794,MYST3_HUMAN
P00519,ABL1_HUMAN
O43310,CTIF_HUMAN
Q15776,ZN192_HUMAN
O15078,CE290_HUMAN
P46937,YAP1_HUMAN
Q9Y2X9,ZN281_HUMAN
Q96Q89,KI20B_HUMAN
Q01082,SPTB2_HUMAN
Q96Q15,SMG1_HUMAN
O75459,GAGB1_HUMAN
P05060,SCG1_HUMAN
P15927,RFA2_HUMAN
Q5SNT6,FA21B_HUMAN
Q9HAW4,CLSPN_HUMAN
Q96CP6,GRM1A_HUMAN
Q641Q2,FA21A_HUMAN
O95747,OXSR1_HUMAN
O14757,CHK1_HUMAN
P32745,SSR3_HUMAN
Q9UPA5,BSN_HUMAN
Q9BSV6,SEN34_HUMAN
Q8NDF8,PAPD5_HUMAN
Q92900,RENT1_HUMAN
Q6ZR49,UK1AS_HUMAN
O96017,CHK2_HUMAN
Q9C0C2,TB182_HUMAN
Q9ULR0,ISY1_HUMAN

(870 out of 2193 : 39%) Proteins with I or L at ST/Q +2 within an SCD
Q15751,HERC1_HUMAN
P12259,FA5_HUMAN
Q96SZ4,ZSC10_HUMAN
A8MT82,CTLFB_HUMAN
Q9NZ08,ERAP1_HUMAN
Q5VWN6,CJ018_HUMAN
Q96QP1,ALPK1_HUMAN
O15062,ZBTB5_HUMAN
Q96R06,SPAG5_HUMAN
O43776,SYNC_HUMAN
Q8WYB5,MYST4_HUMAN
P12270,TPR_HUMAN
Q9UKX2,MYH2_HUMAN
Q53SZ7,CB053_HUMAN
Q8TEQ6,GEMI5_HUMAN
O43313,ATMIN_HUMAN
Q5PRF9,SMAG2_HUMAN
Q8NFU5,IPMK_HUMAN
Q7Z6K3,PTAR1_HUMAN
Q8NFU7,TET1_HUMAN
O15068,MCF2L_HUMAN
Q8IWV1,LAX1_HUMAN
Q8NEM7,FA48A_HUMAN
Q5VYV7,CT094_HUMAN
A6NI79,CCD69_HUMAN
Q96SN8,CK5P2_HUMAN
Q86UR5,RIMS1_HUMAN
Q02224,CENPE_HUMAN
Q3L8U1,CHD9_HUMAN
Q9NVI1,FANCI_HUMAN
P51692,STA5B_HUMAN
Q9H1A4,APC1_HUMAN
A3KFT3,OR2M5_HUMAN
Q16659,MK06_HUMAN
Q9BZE4,NOG1_HUMAN
Q9UPU7,TBD2B_HUMAN
O60299,PRIP1_HUMAN
Q15047,SETB1_HUMAN
P21439,MDR3_HUMAN
P49590,SYHM_HUMAN
Q8NF50,DOCK8_HUMAN
Q5T6F0,DCA12_HUMAN
Q96R28,OR2M2_HUMAN
Q8WXG9,GPR98_HUMAN
Q5T3J3,CA103_HUMAN
Q6UXK5,LRRN1_HUMAN
Q8N8A4,GAH6_HUMAN
Q9UN71,PCDGG_HUMAN
P51523,ZNF84_HUMAN
P16144,ITB4_HUMAN
Q5TIA1,MEI1_HUMAN
Q6IMN6,CAPR2_HUMAN
Q6A163,K1C39_HUMAN
P20073,ANXA7_HUMAN
Q92771,DDX12_HUMAN
O60245,PCDH7_HUMAN
Q9NYB9,ABI2_HUMAN
A6NLW8,DUXA_HUMAN
Q96M86,DNHD1_HUMAN
Q9BX26,SYCP2_HUMAN
P41002,CCNF_HUMAN
Q29940,1B59_HUMAN
Q96L96,ALPK3_HUMAN
O15079,SNPH_HUMAN
Q96M85,YV008_HUMAN
Q5CZC0,FSIP2_HUMAN
Q9H4A3,WNK1_HUMAN
Q8NG83,OR2M3_HUMAN
Q8WXH0,SYNE2_HUMAN
Q9H792,SG269_HUMAN
O43149,ZZEF1_HUMAN
Q9UQ84,EXO1_HUMAN
Q8N1B4,VPS52_HUMAN
Q8N8S7,ENAH_HUMAN
P63132,POK5_HUMAN
A8MPP1,DD11L_HUMAN
Q13219,PAPP1_HUMAN
Q9HC78,ZBT20_HUMAN
P18464,1B51_HUMAN
Q9UPQ9,TNR6B_HUMAN
O95793,STAU1_HUMAN
Q8IY47,KBTB2_HUMAN
Q9H313,TTYH1_HUMAN
Q15398,DLGP5_HUMAN
Q6AI39,K0240_HUMAN
Q96DR7,SGEF_HUMAN
Q96HY7,DHTK1_HUMAN
Q01094,E2F1_HUMAN
P10072,HKR1_HUMAN
Q96FC9,DDX11_HUMAN
Q8WTW3,COG1_HUMAN
Q96RE9,ZN300_HUMAN
Q9HAN9,NMNA1_HUMAN
Q14765,STAT4_HUMAN
Q07864,DPOE1_HUMAN
Q8NG81,OR2M7_HUMAN
P35527,K1C9_HUMAN
Q92750,TAF4B_HUMAN
Q6ZMV9,KIF6_HUMAN
Q16650,TBR1_HUMAN
Q02930,CREB5_HUMAN
P23471,PTPRZ_HUMAN
Q13368,MPP3_HUMAN
Q8NF91,SYNE1_HUMAN
Q9UBD5,ORC3_HUMAN
P63136,POK17_HUMAN
Q9Y6V0,PCLO_HUMAN
P08047,SP1_HUMAN
Q9HBZ2,ARNT2_HUMAN
Q14863,PO6F1_HUMAN
Q8IY57,YAF2_HUMAN
Q0VD67,YP032_HUMAN
Q9H254,SPTN4_HUMAN
O60813,PRA11_HUMAN
Q9Y2G7,ZFP30_HUMAN
Q9P2E9,RRBP1_HUMAN
P30685,1B35_HUMAN
Q9HCE0,K1632_HUMAN
Q86XA9,HTR5A_HUMAN
Q9Y6N7,ROBO1_HUMAN
Q9H819,DJC18_HUMAN
P04114,APOB_HUMAN
P18146,EGR1_HUMAN
Q96PK6,RBM14_HUMAN
Q9H5U6,ZCHC4_HUMAN
Q9P1V8,CN174_HUMAN
Q86TP1,PRUNE_HUMAN
Q96LB3,IFT74_HUMAN
Q8TAQ5,ZN420_HUMAN
Q9NZQ8,TRPM5_HUMAN
Q6ZNA1,ZN836_HUMAN
O95447,LCA5L_HUMAN
Q8IX18,DHX40_HUMAN
Q14676,MDC1_HUMAN
Q9BXP5,SRRT_HUMAN
Q8NE31,FA13C_HUMAN
Q6W2J9,BCOR_HUMAN
Q9P1Q0,VPS54_HUMAN
Q5JU85,IQEC2_HUMAN
Q8IZU2,WDR17_HUMAN
Q9BQG0,MBB1A_HUMAN
Q12888,TP53B_HUMAN
Q3BBW0,NBPF9_HUMAN
Q9UJF2,NGAP_HUMAN
O95382,M3K6_HUMAN
O94842,TOX4_HUMAN
Q9HBT7,ZN287_HUMAN
Q9P2P5,HECW2_HUMAN
P32519,ELF1_HUMAN
P16112,PGCA_HUMAN
Q86VD1,MORC1_HUMAN
Q9P227,RHG23_HUMAN
P57679,EVC_HUMAN
O43296,ZN264_HUMAN
Q9BYE9,CDHR2_HUMAN
O00534,VMA5A_HUMAN
Q9P2G4,K1383_HUMAN
Q96NU0,CNT3B_HUMAN
Q969D9,TSLP_HUMAN
Q68CP9,ARID2_HUMAN
Q6PL18,ATAD2_HUMAN
P11532,DMD_HUMAN
P53367,ARFP1_HUMAN
Q76N32,CEP68_HUMAN
Q6ZV19,YF004_HUMAN
Q14CN2,CLCA4_HUMAN
Q96DP5,FMT_HUMAN
Q8IYD8,FANCM_HUMAN
O60282,KIF5C_HUMAN
Q6P461,ACSM6_HUMAN
Q8N9B8,RGF1A_HUMAN
Q9UFC0,LRWD1_HUMAN
Q9Y490,TLN1_HUMAN
P32745,SSR3_HUMAN
Q7Z3E1,PARPT_HUMAN
A6NIR3,AGAP5_HUMAN
Q9HCM1,CL035_HUMAN
A0AV02,S12A8_HUMAN
Q9C075,K1C23_HUMAN
Q96RL1,UIMC1_HUMAN
P39880,CUX1_HUMAN
Q92793,CBP_HUMAN
Q8IZF6,GP112_HUMAN
A2RUR9,C144A_HUMAN
O95239,KIF4A_HUMAN
Q8NB90,SPAT5_HUMAN
Q14562,DHX8_HUMAN
Q5SQ80,A20A2_HUMAN
Q9Y520,BA2L2_HUMAN
Q8TDI7,TMC2_HUMAN
P0C7T5,ATX1L_HUMAN
Q9HCU0,CD248_HUMAN
O94855,SC24D_HUMAN
O15405,TOX3_HUMAN
Q9QC07,POK7_HUMAN
B1AJZ9,FHAD1_HUMAN
P30260,CDC27_HUMAN
Q99698,LYST_HUMAN
P78348,ACCN2_HUMAN
Q8IV76,PASD1_HUMAN
Q13315,ATM_HUMAN
Q9UKX3,MYH13_HUMAN
Q12851,M4K2_HUMAN
P48736,PK3CG_HUMAN
Q14494,NF2L1_HUMAN
Q9NR99,MXRA5_HUMAN
P48634,BAT2_HUMAN
Q6UWE0,LRSM1_HUMAN
A6NMV5,PRA23_HUMAN
Q9UPN3,MACF1_HUMAN
Q96MT8,CEP63_HUMAN
Q8WXB4,ZN606_HUMAN
P04843,RPN1_HUMAN
Q6ZN55,ZN574_HUMAN
Q6ZS81,WDFY4_HUMAN
Q5VTM2,AGAP9_HUMAN
Q68CQ1,CA175_HUMAN
P30491,1B53_HUMAN
Q3V6T2,GRDN_HUMAN
Q8N141,ZFP82_HUMAN
Q8N5C8,TAB3_HUMAN
O95342,ABCBB_HUMAN
P08123,CO1A2_HUMAN
O15027,SC16A_HUMAN
P13533,MYH6_HUMAN
P78363,ABCA4_HUMAN
Q9UPQ3,AGAP1_HUMAN
O94915,FRYL_HUMAN
O60763,USO1_HUMAN
P46939,UTRO_HUMAN
Q6IE37,OVOS1_HUMAN
Q9UQB3,CTND2_HUMAN
Q9ULJ8,NEB1_HUMAN
Q3SYG4,PTHB1_HUMAN
Q92759,TF2H4_HUMAN
Q9NRE1,MMP26_HUMAN
Q8N4C6,NIN_HUMAN
Q8NA23,WDR31_HUMAN
A6NGG8,CB071_HUMAN
Q03001,BPA1_HUMAN
O75635,SPB7_HUMAN
Q9UBD0,HSFX1_HUMAN
P30466,1B18_HUMAN
Q7Z3S7,CA2D4_HUMAN
Q76LX8,ATS13_HUMAN
P98194,AT2C1_HUMAN
P16220,CREB1_HUMAN
Q86V85,GP180_HUMAN
Q8WWM7,ATX2L_HUMAN
Q8ND56,LS14A_HUMAN
P54098,DPOG1_HUMAN
Q70E73,RAPH1_HUMAN
Q13751,LAMB3_HUMAN
O14964,HGS_HUMAN
Q9UBC2,EP15R_HUMAN
O60231,DHX16_HUMAN
A0JNW5,UH1BL_HUMAN
Q5JNZ3,ZN311_HUMAN
Q8N660,NBPFF_HUMAN
Q9H094,NBPF3_HUMAN
Q16288,NTRK3_HUMAN
P15151,PVR_HUMAN
Q32MH5,K1370_HUMAN
Q9Y278,HS3S2_HUMAN
P30460,1B08_HUMAN
Q8IWZ3,ANKH1_HUMAN
Q3BBV0,NBPF1_HUMAN
O60741,HCN1_HUMAN
A6NHY6,CI118_HUMAN
O15040,TCPR2_HUMAN
Q15031,SYLM_HUMAN
P28328,PEX2_HUMAN
Q9UNF1,MAGD2_HUMAN
Q7Z2Y8,GVIN1_HUMAN
Q9NZN8,CNOT2_HUMAN
Q9NNX6,CD209_HUMAN
Q5VXH4,PRAM6_HUMAN
Q6N021,TET2_HUMAN
Q99102,MUC4_HUMAN
A6NEE1,U639_HUMAN
P04844,RPN2_HUMAN
A4IF30,S35F4_HUMAN
Q14767,LTBP2_HUMAN
Q9UBB9,TFP11_HUMAN
Q96KN7,RPGR1_HUMAN
O14757,CHK1_HUMAN
Q9UPA5,BSN_HUMAN
Q3LI81,KR271_HUMAN
Q8TCN5,ZN507_HUMAN
Q32NC0,CR021_HUMAN
Q9UL68,MYT1L_HUMAN
Q8N2C7,UNC80_HUMAN
Q6PJP8,DCR1A_HUMAN
Q96EX3,WDR34_HUMAN
Q9H4K7,GTPB5_HUMAN
Q08379,GOGA2_HUMAN
Q562F6,SGOL2_HUMAN
O00443,P3C2A_HUMAN
Q9P2G1,AKIB1_HUMAN
Q8NF99,ZN397_HUMAN
Q8NEZ4,MLL3_HUMAN
Q6ZQQ2,YI021_HUMAN
Q9H2X3,CLC4M_HUMAN
Q68EM7,RHG17_HUMAN
Q8N0Z3,CCD52_HUMAN
Q2TAK8,MUM1_HUMAN
Q8TDF5,NETO1_HUMAN
Q9WJR5,POK3_HUMAN
Q8IYT3,CF097_HUMAN
Q8TCG1,CIP2A_HUMAN
Q9P2Z0,THA10_HUMAN
Q5T0Z8,CF132_HUMAN
Q9BRX5,PSF3_HUMAN
Q9P270,SLAI2_HUMAN
Q9HCS4,TF7L1_HUMAN
Q15048,LRC14_HUMAN
Q14576,ELAV3_HUMAN
Q9UIG0,BAZ1B_HUMAN
O60447,EVI5_HUMAN
Q92541,RTF1_HUMAN
Q5VT25,MRCKA_HUMAN
Q8WXI7,MUC16_HUMAN
Q13464,ROCK1_HUMAN
Q13395,TARB1_HUMAN
P17098,ZNF8_HUMAN
Q9UDY8,MALT1_HUMAN
Q96KP6,TNIP3_HUMAN
Q14451,GRB7_HUMAN
Q9NZP6,CO002_HUMAN
Q92560,BAP1_HUMAN
P11055,MYH3_HUMAN
O75165,DJC13_HUMAN
P28908,TNR8_HUMAN
P30566,PUR8_HUMAN
Q6P9H5,GIMA6_HUMAN
Q8IZF5,GP113_HUMAN
A8MYJ7,TTC34_HUMAN
Q96P26,5NT1B_HUMAN
Q92481,AP2B_HUMAN
Q68DE3,K2018_HUMAN
Q5JWR5,DOP1_HUMAN
Q14204,DYHC1_HUMAN
Q68DN1,CB016_HUMAN
Q9H0I2,CP048_HUMAN
A5D8V7,CC151_HUMAN
Q15051,IQCB1_HUMAN
Q9UHQ4,BAP29_HUMAN
Q9C0C2,TB182_HUMAN
P46934,NEDD4_HUMAN
P35410,MAS1L_HUMAN
Q08ER8,ZN543_HUMAN
P30486,1B48_HUMAN
Q5SXM2,SNPC4_HUMAN
Q96DT5,DYH11_HUMAN
Q3BBV2,NBPF8_HUMAN
Q52LC2,VAS1L_HUMAN
Q9NVR2,INT10_HUMAN
P12882,MYH1_HUMAN
Q6P3V2,Z585A_HUMAN
Q5VUJ5,AGAP7_HUMAN
Q9HCK4,ROBO2_HUMAN
Q9UKP4,ATS7_HUMAN
Q7RTR0,NALP9_HUMAN
Q14814,MEF2D_HUMAN
Q9Y2W2,WBP11_HUMAN
P10266,POK10_HUMAN
Q86UD0,CI140_HUMAN
Q14207,NPAT_HUMAN
Q9UGI6,KCNN3_HUMAN
P06734,FCER2_HUMAN
Q99593,TBX5_HUMAN
Q14980,NUMA1_HUMAN
Q8N1N0,CLC4F_HUMAN
Q6ZWH5,NEK10_HUMAN
P25205,MCM3_HUMAN
A1L4M7,CU034_HUMAN
Q5VUB5,F1711_HUMAN
Q4KMG0,CDON_HUMAN
Q09472,EP300_HUMAN
P39059,COFA1_HUMAN
Q8NDV3,SMC1B_HUMAN
Q96PX1,RN157_HUMAN
Q8IWN7,RP1L1_HUMAN
Q9UII4,HERC5_HUMAN
Q16827,PTPRO_HUMAN
Q9P219,DAPLE_HUMAN
Q16706,MA2A1_HUMAN
Q9NRD8,DUOX2_HUMAN
P49750,YLPM1_HUMAN
A2RUB6,CCD66_HUMAN
Q969J2,ZKSC4_HUMAN
Q99743,NPAS2_HUMAN
P20333,TNR1B_HUMAN
Q6UUV7,CRTC3_HUMAN
Q8IWJ2,GCC2_HUMAN
P15336,ATF2_HUMAN
Q7Z3E2,CJ118_HUMAN
P51797,CLCN6_HUMAN
Q8NHS2,AATC2_HUMAN
Q86XK3,CJ078_HUMAN
Q5SRD3,AGAP8_HUMAN
Q9UBG3,CRNN_HUMAN
Q86WZ6,ZN227_HUMAN
Q06732,ZN33B_HUMAN
Q9H4L4,SENP3_HUMAN
Q8IUH3,RBM45_HUMAN
P54253,ATX1_HUMAN
Q9NXV6,CARF_HUMAN
Q04637,IF4G1_HUMAN
O60281,ZN292_HUMAN
Q92620,PRP16_HUMAN
Q9NRC6,SPTN5_HUMAN
Q71F56,MD13L_HUMAN
Q3YBM2,T176B_HUMAN
Q96PK2,MACF4_HUMAN
Q9BVV6,K0586_HUMAN
P43626,KI2L1_HUMAN
Q6ZU65,UBN2_HUMAN
P26378,ELAV4_HUMAN
Q86W24,NAL14_HUMAN
Q9H2D6,TARA_HUMAN
Q9UBV8,PEF1_HUMAN
Q86WI3,NLRC5_HUMAN
Q2HXU8,CL12B_HUMAN
Q5QGS0,K2022_HUMAN
Q8ND23,LR16B_HUMAN
Q7RTW8,OTOAN_HUMAN
P20702,ITAX_HUMAN
O15085,ARHGB_HUMAN
P42858,HD_HUMAN
Q3BBV1,NBPFK_HUMAN
Q8IZP0,ABI1_HUMAN
Q9BQS8,FYCO1_HUMAN
Q5VW22,AGAP6_HUMAN
Q96ND8,ZN583_HUMAN
Q9H777,RNZ1_HUMAN
Q13433,S39A6_HUMAN
Q9NX31,CT111_HUMAN
Q9Y3Y4,PYGO1_HUMAN
Q96NL6,SCLT1_HUMAN
A6NCI4,VWA3A_HUMAN
Q06730,ZN33A_HUMAN
Q5QJE6,TDIF2_HUMAN
Q8NDI1,EHBP1_HUMAN
Q8IYA2,C144C_HUMAN
Q9UQG0,POK20_HUMAN
Q92859,NEO1_HUMAN
Q8WXG6,MADD_HUMAN
O15050,TRNK1_HUMAN
Q9Y4C8,RBM19_HUMAN
Q8NA42,ZN383_HUMAN
Q5M9N0,CD158_HUMAN
Q9BXM9,FSD1L_HUMAN
Q8IW19,APLF_HUMAN
Q12979,ABR_HUMAN
Q8TBY9,WDR66_HUMAN
Q8IZL2,MAML2_HUMAN
Q92878,RAD50_HUMAN
P42261,GRIA1_HUMAN
Q9NS87,KIF15_HUMAN
Q8IZF2,GP116_HUMAN
Q2M1Z3,RHG31_HUMAN
Q6ZTK2,YP015_HUMAN
Q8IYI0,CT196_HUMAN
Q13535,ATR_HUMAN
Q6UX39,AMTN_HUMAN
Q96CW1,AP2M1_HUMAN
Q8NDH2,YM018_HUMAN
P08779,K1C16_HUMAN
Q5T0B9,ZN362_HUMAN
Q86UW6,N4BP2_HUMAN
Q99706,KI2L4_HUMAN
Q14525,KT33B_HUMAN
Q5VV41,ARHGG_HUMAN
O75116,ROCK2_HUMAN
Q4UJ75,A20A4_HUMAN
Q13573,SNW1_HUMAN
Q92540,SMG7_HUMAN
Q8NCM8,DYHC2_HUMAN
Q02446,SP4_HUMAN
P0C869,PA24B_HUMAN
Q5TC82,RC3H1_HUMAN
Q8N944,F123C_HUMAN
Q5VWK0,NBPF6_HUMAN
O15078,CE290_HUMAN
Q9Y2X9,ZN281_HUMAN
A6NFA0,YI007_HUMAN
Q15075,EEA1_HUMAN
Q14031,CO4A6_HUMAN
Q32M78,ZN699_HUMAN
O15516,CLOCK_HUMAN
O95747,OXSR1_HUMAN
Q8WYP5,ELYS_HUMAN
Q99569,PKP4_HUMAN
Q9C0F0,ASXL3_HUMAN
Q8N3K9,CMYA5_HUMAN
Q9BW19,KIFC1_HUMAN
Q8TF47,ZFP90_HUMAN
Q8N8P7,CK044_HUMAN
Q86UP3,ZFHX4_HUMAN
Q9Y3C5,RNF11_HUMAN
Q9BXR3,POK2_HUMAN
Q96CX3,ZN501_HUMAN
A6NGN4,PRA25_HUMAN
O14980,XPO1_HUMAN
Q5TH69,BIG3_HUMAN
A8MWS5,NBP6L_HUMAN
P78332,RBM6_HUMAN
P30490,1B52_HUMAN
Q6ZN28,MACC1_HUMAN
Q8N1H7,S6OS1_HUMAN
P04080,CYTB_HUMAN
Q5TYX0,PRAM5_HUMAN
Q14591,ZN271_HUMAN
Q8TAV4,STML3_HUMAN
Q6ZP01,RBM44_HUMAN
P46821,MAP1B_HUMAN
O15090,ZN536_HUMAN
Q5H9L4,TAF7L_HUMAN
P35612,ADDB_HUMAN
Q9UET6,RRMJ1_HUMAN
Q8TCU4,ALMS1_HUMAN
Q9BTC0,DIDO1_HUMAN
O75431,MTX2_HUMAN
Q86W11,Z397O_HUMAN
P52747,ZN143_HUMAN
O76011,KRT34_HUMAN
Q8TF27,AGA11_HUMAN
O95155,UBE4B_HUMAN
O75113,N4BP1_HUMAN
Q92817,EVPL_HUMAN
Q008S8,ECT2L_HUMAN
Q6ZUB1,CI079_HUMAN
P13611,CSPG2_HUMAN
Q9C0D2,K1731_HUMAN
Q9BXT5,TEX15_HUMAN
O75064,DEN4B_HUMAN
A8TX70,CO6A5_HUMAN
Q7Z589,EMSY_HUMAN
Q6P2Q9,PRP8_HUMAN
Q8WWI1,LMO7_HUMAN
P78424,PO6F2_HUMAN
O60504,VINEX_HUMAN
Q9NT68,TEN2_HUMAN
Q96PN7,TREF1_HUMAN
Q9NS68,TNR19_HUMAN
Q9BRR9,RHG09_HUMAN
Q6PI48,SYDM_HUMAN
Q86YV5,SG223_HUMAN
Q96Q89,KI20B_HUMAN
O15015,ZN646_HUMAN
Q9BZC7,ABCA2_HUMAN
Q9UNY4,TTF2_HUMAN
P30530,UFO_HUMAN
Q5JTC6,F123B_HUMAN
Q5SXJ2,NBPFG_HUMAN
Q7Z4Q2,HEAT3_HUMAN
Q9HAW0,BRF2_HUMAN
Q711Q0,CJ071_HUMAN
Q8IVF5,TIAM2_HUMAN
Q6PJ69,TRI65_HUMAN
P00451,FA8_HUMAN
Q8WXS8,ATS14_HUMAN
P63135,POK12_HUMAN
Q6ZVW7,I17EL_HUMAN
P01880,IGHD_HUMAN
P16190,1A33_HUMAN
A4UGR9,XIRP2_HUMAN
Q68CZ6,HAUS3_HUMAN
P30475,1B39_HUMAN
Q92696,PGTA_HUMAN
Q2KHR2,RFX7_HUMAN
Q9Y253,POLH_HUMAN
Q5CZA5,ZN805_HUMAN
P17097,ZNF7_HUMAN
Q9NX65,ZN434_HUMAN
P48651,PTSS1_HUMAN
Q9HCM2,PLXA4_HUMAN
Q92698,RAD54_HUMAN
Q8IUC4,RHPN2_HUMAN
Q9BYV6,TRI55_HUMAN
P07306,ASGR1_HUMAN
Q8TDX9,PK1L1_HUMAN
P30461,1B13_HUMAN
Q2KJ03,CF012_HUMAN
Q5SVZ6,ZMYM1_HUMAN
Q9H7R5,ZN665_HUMAN
Q9BXX0,EMIL2_HUMAN
P15822,ZEP1_HUMAN
Q9NQW1,SC31B_HUMAN
Q8NDX5,PHC3_HUMAN
Q96I25,SPF45_HUMAN
A1L390,PKHG3_HUMAN
P23276,KELL_HUMAN
Q92794,MYST3_HUMAN
Q96SB4,SRPK1_HUMAN
Q15323,K1H1_HUMAN
A6NNH2,F90AL_HUMAN
O00213,APBB1_HUMAN
Q9P2B4,CT2NL_HUMAN
Q96L91,EP400_HUMAN
Q3ZLR7,F48B1_HUMAN
P05155,IC1_HUMAN
P52630,STAT2_HUMAN
Q8IVL1,NAV2_HUMAN
P55199,ELL_HUMAN
Q9BQF6,SENP7_HUMAN
O43157,PLXB1_HUMAN
Q9BV73,CP250_HUMAN
O60810,PRAM4_HUMAN
Q5VTL7,FNDC7_HUMAN
P56199,ITA1_HUMAN
P78364,PHC1_HUMAN
O75170,SAPS2_HUMAN
Q6NUN7,CK063_HUMAN
Q9P0K7,RAI14_HUMAN
Q9C000,NALP1_HUMAN
Q9BUR5,APOO_HUMAN
Q6ZMV7,LEKR1_HUMAN
Q16853,AOC3_HUMAN
Q96T58,MINT_HUMAN
Q8IY92,SLX4_HUMAN
Q9ULL4,PLXB3_HUMAN
Q7Z5N4,SDK1_HUMAN
P63133,POK6_HUMAN
O95971,BY55_HUMAN
P30464,1B15_HUMAN
Q9H2M9,RBGPR_HUMAN
P43364,MAGAB_HUMAN
Q7Z443,PK1L3_HUMAN
O15320,CTGE5_HUMAN
P10153,RNAS2_HUMAN
O94779,CNTN5_HUMAN
Q6WCQ1,MPRIP_HUMAN
Q5VW38,GP107_HUMAN
A8MVW0,F1712_HUMAN
P13196,HEM1_HUMAN
Q9BX66,SRBS1_HUMAN
Q5VYM1,CI131_HUMAN
Q9HAK2,COE2_HUMAN
Q8IZT6,ASPM_HUMAN
Q969V6,MKL1_HUMAN
P56962,STX17_HUMAN
Q9ULH0,KDIS_HUMAN
Q53G59,KLH12_HUMAN
P78524,ST5_HUMAN
Q96P64,AGAP4_HUMAN
Q5T2P9,AGA10_HUMAN
Q15776,ZN192_HUMAN
Q01082,SPTB2_HUMAN
Q96Q15,SMG1_HUMAN
Q9UK61,CC063_HUMAN
P15622,ZN250_HUMAN
Q9H0E3,SP130_HUMAN
O15091,MRRP3_HUMAN
Q9Y228,T3JAM_HUMAN
Q9HAW4,CLSPN_HUMAN
P19113,DCHS_HUMAN
Q14766,LTBP1_HUMAN
Q9NT22,EMIL3_HUMAN
Q92900,RENT1_HUMAN
Q9BZ76,CNTP3_HUMAN
Q9Y4F4,F179B_HUMAN
P01877,IGHA2_HUMAN
Q15154,PCM1_HUMAN
Q06413,MEF2C_HUMAN
Q15714,T22D1_HUMAN
Q9NQ90,ANO2_HUMAN
O75366,AVIL_HUMAN
Q05952,STP2_HUMAN
Q9UK10,ZN225_HUMAN
Q8NEA6,GLIS3_HUMAN
Q6UVK1,CSPG4_HUMAN
Q9P2J8,ZN624_HUMAN
Q9NQX0,PRDM6_HUMAN
Q96CB8,INT12_HUMAN
Q86XG9,NBPF5_HUMAN
O95613,PCNT_HUMAN
Q5VTE6,ANGE2_HUMAN
Q9UK12,ZN222_HUMAN
Q8N998,CCD89_HUMAN
Q9NUA8,ZBT40_HUMAN
P51530,DNA2L_HUMAN
A6NC98,CC88B_HUMAN
Q6P3W6,NBPFA_HUMAN
P78344,IF4G2_HUMAN
Q8NBB4,ZSCA1_HUMAN
P30498,1B78_HUMAN
Q9NQS7,INCE_HUMAN
P43627,KI2L2_HUMAN
Q9Y5A9,YTHD2_HUMAN
Q5VWT5,CA168_HUMAN
P43119,PI2R_HUMAN
Q12830,BPTF_HUMAN
Q6DJT9,PLAG1_HUMAN
Q6PJW8,CNST_HUMAN
Q9NPF7,IL23A_HUMAN
Q8NDH6,ICA1L_HUMAN
Q76L83,ASXL2_HUMAN
P46020,KPB1_HUMAN
P46937,YAP1_HUMAN
Q14157,UBP2L_HUMAN
Q14587,ZN268_HUMAN
P62502,LCN6_HUMAN
A6NDD8,NBPFL_HUMAN
Q96NM4,TOX2_HUMAN
Q5T1R4,ZEP3_HUMAN
Q7Z7G1,CLNK_HUMAN
Q86VE3,SATL1_HUMAN
Q9Y2H2,SAC2_HUMAN
Q5TYW2,A20A1_HUMAN
Q12769,NU160_HUMAN
Q8NEY8,PPHLN_HUMAN
Q02952,AKA12_HUMAN
Q8IYW4,ENTD1_HUMAN
Q9Y2K3,MYH15_HUMAN
P42681,TXK_HUMAN
Q96AY4,TTC28_HUMAN
Q8N8E3,CCD46_HUMAN
Q6NW34,CC017_HUMAN
Q96ST3,SIN3A_HUMAN
Q49AJ0,F135B_HUMAN
Q06190,P2R3A_HUMAN
Q96Q42,ALS2_HUMAN
Q8NB25,F184A_HUMAN
Q5T7B8,KIF24_HUMAN
Q5T9S5,CCD18_HUMAN
Q5VU43,MYOME_HUMAN
Q86T75,NBPFB_HUMAN
Q6ZTU2,E400N_HUMAN
Q96K21,ZFY19_HUMAN
Q92854,SEM4D_HUMAN
Q6ZU64,CC108_HUMAN
Q8TAT6,NPL4_HUMAN
Q5JSZ5,BA2L1_HUMAN
Q9BTW9,TBCD_HUMAN
Q969W8,ZN566_HUMAN
Q5CZ79,AN20B_HUMAN
P12883,MYH7_HUMAN
Q9NRJ4,TULP4_HUMAN
O75445,USH2A_HUMAN
Q96AC6,KIFC2_HUMAN
Q9P2D7,DYH1_HUMAN
Q7Z4W1,DCXR_HUMAN
P54277,PMS1_HUMAN
Q9HCM3,K1549_HUMAN
O15127,SCAM2_HUMAN
Q5HYA8,MKS3_HUMAN
Q9BX69,CARD6_HUMAN
Q86WQ0,NR2CA_HUMAN
Q5VWM5,PRAM9_HUMAN
Q8ND04,SMG8_HUMAN
A0AVK6,E2F8_HUMAN
Q9Y2F5,K0947_HUMAN
Q9UIM3,FKBPL_HUMAN
A6NKG5,RTL1_HUMAN
P21854,CD72_HUMAN
Q9NYI0,PSD3_HUMAN
Q3B8N5,PROX2_HUMAN
O60318,MCM3A_HUMAN
Q9UPS8,ANR26_HUMAN
Q9HCD6,TANC2_HUMAN
Q9P0J7,KCMF1_HUMAN
Q96RN5,MED15_HUMAN
Q96K31,CH076_HUMAN
O75157,T22D2_HUMAN
Q9Y6N6,LAMC3_HUMAN
Q5VUR7,A20A3_HUMAN
Q6PI97,CK088_HUMAN
O75106,AOC2_HUMAN
O43491,E41L2_HUMAN
Q15013,MD2BP_HUMAN
Q5T4S7,UBR4_HUMAN
Q86VH2,KIF27_HUMAN
Q9NVH2,INT7_HUMAN
Q5HY92,FIGN_HUMAN
Q53EZ4,CEP55_HUMAN
Q13356,PPIL2_HUMAN
Q8HWS3,RFX6_HUMAN
O00555,CAC1A_HUMAN
Q01804,OTUD4_HUMAN
P04279,SEMG1_HUMAN
Q8N7X0,CAN7L_HUMAN
Q07837,SLC31_HUMAN
O15164,TIF1A_HUMAN
A6NM28,ZFP92_HUMAN
O00291,HIP1_HUMAN
O76009,KT33A_HUMAN
O75962,TRIO_HUMAN
O60673,DPOLZ_HUMAN
Q15788,NCOA1_HUMAN
Q8IZJ1,UNC5B_HUMAN
Q15413,RYR3_HUMAN
Q9NS00,C1GLT_HUMAN
Q8N1F7,NUP93_HUMAN
P15924,DESP_HUMAN
Q9UEY8,ADDG_HUMAN
Q8TC21,ZN596_HUMAN
O94916,NFAT5_HUMAN
A6NKB5,PCX2_HUMAN
Q9BZF1,OSBL8_HUMAN
Q6ZRQ5,CF167_HUMAN
Q969Q1,TRI63_HUMAN
Q12816,TROP_HUMAN
Q96SE7,ZN347_HUMAN
Q6MZP7,LIN54_HUMAN
Q9UGN4,CLM8_HUMAN
P16189,1A31_HUMAN
O75161,NPHP4_HUMAN
P18463,1B37_HUMAN
Q8TD10,MIPO1_HUMAN
Q9H0K1,SIK2_HUMAN
Q13349,ITAD_HUMAN
P31629,ZEP2_HUMAN
Q16281,CNGA3_HUMAN
Q8N7Z5,ANR31_HUMAN
Q9HCL3,ZFP14_HUMAN
Q92610,ZN592_HUMAN
Q5T6F2,UBAP2_HUMAN
Q9H0D2,ZN541_HUMAN
Q9UI12,VATH_HUMAN
O60229,KALRN_HUMAN
Q8NDV7,TNR6A_HUMAN
Q9BYG3,MK67I_HUMAN
Q5JVG2,ZN484_HUMAN
Q9BXB7,SPT16_HUMAN
Q95365,1B38_HUMAN
Q8IVF2,AHNK2_HUMAN
Q9H252,KCNH6_HUMAN
Q6S9Z5,ZN474_HUMAN
Q17RD7,SYT16_HUMAN
Q14789,GOGB1_HUMAN
O00189,AP4M1_HUMAN
Q12789,TF3C1_HUMAN
Q96EN8,MOCOS_HUMAN
Q9P2P6,STAR9_HUMAN
Q8WZ75,ROBO4_HUMAN
Q6PFW1,VIP1_HUMAN
Q8IWF6,F116A_HUMAN
Q7Z2D5,LPPR4_HUMAN
Q8N7U7,TPRX1_HUMAN
Q8N6T3,ARFG1_HUMAN
Q8N7K9,CS064_HUMAN
Q5SXM1,ZN678_HUMAN
P14859,PO2F1_HUMAN
Q9ULL0,K1210_HUMAN
Q8NFD5,ARI1B_HUMAN
Q6UWM7,LCTL_HUMAN
A5PL33,KRBA1_HUMAN
P01876,IGHA1_HUMAN
Q5THJ4,VP13D_HUMAN
P26196,DDX6_HUMAN
P35579,MYH9_HUMAN
Q92625,ANS1A_HUMAN
O95936,EOMES_HUMAN
Q8WXX7,AUTS2_HUMAN
Q7RTX8,HIN1L_HUMAN
Q92614,MY18A_HUMAN
Q9UGL1,KDM5B_HUMAN
Q6DT37,MRCKG_HUMAN
Q8WXW3,PIBF1_HUMAN
Q96QE3,ATAD5_HUMAN
P15927,RFA2_HUMAN
Q9NY74,ETAA1_HUMAN
Q8N680,ZBTB2_HUMAN
Q14678,KANK1_HUMAN
Q02383,SEMG2_HUMAN
Q96N77,ZN641_HUMAN
Q14686,NCOA6_HUMAN
P30462,1B14_HUMAN

(966 out of 2193 : 44%) Proteins with I or L at ST/Q +3 within an SCD
P12259,FA5_HUMAN
Q96SZ4,ZSC10_HUMAN
P53671,LIMK2_HUMAN
Q5VWN6,CJ018_HUMAN
Q5T7N8,F27D1_HUMAN
Q9UQR1,ZN148_HUMAN
Q9NQV6,PRD10_HUMAN
Q96R06,SPAG5_HUMAN
Q8WYB5,MYST4_HUMAN
Q9UKV3,ACINU_HUMAN
O95149,SPN1_HUMAN
P12270,TPR_HUMAN
Q9UKX2,MYH2_HUMAN
Q9NQZ7,ENTP7_HUMAN
O15014,ZN609_HUMAN
Q49AA0,ZN642_HUMAN
Q15678,PTN14_HUMAN
O43313,ATMIN_HUMAN
Q5PRF9,SMAG2_HUMAN
Q86W26,NAL10_HUMAN
Q9BWG4,SSBP4_HUMAN
Q96JG8,MAGD4_HUMAN
Q8NFU7,TET1_HUMAN
O15068,MCF2L_HUMAN
Q8IWV1,LAX1_HUMAN
Q15615,OR4D1_HUMAN
Q86T24,KAISO_HUMAN
P52732,KIF11_HUMAN
Q96SN8,CK5P2_HUMAN
Q08378,GOGA3_HUMAN
Q9NXG0,CNTLN_HUMAN
Q9C0J8,WDR33_HUMAN
Q02224,CENPE_HUMAN
Q92834,RPGR_HUMAN
Q9NVI1,FANCI_HUMAN
P51692,STA5B_HUMAN
Q9H1A4,APC1_HUMAN
Q9H0B3,K1683_HUMAN
Q9BZE4,NOG1_HUMAN
Q16659,MK06_HUMAN
A6NCF6,MA13P_HUMAN
Q14141,SEPT6_HUMAN
Q96T60,PNKP_HUMAN
O60299,PRIP1_HUMAN
Q15047,SETB1_HUMAN
Q14444,CAPR1_HUMAN
P49590,SYHM_HUMAN
Q5T6F0,DCA12_HUMAN
Q8IXJ6,SIRT2_HUMAN
Q9Y216,MTMR7_HUMAN
A6NE01,F186A_HUMAN
O60565,GREM1_HUMAN
O75783,RHBL1_HUMAN
Q9HCD5,NCOA5_HUMAN
Q6UXK5,LRRN1_HUMAN
Q8N8A4,GAH6_HUMAN
Q8IWB6,TEX14_HUMAN
Q969F2,NKD2_HUMAN
P51523,ZNF84_HUMAN
P51610,HCFC1_HUMAN
Q9UJQ4,SALL4_HUMAN
Q76N89,HECW1_HUMAN
O60245,PCDH7_HUMAN
Q92771,DDX12_HUMAN
Q5JT82,KLF17_HUMAN
P56177,DLX1_HUMAN
Q9NYB9,ABI2_HUMAN
Q96M86,DNHD1_HUMAN
Q9BX26,SYCP2_HUMAN
P41002,CCNF_HUMAN
O94850,DEND_HUMAN
Q96L96,ALPK3_HUMAN
Q9UPN4,AZI1_HUMAN
Q5CZC0,FSIP2_HUMAN
Q9UL52,TM11E_HUMAN
Q9H4A3,WNK1_HUMAN
Q9NRR5,UBQL4_HUMAN
Q8WXH0,SYNE2_HUMAN
Q8NHH9,ATLA2_HUMAN
Q8N1B4,VPS52_HUMAN
A8MPP1,DD11L_HUMAN
Q99972,MYOC_HUMAN
Q9HC78,ZBT20_HUMAN
O95793,STAU1_HUMAN
Q14137,BOP1_HUMAN
O95319,CELF2_HUMAN
Q8IY47,KBTB2_HUMAN
P14625,ENPL_HUMAN
A0PJX8,TMM82_HUMAN
Q9H313,TTYH1_HUMAN
Q6AI39,K0240_HUMAN
Q9P2K8,E2AK4_HUMAN
Q01094,E2F1_HUMAN
Q5TZJ5,F75A1_HUMAN
Q96FC9,DDX11_HUMAN
Q8WTW3,COG1_HUMAN
Q16526,CRY1_HUMAN
Q96RE9,ZN300_HUMAN
Q14765,STAT4_HUMAN
Q9HAV5,TNR27_HUMAN
Q12809,KCNH2_HUMAN
Q8NEY1,NAV1_HUMAN
Q96L73,NSD1_HUMAN
Q07864,DPOE1_HUMAN
Q9BWX1,PHF7_HUMAN
P22413,ENPP1_HUMAN
P27986,P85A_HUMAN
Q6ZMV9,KIF6_HUMAN
Q16650,TBR1_HUMAN
Q01970,PLCB3_HUMAN
P23471,PTPRZ_HUMAN
Q86SQ7,SDCG8_HUMAN
Q13368,MPP3_HUMAN
Q8WW24,TEKT4_HUMAN
Q8NHU2,CT026_HUMAN
Q9UBD5,ORC3_HUMAN
P32780,TF2H1_HUMAN
Q6ZR62,ZCH16_HUMAN
O00124,UBXN8_HUMAN
Q9Y6V0,PCLO_HUMAN
P08047,SP1_HUMAN
Q9Y2K2,SIK3_HUMAN
Q9HBZ2,ARNT2_HUMAN
Q9Y4A8,NF2L3_HUMAN
O60813,PRA11_HUMAN
A7KAX9,RHG32_HUMAN
Q9Y6N7,ROBO1_HUMAN
Q9H322,VCX2_HUMAN
P14784,IL2RB_HUMAN
Q9H819,DJC18_HUMAN
P04114,APOB_HUMAN
Q92569,P55G_HUMAN
Q10567,AP1B1_HUMAN
Q2KHR3,QSER1_HUMAN
P18146,EGR1_HUMAN
Q9H5U6,ZCHC4_HUMAN
Q9P1V8,CN174_HUMAN
Q8TAQ5,ZN420_HUMAN
Q5VVP1,F75A6_HUMAN
Q9BZA8,PC11Y_HUMAN
O95447,LCA5L_HUMAN
Q9Y4D7,PLXD1_HUMAN
Q06416,P5F1B_HUMAN
Q685J3,MUC17_HUMAN
Q08E93,F27E3_HUMAN
Q9P2F5,STOX2_HUMAN
Q8IX04,UEVLD_HUMAN
Q8IZU2,WDR17_HUMAN
Q6ZW49,PAXI1_HUMAN
Q12888,TP53B_HUMAN
Q3BBW0,NBPF9_HUMAN
Q9HBT7,ZN287_HUMAN
O94927,HAUS5_HUMAN
Q15329,E2F5_HUMAN
P49910,ZN165_HUMAN
Q8IUX7,AEBP1_HUMAN
Q8IYA8,CCD36_HUMAN
Q9BYE9,CDHR2_HUMAN
Q9H5J0,ZBTB3_HUMAN
Q68CP9,ARID2_HUMAN
Q6PL18,ATAD2_HUMAN
P11532,DMD_HUMAN
P53367,ARFP1_HUMAN
Q9H8J5,MANS1_HUMAN
Q76N32,CEP68_HUMAN
Q9UBX1,CATF_HUMAN
Q96DP5,FMT_HUMAN
Q8IYD8,FANCM_HUMAN
Q8TBZ2,MYBPP_HUMAN
Q6P461,ACSM6_HUMAN
Q07687,DLX2_HUMAN
P17600,SYN1_HUMAN
Q8IVF1,FA22A_HUMAN
Q8N9B8,RGF1A_HUMAN
Q9Y490,TLN1_HUMAN
Q7Z3E1,PARPT_HUMAN
O60242,BAI3_HUMAN
O96017,CHK2_HUMAN
A6NIR3,AGAP5_HUMAN
Q9HCM1,CL035_HUMAN
Q8IXK0,PHC2_HUMAN
A6NHR9,SMHD1_HUMAN
Q6S5H5,POTEG_HUMAN
Q96CC6,RHDF1_HUMAN
Q96RL1,UIMC1_HUMAN
Q92793,CBP_HUMAN
Q6P2D0,ZFP1_HUMAN
Q8IZF6,GP112_HUMAN
P20701,ITAL_HUMAN
Q9Y5T5,UBP16_HUMAN
Q8NA54,IQUB_HUMAN
Q8TD55,PKHO2_HUMAN
Q86WB7,UN93A_HUMAN
Q5SRD0,FA21D_HUMAN
Q9UPV0,CE164_HUMAN
Q14562,DHX8_HUMAN
Q9NY43,BARH2_HUMAN
Q9Y520,BA2L2_HUMAN
Q6PCD5,RFWD3_HUMAN
O94855,SC24D_HUMAN
O15405,TOX3_HUMAN
B1AJZ9,FHAD1_HUMAN
O75830,SPI2_HUMAN
Q9Y2L8,ZKSC5_HUMAN
Q9Y2L5,TRS85_HUMAN
Q99698,LYST_HUMAN
Q8N414,PGBD5_HUMAN
Q8IV76,PASD1_HUMAN
Q13315,ATM_HUMAN
Q9UKX3,MYH13_HUMAN
Q6DD88,ATLA3_HUMAN
P63010,AP2B1_HUMAN
A6NNM3,RIM3B_HUMAN
Q12851,M4K2_HUMAN
P48736,PK3CG_HUMAN
Q8IYH5,ZZZ3_HUMAN
A4FU49,CA113_HUMAN
O43164,PJA2_HUMAN
Q12955,ANK3_HUMAN
Q9NR99,MXRA5_HUMAN
P48634,BAT2_HUMAN
Q6UWE0,LRSM1_HUMAN
A6NMV5,PRA23_HUMAN
Q96M34,CC030_HUMAN
Q9UPN3,MACF1_HUMAN
Q96I15,SCLY_HUMAN
Q96MT8,CEP63_HUMAN
Q9Y4E1,FA21C_HUMAN
Q8TF62,AT8B4_HUMAN
Q8WXB4,ZN606_HUMAN
O15061,SYNEM_HUMAN
Q5TAP6,UT14C_HUMAN
P49137,MAPK2_HUMAN
Q5VTM2,AGAP9_HUMAN
Q9HAU8,RNPL1_HUMAN
Q68CQ1,CA175_HUMAN
Q9NNX9,VCX3_HUMAN
Q8IXT1,NOXIN_HUMAN
Q8N141,ZFP82_HUMAN
O95342,ABCBB_HUMAN
P08123,CO1A2_HUMAN
Q99590,SFRIP_HUMAN
O75177,CREST_HUMAN
P78363,ABCA4_HUMAN
Q9UPQ3,AGAP1_HUMAN
Q8N0Z9,VSI10_HUMAN
Q59H18,TNI3K_HUMAN
Q8WWN8,ARAP3_HUMAN
A6NFN3,FOX1C_HUMAN
P06727,APOA4_HUMAN
Q12872,SFRS8_HUMAN
Q8N8D1,PDCD7_HUMAN
Q96FL8,S47A1_HUMAN
Q3SYG4,PTHB1_HUMAN
Q92759,TF2H4_HUMAN
Q9NRE1,MMP26_HUMAN
Q6S8J3,POTEE_HUMAN
Q02410,APBA1_HUMAN
A6NGG8,CB071_HUMAN
Q9UGI0,ZRAN1_HUMAN
Q8NEU8,DP13B_HUMAN
Q15942,ZYX_HUMAN
Q7Z3S7,CA2D4_HUMAN
Q86YW9,MD12L_HUMAN
Q8NI35,INADL_HUMAN
Q8TBZ9,CG062_HUMAN
P98175,RBM10_HUMAN
Q6PKG0,LARP1_HUMAN
P54098,DPOG1_HUMAN
Q70E73,RAPH1_HUMAN
Q13751,LAMB3_HUMAN
Q68DL7,YR008_HUMAN
Q9UBC2,EP15R_HUMAN
Q9C0G0,ZN407_HUMAN
Q5JNZ3,ZN311_HUMAN
Q8N660,NBPFF_HUMAN
Q16288,NTRK3_HUMAN
Q8TES7,FBF1_HUMAN
Q5RGM9,F18A2_HUMAN
Q9Y278,HS3S2_HUMAN
Q8IWZ3,ANKH1_HUMAN
O60741,HCN1_HUMAN
Q5DID0,UROL1_HUMAN
O60563,CCNT1_HUMAN
Q68BL8,OLM2B_HUMAN
P51003,PAPOA_HUMAN
Q9UNF1,MAGD2_HUMAN
Q7Z2Y8,GVIN1_HUMAN
O95644,NFAC1_HUMAN
Q86W50,MET10_HUMAN
Q5VXH4,PRAM6_HUMAN
Q02078,MEF2A_HUMAN
Q8IYU2,HACE1_HUMAN
Q9UIF9,BAZ2A_HUMAN
Q99102,MUC4_HUMAN
Q6ZVD7,STOX1_HUMAN
Q7L2K0,CP059_HUMAN
P04844,RPN2_HUMAN
Q5JRA6,MIA3_HUMAN
Q96RU3,FNBP1_HUMAN
O95819,M4K4_HUMAN
Q9UBB9,TFP11_HUMAN
O14757,CHK1_HUMAN
Q96KN7,RPGR1_HUMAN
Q96JA4,M4A14_HUMAN
Q9BRR0,ZKSC3_HUMAN
P43146,DCC_HUMAN
Q8N715,CA065_HUMAN
O95125,ZN202_HUMAN
Q96SE0,ABHD1_HUMAN
Q6AHZ1,Z518A_HUMAN
Q8TCN5,ZN507_HUMAN
Q32NC0,CR021_HUMAN
Q9UL68,MYT1L_HUMAN
Q9H9D4,ZN408_HUMAN
Q8N392,RHG18_HUMAN
P53365,ARFP2_HUMAN
Q53QW1,CB057_HUMAN
P06314,KV404_HUMAN
Q96EX3,WDR34_HUMAN
O75663,TIPRL_HUMAN
Q9UBK2,PRGC1_HUMAN
Q8IZC6,CORA1_HUMAN
Q9Y248,PSF2_HUMAN
O00443,P3C2A_HUMAN
Q5T7N7,F27E1_HUMAN
Q9Y5H0,PCDG3_HUMAN
Q9C0D5,TANC1_HUMAN
Q0P6D6,CCD15_HUMAN
Q8NF99,ZN397_HUMAN
Q6ZQQ2,YI021_HUMAN
Q8N0Z3,CCD52_HUMAN
P17041,ZNF32_HUMAN
Q96MK2,FA65C_HUMAN
Q92988,DLX4_HUMAN
Q8IXE1,OR4N5_HUMAN
Q9P2R6,RERE_HUMAN
Q9UH99,SUN2_HUMAN
Q8TCG1,CIP2A_HUMAN
Q99447,PCY2_HUMAN
Q9BRX5,PSF3_HUMAN
Q9P270,SLAI2_HUMAN
Q15048,LRC14_HUMAN
Q6ZN30,BNC2_HUMAN
Q14576,ELAV3_HUMAN
Q8WXI7,MUC16_HUMAN
Q5VT25,MRCKA_HUMAN
Q6S5H4,POTEB_HUMAN
P98177,FOXO4_HUMAN
Q96B70,LENG9_HUMAN
P17098,ZNF8_HUMAN
Q9UDY8,MALT1_HUMAN
Q14451,GRB7_HUMAN
Q5TG92,CA195_HUMAN
P28908,TNR8_HUMAN
P03915,NU5M_HUMAN
Q8IXS2,CCD65_HUMAN
A8MYJ7,TTC34_HUMAN
Q6ZSB9,ZBT49_HUMAN
Q96P26,5NT1B_HUMAN
Q68DE3,K2018_HUMAN
Q9H4Z2,ZN335_HUMAN
Q5JWR5,DOP1_HUMAN
O43432,IF4G3_HUMAN
Q9C091,GRB1L_HUMAN
Q68DN1,CB016_HUMAN
Q8TDN4,CABL1_HUMAN
Q9H0I2,CP048_HUMAN
Q15051,IQCB1_HUMAN
Q9Y238,DLEC1_HUMAN
Q9C0C2,TB182_HUMAN
P56178,DLX5_HUMAN
Q8TCQ1,MARH1_HUMAN
Q96DT5,DYH11_HUMAN
Q52LC2,VAS1L_HUMAN
P12882,MYH1_HUMAN
O00507,USP9Y_HUMAN
Q5VUJ5,AGAP7_HUMAN
Q9HCK4,ROBO2_HUMAN
Q9UBL0,ARP21_HUMAN
Q7RTR0,NALP9_HUMAN
Q14814,MEF2D_HUMAN
Q14683,SMC1A_HUMAN
Q9UPW6,SATB2_HUMAN
Q9BZA7,PC11X_HUMAN
Q8TCG2,P4K2B_HUMAN
Q4VX67,F75A4_HUMAN
Q14207,NPAT_HUMAN
Q96BT1,CC049_HUMAN
Q9BVJ6,UT14A_HUMAN
Q99593,TBX5_HUMAN
P06734,FCER2_HUMAN
P17480,UBF1_HUMAN
Q14980,NUMA1_HUMAN
Q8N1N0,CLC4F_HUMAN
A1L4M7,CU034_HUMAN
Q68DN6,RGPD1_HUMAN
Q5VUB5,F1711_HUMAN
Q9HBJ7,UBP29_HUMAN
Q4KMG0,CDON_HUMAN
Q09472,EP300_HUMAN
P39059,COFA1_HUMAN
Q9H4M7,PKHA4_HUMAN
P11169,GTR3_HUMAN
Q8NDV3,SMC1B_HUMAN
Q96PX1,RN157_HUMAN
Q9UKE5,TNIK_HUMAN
P27708,PYR1_HUMAN
Q6ZRS4,CC129_HUMAN
Q16827,PTPRO_HUMAN
Q9P219,DAPLE_HUMAN
Q7Z6K4,NRARP_HUMAN
Q5JTV8,TOIP1_HUMAN
Q9NSU2,TREX1_HUMAN
Q05996,ZP2_HUMAN
Q8NB42,ZN527_HUMAN
Q9NRD8,DUOX2_HUMAN
P49750,YLPM1_HUMAN
A2RUB6,CCD66_HUMAN
P05997,CO5A2_HUMAN
Q969J2,ZKSC4_HUMAN
Q5RGS2,F75A2_HUMAN
Q99743,NPAS2_HUMAN
Q6S545,POTEH_HUMAN
Q7LBC6,KDM3B_HUMAN
Q6UUV7,CRTC3_HUMAN
Q9GZR7,DDX24_HUMAN
Q8NHS2,AATC2_HUMAN
Q7Z7B0,FLIP1_HUMAN
Q8N7R0,NANG2_HUMAN
A6ND21,UBFL3_HUMAN
O75128,COBL_HUMAN
O15354,GPR37_HUMAN
Q9ULD2,MTUS1_HUMAN
Q86XK3,CJ078_HUMAN
Q9NSK0,KLC4_HUMAN
Q5SRD3,AGAP8_HUMAN
A6NI47,YN008_HUMAN
P20226,TBP_HUMAN
Q9UBG3,CRNN_HUMAN
Q86WZ6,ZN227_HUMAN
P54253,ATX1_HUMAN
A6NKT7,RGPD3_HUMAN
P22670,RFX1_HUMAN
Q8NA57,CL050_HUMAN
Q9UP83,COG5_HUMAN
P42331,RHG25_HUMAN
P60509,ERB1_HUMAN
O60281,ZN292_HUMAN
Q92620,PRP16_HUMAN
Q8TF39,ZN483_HUMAN
Q9NRC6,SPTN5_HUMAN
Q9BVV6,K0586_HUMAN
Q3YBM2,T176B_HUMAN
Q96PK2,MACF4_HUMAN
Q9H799,CE042_HUMAN
P26378,ELAV4_HUMAN
Q7Z5H4,VN1R5_HUMAN
Q8NFQ8,TOIP2_HUMAN
Q9H2D6,TARA_HUMAN
Q9UBV8,PEF1_HUMAN
Q8N1N4,K2C78_HUMAN
Q2HXU8,CL12B_HUMAN
Q4G163,FBX43_HUMAN
P10070,GLI2_HUMAN
Q7RTW8,OTOAN_HUMAN
B2RU33,POTEC_HUMAN
P20702,ITAX_HUMAN
Q9Y4G6,TLN2_HUMAN
O15085,ARHGB_HUMAN
P42858,HD_HUMAN
Q9P2H5,UBP35_HUMAN
Q8IZP0,ABI1_HUMAN
Q9BQS8,FYCO1_HUMAN
Q5VW22,AGAP6_HUMAN
Q9NS62,THSD1_HUMAN
O75140,DEPD5_HUMAN
Q53SF7,COBL1_HUMAN
Q9NSG2,CA112_HUMAN
Q96NL6,SCLT1_HUMAN
A6NCI4,VWA3A_HUMAN
Q9P1A6,DLGP2_HUMAN
Q9H160,ING2_HUMAN
O95267,GRP1_HUMAN
Q5FWF5,ESCO1_HUMAN
Q8NDI1,EHBP1_HUMAN
Q69YW0,CA222_HUMAN
Q6ZSZ5,ARHGI_HUMAN
Q14966,ZN638_HUMAN
Q92859,NEO1_HUMAN
Q96MM7,H6ST2_HUMAN
Q7Z3V4,UBE3B_HUMAN
Q9H583,HEAT1_HUMAN
Q92574,TSC1_HUMAN
Q8NA42,ZN383_HUMAN
B1AL46,FA22E_HUMAN
Q9BXM9,FSD1L_HUMAN
Q8TE67,ES8L3_HUMAN
Q9UBW7,ZMYM2_HUMAN
Q15391,P2Y14_HUMAN
Q8IW19,APLF_HUMAN
Q8TBY9,WDR66_HUMAN
Q8IZL2,MAML2_HUMAN
Q86Y13,DZIP3_HUMAN
Q7Z4L5,TT21B_HUMAN
Q92878,RAD50_HUMAN
P98160,PGBM_HUMAN
Q8IZF2,GP116_HUMAN
Q9UKL3,C8AP2_HUMAN
O43593,HAIR_HUMAN
Q6ZTK2,YP015_HUMAN
Q9H320,VCX1_HUMAN
Q8IYI0,CT196_HUMAN
P05783,K1C18_HUMAN
Q13535,ATR_HUMAN
A6NCI8,CB078_HUMAN
Q15572,TAF1C_HUMAN
Q9Y2G4,ANKR6_HUMAN
Q9NR96,TLR9_HUMAN
Q6UX39,AMTN_HUMAN
Q9BR26,CT123_HUMAN
Q8NDH2,YM018_HUMAN
Q5D862,FILA2_HUMAN
Q5VT03,FA22D_HUMAN
Q99706,KI2L4_HUMAN
P0C7T8,CN176_HUMAN
Q9UPW0,FOXJ3_HUMAN
Q5GFL6,VWA2_HUMAN
Q96BY6,DOC10_HUMAN
Q92540,SMG7_HUMAN
Q8NCM8,DYHC2_HUMAN
Q02446,SP4_HUMAN
Q8IZQ1,WDFY3_HUMAN
Q8NCL8,TM116_HUMAN
O15078,CE290_HUMAN
O95402,MED26_HUMAN
Q9Y2X9,ZN281_HUMAN
P82094,TMF1_HUMAN
A6NFA0,YI007_HUMAN
Q14031,CO4A6_HUMAN
Q99741,CDC6_HUMAN
Q32M78,ZN699_HUMAN
O15516,CLOCK_HUMAN
Q8WYP5,ELYS_HUMAN
Q96JN2,CC136_HUMAN
Q7Z3J3,RGPD4_HUMAN
Q5TG30,RHG40_HUMAN
Q9UBY5,LPAR3_HUMAN
Q3KR37,GRM1B_HUMAN
Q8TDB8,GTR14_HUMAN
Q9H425,CA198_HUMAN
Q96CX3,ZN501_HUMAN
A6NGN4,PRA25_HUMAN
A2VEC9,SSPO_HUMAN
Q96EK9,KTI12_HUMAN
O14598,VCY1_HUMAN
Q9H6D7,HAUS4_HUMAN
Q5QJ38,TCHL1_HUMAN
Q8IWB4,F75A7_HUMAN
Q8N1H7,S6OS1_HUMAN
P04080,CYTB_HUMAN
Q9HCK8,CHD8_HUMAN
Q5TYX0,PRAM5_HUMAN
Q8TAV4,STML3_HUMAN
Q6ZP01,RBM44_HUMAN
Q7Z591,AKNA_HUMAN
O14497,ARI1A_HUMAN
O15090,ZN536_HUMAN
P35612,ADDB_HUMAN
Q9UET6,RRMJ1_HUMAN
Q8TCU4,ALMS1_HUMAN
O75431,MTX2_HUMAN
Q86W11,Z397O_HUMAN
Q8TF27,AGA11_HUMAN
O95155,UBE4B_HUMAN
P58005,SESN3_HUMAN
Q92817,EVPL_HUMAN
Q9UIF8,BAZ2B_HUMAN
Q9C0D2,K1731_HUMAN
O75064,DEN4B_HUMAN
Q9Y2E4,DIP2C_HUMAN
Q96KN3,PKNX2_HUMAN
Q7Z589,EMSY_HUMAN
Q8ND99,YS038_HUMAN
P49792,RBP2_HUMAN
P78424,PO6F2_HUMAN
Q9UHV7,MED13_HUMAN
O76039,CDKL5_HUMAN
O60504,VINEX_HUMAN
O15016,TRI66_HUMAN
Q96PN7,TREF1_HUMAN
A6NNL9,F18A5_HUMAN
Q9HCF4,ALO17_HUMAN
Q9NS68,TNR19_HUMAN
Q9BRR9,RHG09_HUMAN
Q8IYX8,CE57R_HUMAN
Q9NZW4,DSPP_HUMAN
O43310,CTIF_HUMAN
Q6PI48,SYDM_HUMAN
Q86YV5,SG223_HUMAN
O15015,ZN646_HUMAN
Q6NTE8,CE045_HUMAN
Q9BZC7,ABCA2_HUMAN
Q9Y4D8,K0614_HUMAN
Q9UNY4,TTF2_HUMAN
A2RU30,K0748_HUMAN
A8MXK1,CK090_HUMAN
Q5THK1,CV030_HUMAN
Q9P206,K1522_HUMAN
Q5SXJ2,NBPFG_HUMAN
Q7Z4Q2,HEAT3_HUMAN
Q8NGS3,OR1J1_HUMAN
Q8IVF5,TIAM2_HUMAN
Q9BXW9,FACD2_HUMAN
Q96NH3,BROMI_HUMAN
Q96MS0,ROBO3_HUMAN
Q96BH1,RNF25_HUMAN
Q6ZVW7,I17EL_HUMAN
Q96JI7,SPTCS_HUMAN
Q14807,KIF22_HUMAN
P11150,LIPC_HUMAN
Q68CZ6,HAUS3_HUMAN
Q9UFD9,RIM3A_HUMAN
Q92696,PGTA_HUMAN
Q96LD4,TRI47_HUMAN
Q2KHR2,RFX7_HUMAN
Q4AC94,C2CD3_HUMAN
P17097,ZNF7_HUMAN
P48651,PTSS1_HUMAN
Q9BYV6,TRI55_HUMAN
Q8NFA0,UBP32_HUMAN
P18583,SON_HUMAN
A6NHI5,YA005_HUMAN
O75604,UBP2_HUMAN
Q8TDX9,PK1L1_HUMAN
Q2KJ03,CF012_HUMAN
Q9C0C7,AMRA1_HUMAN
P35680,HNF1B_HUMAN
Q16620,NTRK2_HUMAN
Q9BXX0,EMIL2_HUMAN
P15822,ZEP1_HUMAN
Q9NQW1,SC31B_HUMAN
Q8TF68,ZN384_HUMAN
Q8NDX5,PHC3_HUMAN
Q9BR84,ZN559_HUMAN
O15021,MAST4_HUMAN
Q96EF0,MTMR8_HUMAN
A1L390,PKHG3_HUMAN
O95544,NADK_HUMAN
P23276,KELL_HUMAN
Q9NW08,RPC2_HUMAN
Q5SNX5,F27E2_HUMAN
Q8WZ64,ARAP2_HUMAN
A6NNL0,FA22B_HUMAN
Q13241,KLRD1_HUMAN
Q96JK9,MAML3_HUMAN
Q5SNT6,FA21B_HUMAN
Q9P2B4,CT2NL_HUMAN
Q96L91,EP400_HUMAN
Q3ZLR7,F48B1_HUMAN
Q9Y4W2,LAS1L_HUMAN
Q8IVL1,NAV2_HUMAN
O43157,PLXB1_HUMAN
O14513,NCKP5_HUMAN
Q9BV73,CP250_HUMAN
Q9Y3C6,PPIL1_HUMAN
Q9Y5G9,PCDG4_HUMAN
O60810,PRAM4_HUMAN
Q99767,APBA2_HUMAN
P19827,ITIH1_HUMAN
Q86UK0,ABCAC_HUMAN
Q96C74,ROP1L_HUMAN
P56199,ITA1_HUMAN
Q5T1N1,AKND1_HUMAN
P78364,PHC1_HUMAN
Q5VT52,RPRD2_HUMAN
O75170,SAPS2_HUMAN
Q8WUM0,NU133_HUMAN
Q9C000,NALP1_HUMAN
Q6ZMV7,LEKR1_HUMAN
Q96LC9,BMF_HUMAN
Q16853,AOC3_HUMAN
Q8IY92,SLX4_HUMAN
Q13227,GPS2_HUMAN
Q6NSW7,NANP8_HUMAN
Q6ZN06,ZN813_HUMAN
Q9H2M9,RBGPR_HUMAN
P43364,MAGAB_HUMAN
Q7Z443,PK1L3_HUMAN
Q9NZL3,ZN224_HUMAN
Q96E29,MTER1_HUMAN
P10153,RNAS2_HUMAN
A6NEC5,F18A6_HUMAN
O94779,CNTN5_HUMAN
A8MVW0,F1712_HUMAN
Q9ULS5,TMCC3_HUMAN
Q16656,NRF1_HUMAN
O43379,WDR62_HUMAN
O15537,XLRS1_HUMAN
Q9BX66,SRBS1_HUMAN
P56962,STX17_HUMAN
Q9Y5V3,MAGD1_HUMAN
P01604,KV112_HUMAN
P78524,ST5_HUMAN
Q96P64,AGAP4_HUMAN
Q5T2P9,AGA10_HUMAN
P17036,ZNF3_HUMAN
Q15648,MED1_HUMAN
P54259,ATN1_HUMAN
Q96Q15,SMG1_HUMAN
Q9Y4F3,LKAP_HUMAN
P15622,ZN250_HUMAN
Q8ND82,Z280C_HUMAN
Q9H0E3,SP130_HUMAN
O15091,MRRP3_HUMAN
Q9HAW4,CLSPN_HUMAN
Q641Q2,FA21A_HUMAN
Q14766,LTBP1_HUMAN
Q92900,RENT1_HUMAN
Q15154,PCM1_HUMAN
Q06413,MEF2C_HUMAN
Q15714,T22D1_HUMAN
O75366,AVIL_HUMAN
Q9BZ29,DOCK9_HUMAN
Q6ZRS2,SRCAP_HUMAN
Q6ZRI0,OTOGL_HUMAN
O94979,SC31A_HUMAN
Q9H321,VCX3B_HUMAN
Q9HBL0,TENS1_HUMAN
Q14BN4,SLMAP_HUMAN
P23511,NFYA_HUMAN
Q8WUX9,CHMP7_HUMAN
Q8NEA6,GLIS3_HUMAN
Q8TD31,CCHCR_HUMAN
P58397,ATS12_HUMAN
Q9P2J8,ZN624_HUMAN
Q9H9L3,I20L2_HUMAN
O14994,SYN3_HUMAN
P02751,FINC_HUMAN
Q2M2I8,AAK1_HUMAN
Q9NQX0,PRDM6_HUMAN
Q9HCU4,CELR2_HUMAN
O00400,ACATN_HUMAN
Q8N3A8,PARP8_HUMAN
Q99062,CSF3R_HUMAN
O95613,PCNT_HUMAN
Q8N998,CCD89_HUMAN
P51530,DNA2L_HUMAN
A6NC98,CC88B_HUMAN
Q8TBY8,PMFBP_HUMAN
Q96MB7,HARB1_HUMAN
Q86T96,RN180_HUMAN
P78344,IF4G2_HUMAN
Q8N7X2,CI173_HUMAN
Q9NQS7,INCE_HUMAN
Q9Y5A9,YTHD2_HUMAN
P51816,AFF2_HUMAN
Q5VWT5,CA168_HUMAN
Q9UKM7,MA1B1_HUMAN
Q8NE62,CHDH_HUMAN
Q12830,BPTF_HUMAN
Q6DJT9,PLAG1_HUMAN
A6NJZ7,RIM3C_HUMAN
Q6PJW8,CNST_HUMAN
Q14667,K0100_HUMAN
Q9NPF7,IL23A_HUMAN
Q9UKI9,PO2F3_HUMAN
Q9HBM0,VEZA_HUMAN
P46020,KPB1_HUMAN
Q8N187,AL2S8_HUMAN
P46937,YAP1_HUMAN
Q14157,UBP2L_HUMAN
Q14587,ZN268_HUMAN
O75459,GAGB1_HUMAN
Q96NM4,TOX2_HUMAN
Q5T1R4,ZEP3_HUMAN
Q7Z7G1,CLNK_HUMAN
Q14CB8,RHG19_HUMAN
Q8NBR6,FA63B_HUMAN
P34925,RYK_HUMAN
Q5TCS8,AKD2_HUMAN
Q86W25,NAL13_HUMAN
Q9NZ56,FMN2_HUMAN
Q16849,PTPRN_HUMAN
P34910,EVI2B_HUMAN
O43933,PEX1_HUMAN
Q8TEW6,DOK4_HUMAN
Q63HN1,CI14A_HUMAN
Q8N8E3,CCD46_HUMAN
Q9H7N4,SFR19_HUMAN
Q9H2U1,DHX36_HUMAN
Q15147,PLCB4_HUMAN
Q8N3D4,EH1L1_HUMAN
Q56UN5,YSK4_HUMAN
Q96ST3,SIN3A_HUMAN
Q8NF64,ZMIZ2_HUMAN
Q49AJ0,F135B_HUMAN
Q96Q42,ALS2_HUMAN
A5YKK6,CNOT1_HUMAN
Q8NB25,F184A_HUMAN
P59045,NAL11_HUMAN
Q9ULC0,MUCEN_HUMAN
Q5VU36,F75A5_HUMAN
Q5VU43,MYOME_HUMAN
Q4ADV7,RIC1_HUMAN
Q9NPA5,ZF64A_HUMAN
Q12852,M3K12_HUMAN
Q92562,FIG4_HUMAN
Q96K21,ZFY19_HUMAN
Q92854,SEM4D_HUMAN
Q6ZSR9,YJ005_HUMAN
Q5JSZ5,BA2L1_HUMAN
Q9BTW9,TBCD_HUMAN
Q969W8,ZN566_HUMAN
Q9BTX1,NDC1_HUMAN
P12883,MYH7_HUMAN
Q8N1E2,LYG1_HUMAN
Q96AC6,KIFC2_HUMAN
Q9P2D7,DYH1_HUMAN
Q7Z2Z2,ETUD1_HUMAN
O15218,GP182_HUMAN
P54277,PMS1_HUMAN
Q32MZ4,LRRF1_HUMAN
Q9BX69,CARD6_HUMAN
Q86WQ0,NR2CA_HUMAN
Q5VWM5,PRAM9_HUMAN
Q8ND04,SMG8_HUMAN
Q9Y2F5,K0947_HUMAN
Q12802,AKP13_HUMAN
Q9UKD1,GMEB2_HUMAN
A6NH13,CJ103_HUMAN
O60522,TDRD6_HUMAN
Q9UIM3,FKBPL_HUMAN
Q6ZU69,CI14B_HUMAN
A6NKG5,RTL1_HUMAN
P21854,CD72_HUMAN
Q6PIU1,KCNV1_HUMAN
Q3B8N5,PROX2_HUMAN
Q9UPS8,ANR26_HUMAN
Q9Y2L6,FRM4B_HUMAN
Q9BSJ6,FA64A_HUMAN
Q9P0J7,KCMF1_HUMAN
Q9BYP7,WNK3_HUMAN
Q93033,IGSF2_HUMAN
Q96RN5,MED15_HUMAN
O75157,T22D2_HUMAN
Q6PRD1,GP179_HUMAN
Q9NTW7,ZF64B_HUMAN
Q6PI97,CK088_HUMAN
O75106,AOC2_HUMAN
P35125,UBP6_HUMAN
Q8N1G2,FTSJ2_HUMAN
Q9UPZ3,HPS5_HUMAN
Q5T4S7,UBR4_HUMAN
Q86VH2,KIF27_HUMAN
Q8IZD2,MLL5_HUMAN
Q9UIH9,KLF15_HUMAN
Q86WZ0,HEAT4_HUMAN
Q01804,OTUD4_HUMAN
P04279,SEMG1_HUMAN
Q8N7X0,CAN7L_HUMAN
Q63HN8,RN213_HUMAN
Q93008,USP9X_HUMAN
Q9NSC2,SALL1_HUMAN
Q01860,PO5F1_HUMAN
Q9Y616,IRAK3_HUMAN
O75962,TRIO_HUMAN
Q7Z3K3,POGZ_HUMAN
O60673,DPOLZ_HUMAN
Q96FL9,GLT14_HUMAN
Q96TC7,RMD3_HUMAN
Q15413,RYR3_HUMAN
Q9UL36,ZN236_HUMAN
Q8TC21,ZN596_HUMAN
P56179,DLX6_HUMAN
O94916,NFAT5_HUMAN
A6NKB5,PCX2_HUMAN
Q86YJ7,AN13B_HUMAN
Q9BZF1,OSBL8_HUMAN
O95347,SMC2_HUMAN
O95677,EYA4_HUMAN
Q12816,TROP_HUMAN
Q6MZP7,LIN54_HUMAN
Q6N022,TEN4_HUMAN
Q9Y2I6,NINL_HUMAN
Q9H0K1,SIK2_HUMAN
Q96PB7,NOE3_HUMAN
Q13349,ITAD_HUMAN
Q99666,RGPD5_HUMAN
P31629,ZEP2_HUMAN
P35222,CTNB1_HUMAN
Q8N7Z5,ANR31_HUMAN
Q9Y5G7,PCDG6_HUMAN
Q9HCL3,ZFP14_HUMAN
Q8N109,KI2LA_HUMAN
Q96RK0,CIC_HUMAN
Q92610,ZN592_HUMAN
Q5T6F2,UBAP2_HUMAN
Q8TDW7,FAT3_HUMAN
Q9H0D2,ZN541_HUMAN
Q9UI12,VATH_HUMAN
O60229,KALRN_HUMAN
Q8NHK3,KI2LB_HUMAN
P20823,HNF1A_HUMAN
Q96S82,UBL7_HUMAN
P06315,KV501_HUMAN
O15020,SPTN2_HUMAN
Q9BXB7,SPT16_HUMAN
Q8IVF2,AHNK2_HUMAN
Q9H252,KCNH6_HUMAN
Q6S9Z5,ZN474_HUMAN
O00189,AP4M1_HUMAN
Q14789,GOGB1_HUMAN
O00339,MATN2_HUMAN
Q96EN8,MOCOS_HUMAN
Q9BSJ5,CQ080_HUMAN
Q8IUG5,MY18B_HUMAN
Q9P2P6,STAR9_HUMAN
Q8WZ75,ROBO4_HUMAN
Q08AF3,SLFN5_HUMAN
Q9Y620,RA54B_HUMAN
Q8IWF6,F116A_HUMAN
P53539,FOSB_HUMAN
P10075,GLI4_HUMAN
Q8N7K9,CS064_HUMAN
P14859,PO2F1_HUMAN
Q9ULL0,K1210_HUMAN
Q96GS6,F18A1_HUMAN
Q8NFD5,ARI1B_HUMAN
Q96GQ7,DDX27_HUMAN
O95996,APC2_HUMAN
Q86YR6,POTED_HUMAN
P01876,IGHA1_HUMAN
Q5THJ4,VP13D_HUMAN
P35579,MYH9_HUMAN
P0CB47,UBFL1_HUMAN
Q6ZNE9,RUFY4_HUMAN
Q15326,ZMY11_HUMAN
Q9H9S0,NANOG_HUMAN
Q92625,ANS1A_HUMAN
Q4G0X9,CCD40_HUMAN
O95936,EOMES_HUMAN
Q8WXX7,AUTS2_HUMAN
Q7RTX8,HIN1L_HUMAN
Q96QZ7,MAGI1_HUMAN
Q9UGL1,KDM5B_HUMAN
Q5VYP0,F75A3_HUMAN
Q8WXW3,PIBF1_HUMAN
Q9UGU0,TCF20_HUMAN
Q8IX12,CCAR1_HUMAN
P15927,RFA2_HUMAN
Q9NY74,ETAA1_HUMAN
Q86TJ5,ZN554_HUMAN
Q8NGY7,O10J6_HUMAN
Q14678,KANK1_HUMAN
O60346,PHLP1_HUMAN
Q9NU22,MDN1_HUMAN
Q86SQ6,GP123_HUMAN
Q9NYQ8,FAT2_HUMAN
Q8WZ42,TITIN_HUMAN
Q02383,SEMG2_HUMAN
O43167,ZBT24_HUMAN
Q14686,NCOA6_HUMAN
Q9H497,TOR3A_HUMAN
Q96N77,ZN641_HUMAN
Q01826,SATB1_HUMAN

(1409 out of 2193 : 64%) Proteins with I or L at ST/Q +2 or +3 within an SCD
Q15751,HERC1_HUMAN
P12259,FA5_HUMAN
P53671,LIMK2_HUMAN
Q96SZ4,ZSC10_HUMAN
A8MT82,CTLFB_HUMAN
Q9NZ08,ERAP1_HUMAN
Q5VWN6,CJ018_HUMAN
Q96QP1,ALPK1_HUMAN
Q5T7N8,F27D1_HUMAN
Q9UQR1,ZN148_HUMAN
O15062,ZBTB5_HUMAN
Q9NQV6,PRD10_HUMAN
Q96R06,SPAG5_HUMAN
O43776,SYNC_HUMAN
Q8WYB5,MYST4_HUMAN
Q9UKV3,ACINU_HUMAN
O95149,SPN1_HUMAN
P12270,TPR_HUMAN
Q9NQZ7,ENTP7_HUMAN
Q53SZ7,CB053_HUMAN
Q9UKX2,MYH2_HUMAN
O15014,ZN609_HUMAN
Q49AA0,ZN642_HUMAN
Q15678,PTN14_HUMAN
Q8TEQ6,GEMI5_HUMAN
O43313,ATMIN_HUMAN
Q5PRF9,SMAG2_HUMAN
Q86W26,NAL10_HUMAN
Q9BWG4,SSBP4_HUMAN
Q8NFU5,IPMK_HUMAN
Q96JG8,MAGD4_HUMAN
Q7Z6K3,PTAR1_HUMAN
Q8NFU7,TET1_HUMAN
O15068,MCF2L_HUMAN
Q8IWV1,LAX1_HUMAN
Q86T24,KAISO_HUMAN
Q15615,OR4D1_HUMAN
Q8NEM7,FA48A_HUMAN
Q5VYV7,CT094_HUMAN
A6NI79,CCD69_HUMAN
P52732,KIF11_HUMAN
Q96SN8,CK5P2_HUMAN
Q86UR5,RIMS1_HUMAN
Q9C0J8,WDR33_HUMAN
Q9NXG0,CNTLN_HUMAN
Q08378,GOGA3_HUMAN
Q02224,CENPE_HUMAN
Q3L8U1,CHD9_HUMAN
Q92834,RPGR_HUMAN
Q9NVI1,FANCI_HUMAN
P51692,STA5B_HUMAN
Q9H1A4,APC1_HUMAN
Q9H0B3,K1683_HUMAN
A3KFT3,OR2M5_HUMAN
Q16659,MK06_HUMAN
Q9BZE4,NOG1_HUMAN
Q14141,SEPT6_HUMAN
A6NCF6,MA13P_HUMAN
Q9UPU7,TBD2B_HUMAN
Q96T60,PNKP_HUMAN
O60299,PRIP1_HUMAN
Q15047,SETB1_HUMAN
P21439,MDR3_HUMAN
Q14444,CAPR1_HUMAN
P49590,SYHM_HUMAN
Q8NF50,DOCK8_HUMAN
Q8IXJ6,SIRT2_HUMAN
Q5T6F0,DCA12_HUMAN
Q96R28,OR2M2_HUMAN
Q9Y216,MTMR7_HUMAN
Q8WXG9,GPR98_HUMAN
A6NE01,F186A_HUMAN
O60565,GREM1_HUMAN
O75783,RHBL1_HUMAN
Q8IWB6,TEX14_HUMAN
Q9HCD5,NCOA5_HUMAN
Q5T3J3,CA103_HUMAN
Q6UXK5,LRRN1_HUMAN
Q8N8A4,GAH6_HUMAN
Q969F2,NKD2_HUMAN
Q9UN71,PCDGG_HUMAN
P16144,ITB4_HUMAN
P51523,ZNF84_HUMAN
Q5TIA1,MEI1_HUMAN
Q6IMN6,CAPR2_HUMAN
P51610,HCFC1_HUMAN
Q9UJQ4,SALL4_HUMAN
Q6A163,K1C39_HUMAN
Q76N89,HECW1_HUMAN
Q5JT82,KLF17_HUMAN
O60245,PCDH7_HUMAN
Q92771,DDX12_HUMAN
P20073,ANXA7_HUMAN
P56177,DLX1_HUMAN
Q9NYB9,ABI2_HUMAN
A6NLW8,DUXA_HUMAN
Q96M86,DNHD1_HUMAN
P41002,CCNF_HUMAN
Q9BX26,SYCP2_HUMAN
Q29940,1B59_HUMAN
O94850,DEND_HUMAN
O15079,SNPH_HUMAN
Q96L96,ALPK3_HUMAN
Q9UPN4,AZI1_HUMAN
Q96M85,YV008_HUMAN
Q5CZC0,FSIP2_HUMAN
Q9UL52,TM11E_HUMAN
Q9H4A3,WNK1_HUMAN
Q8NG83,OR2M3_HUMAN
Q9NRR5,UBQL4_HUMAN
Q8WXH0,SYNE2_HUMAN
Q9H792,SG269_HUMAN
O43149,ZZEF1_HUMAN
Q8NHH9,ATLA2_HUMAN
Q9UQ84,EXO1_HUMAN
Q8N8S7,ENAH_HUMAN
Q8N1B4,VPS52_HUMAN
P63132,POK5_HUMAN
Q99972,MYOC_HUMAN
Q13219,PAPP1_HUMAN
A8MPP1,DD11L_HUMAN
P18464,1B51_HUMAN
Q9HC78,ZBT20_HUMAN
Q14137,BOP1_HUMAN
O95793,STAU1_HUMAN
Q9UPQ9,TNR6B_HUMAN
O95319,CELF2_HUMAN
Q8IY47,KBTB2_HUMAN
P14625,ENPL_HUMAN
A0PJX8,TMM82_HUMAN
Q15398,DLGP5_HUMAN
Q9H313,TTYH1_HUMAN
Q9P2K8,E2AK4_HUMAN
Q6AI39,K0240_HUMAN
Q96DR7,SGEF_HUMAN
Q96HY7,DHTK1_HUMAN
Q01094,E2F1_HUMAN
Q5TZJ5,F75A1_HUMAN
Q96FC9,DDX11_HUMAN
P10072,HKR1_HUMAN
Q8WTW3,COG1_HUMAN
Q16526,CRY1_HUMAN
Q96RE9,ZN300_HUMAN
Q9HAN9,NMNA1_HUMAN
Q9HAV5,TNR27_HUMAN
Q14765,STAT4_HUMAN
Q12809,KCNH2_HUMAN
Q8NEY1,NAV1_HUMAN
Q96L73,NSD1_HUMAN
Q07864,DPOE1_HUMAN
Q8NG81,OR2M7_HUMAN
P35527,K1C9_HUMAN
P27986,P85A_HUMAN
P22413,ENPP1_HUMAN
Q9BWX1,PHF7_HUMAN
Q92750,TAF4B_HUMAN
Q6ZMV9,KIF6_HUMAN
Q16650,TBR1_HUMAN
Q02930,CREB5_HUMAN
Q01970,PLCB3_HUMAN
Q86SQ7,SDCG8_HUMAN
P23471,PTPRZ_HUMAN
Q13368,MPP3_HUMAN
Q8NF91,SYNE1_HUMAN
Q8WW24,TEKT4_HUMAN
Q8NHU2,CT026_HUMAN
P32780,TF2H1_HUMAN
Q9UBD5,ORC3_HUMAN
O00124,UBXN8_HUMAN
Q6ZR62,ZCH16_HUMAN
P63136,POK17_HUMAN
Q9Y6V0,PCLO_HUMAN
P08047,SP1_HUMAN
Q9Y2K2,SIK3_HUMAN
Q9HBZ2,ARNT2_HUMAN
Q14863,PO6F1_HUMAN
Q8IY57,YAF2_HUMAN
Q0VD67,YP032_HUMAN
Q9H254,SPTN4_HUMAN
Q9Y4A8,NF2L3_HUMAN
O60813,PRA11_HUMAN
Q9Y2G7,ZFP30_HUMAN
A7KAX9,RHG32_HUMAN
Q9P2E9,RRBP1_HUMAN
P30685,1B35_HUMAN
Q9HCE0,K1632_HUMAN
Q86XA9,HTR5A_HUMAN
Q9Y6N7,ROBO1_HUMAN
P14784,IL2RB_HUMAN
Q9H322,VCX2_HUMAN
Q9H819,DJC18_HUMAN
P04114,APOB_HUMAN
Q92569,P55G_HUMAN
Q10567,AP1B1_HUMAN
Q2KHR3,QSER1_HUMAN
P18146,EGR1_HUMAN
Q96PK6,RBM14_HUMAN
Q9H5U6,ZCHC4_HUMAN
Q9P1V8,CN174_HUMAN
Q86TP1,PRUNE_HUMAN
Q96LB3,IFT74_HUMAN
Q5VVP1,F75A6_HUMAN
Q8TAQ5,ZN420_HUMAN
Q9NZQ8,TRPM5_HUMAN
Q6ZNA1,ZN836_HUMAN
Q9BZA8,PC11Y_HUMAN
O95447,LCA5L_HUMAN
Q8IX18,DHX40_HUMAN
Q14676,MDC1_HUMAN
Q9BXP5,SRRT_HUMAN
Q9Y4D7,PLXD1_HUMAN
Q8NE31,FA13C_HUMAN
Q06416,P5F1B_HUMAN
Q6W2J9,BCOR_HUMAN
Q08E93,F27E3_HUMAN
Q685J3,MUC17_HUMAN
Q9P1Q0,VPS54_HUMAN
Q8IX04,UEVLD_HUMAN
Q9P2F5,STOX2_HUMAN
Q5JU85,IQEC2_HUMAN
Q6ZW49,PAXI1_HUMAN
Q8IZU2,WDR17_HUMAN
Q9BQG0,MBB1A_HUMAN
Q12888,TP53B_HUMAN
Q3BBW0,NBPF9_HUMAN
Q9UJF2,NGAP_HUMAN
O95382,M3K6_HUMAN
O94842,TOX4_HUMAN
O94927,HAUS5_HUMAN
Q9HBT7,ZN287_HUMAN
Q15329,E2F5_HUMAN
Q9P2P5,HECW2_HUMAN
P32519,ELF1_HUMAN
P16112,PGCA_HUMAN
Q86VD1,MORC1_HUMAN
Q8IUX7,AEBP1_HUMAN
P49910,ZN165_HUMAN
Q8IYA8,CCD36_HUMAN
Q9P227,RHG23_HUMAN
P57679,EVC_HUMAN
O43296,ZN264_HUMAN
Q9BYE9,CDHR2_HUMAN
O00534,VMA5A_HUMAN
Q9H5J0,ZBTB3_HUMAN
Q9P2G4,K1383_HUMAN
Q96NU0,CNT3B_HUMAN
Q969D9,TSLP_HUMAN
Q68CP9,ARID2_HUMAN
Q6PL18,ATAD2_HUMAN
P11532,DMD_HUMAN
P53367,ARFP1_HUMAN
Q9H8J5,MANS1_HUMAN
Q76N32,CEP68_HUMAN
Q9UBX1,CATF_HUMAN
Q6ZV19,YF004_HUMAN
Q14CN2,CLCA4_HUMAN
Q96DP5,FMT_HUMAN
Q8IYD8,FANCM_HUMAN
O60282,KIF5C_HUMAN
Q8TBZ2,MYBPP_HUMAN
Q07687,DLX2_HUMAN
Q6P461,ACSM6_HUMAN
P17600,SYN1_HUMAN
Q8IVF1,FA22A_HUMAN
Q8N9B8,RGF1A_HUMAN
Q9UFC0,LRWD1_HUMAN
Q9Y490,TLN1_HUMAN
P32745,SSR3_HUMAN
Q7Z3E1,PARPT_HUMAN
O96017,CHK2_HUMAN
O60242,BAI3_HUMAN
A6NIR3,AGAP5_HUMAN
Q9HCM1,CL035_HUMAN
Q8IXK0,PHC2_HUMAN
A6NHR9,SMHD1_HUMAN
A0AV02,S12A8_HUMAN
Q6S5H5,POTEG_HUMAN
Q9C075,K1C23_HUMAN
Q96CC6,RHDF1_HUMAN
Q96RL1,UIMC1_HUMAN
P39880,CUX1_HUMAN
Q92793,CBP_HUMAN
Q6P2D0,ZFP1_HUMAN
Q8IZF6,GP112_HUMAN
Q9Y5T5,UBP16_HUMAN
P20701,ITAL_HUMAN
Q8NA54,IQUB_HUMAN
A2RUR9,C144A_HUMAN
Q86WB7,UN93A_HUMAN
Q8TD55,PKHO2_HUMAN
O95239,KIF4A_HUMAN
Q5SRD0,FA21D_HUMAN
Q8NB90,SPAT5_HUMAN
Q9UPV0,CE164_HUMAN
Q14562,DHX8_HUMAN
Q9NY43,BARH2_HUMAN
Q5SQ80,A20A2_HUMAN
Q9Y520,BA2L2_HUMAN
Q6PCD5,RFWD3_HUMAN
Q8TDI7,TMC2_HUMAN
P0C7T5,ATX1L_HUMAN
Q9HCU0,CD248_HUMAN
O94855,SC24D_HUMAN
Q9QC07,POK7_HUMAN
O15405,TOX3_HUMAN
O75830,SPI2_HUMAN
B1AJZ9,FHAD1_HUMAN
Q9Y2L8,ZKSC5_HUMAN
P30260,CDC27_HUMAN
Q8N414,PGBD5_HUMAN
Q9Y2L5,TRS85_HUMAN
Q99698,LYST_HUMAN
P78348,ACCN2_HUMAN
Q8IV76,PASD1_HUMAN
Q13315,ATM_HUMAN
Q9UKX3,MYH13_HUMAN
P63010,AP2B1_HUMAN
Q6DD88,ATLA3_HUMAN
A6NNM3,RIM3B_HUMAN
Q12851,M4K2_HUMAN
P48736,PK3CG_HUMAN
Q8IYH5,ZZZ3_HUMAN
O43164,PJA2_HUMAN
A4FU49,CA113_HUMAN
Q12955,ANK3_HUMAN
Q14494,NF2L1_HUMAN
P48634,BAT2_HUMAN
Q9NR99,MXRA5_HUMAN
Q6UWE0,LRSM1_HUMAN
A6NMV5,PRA23_HUMAN
Q96M34,CC030_HUMAN
Q9UPN3,MACF1_HUMAN
Q8TF62,AT8B4_HUMAN
Q9Y4E1,FA21C_HUMAN
Q96I15,SCLY_HUMAN
Q96MT8,CEP63_HUMAN
Q8WXB4,ZN606_HUMAN
O15061,SYNEM_HUMAN
P04843,RPN1_HUMAN
Q5TAP6,UT14C_HUMAN
Q6ZN55,ZN574_HUMAN
Q6ZS81,WDFY4_HUMAN
P49137,MAPK2_HUMAN
Q9HAU8,RNPL1_HUMAN
Q5VTM2,AGAP9_HUMAN
Q68CQ1,CA175_HUMAN
Q9NNX9,VCX3_HUMAN
P30491,1B53_HUMAN
Q8IXT1,NOXIN_HUMAN
Q8N141,ZFP82_HUMAN
Q3V6T2,GRDN_HUMAN
O95342,ABCBB_HUMAN
Q8N5C8,TAB3_HUMAN
P08123,CO1A2_HUMAN
Q99590,SFRIP_HUMAN
P13533,MYH6_HUMAN
O15027,SC16A_HUMAN
O75177,CREST_HUMAN
P78363,ABCA4_HUMAN
O94915,FRYL_HUMAN
Q9UPQ3,AGAP1_HUMAN
Q8N0Z9,VSI10_HUMAN
Q59H18,TNI3K_HUMAN
Q8WWN8,ARAP3_HUMAN
A6NFN3,FOX1C_HUMAN
P46939,UTRO_HUMAN
O60763,USO1_HUMAN
P06727,APOA4_HUMAN
Q12872,SFRS8_HUMAN
Q6IE37,OVOS1_HUMAN
Q9ULJ8,NEB1_HUMAN
Q9UQB3,CTND2_HUMAN
Q8N8D1,PDCD7_HUMAN
Q96FL8,S47A1_HUMAN
Q3SYG4,PTHB1_HUMAN
Q92759,TF2H4_HUMAN
Q9NRE1,MMP26_HUMAN
Q02410,APBA1_HUMAN
Q6S8J3,POTEE_HUMAN
Q8N4C6,NIN_HUMAN
Q8NA23,WDR31_HUMAN
A6NGG8,CB071_HUMAN
Q03001,BPA1_HUMAN
Q8NEU8,DP13B_HUMAN
Q9UGI0,ZRAN1_HUMAN
O75635,SPB7_HUMAN
Q15942,ZYX_HUMAN
Q9UBD0,HSFX1_HUMAN
Q7Z3S7,CA2D4_HUMAN
P30466,1B18_HUMAN
Q86YW9,MD12L_HUMAN
Q76LX8,ATS13_HUMAN
Q8NI35,INADL_HUMAN
P98194,AT2C1_HUMAN
P16220,CREB1_HUMAN
Q86V85,GP180_HUMAN
Q8TBZ9,CG062_HUMAN
Q8WWM7,ATX2L_HUMAN
Q8ND56,LS14A_HUMAN
P98175,RBM10_HUMAN
Q6PKG0,LARP1_HUMAN
Q70E73,RAPH1_HUMAN
P54098,DPOG1_HUMAN
O14964,HGS_HUMAN
Q13751,LAMB3_HUMAN
Q68DL7,YR008_HUMAN
Q9UBC2,EP15R_HUMAN
A0JNW5,UH1BL_HUMAN
O60231,DHX16_HUMAN
Q9C0G0,ZN407_HUMAN
Q5JNZ3,ZN311_HUMAN
Q8N660,NBPFF_HUMAN
Q8TES7,FBF1_HUMAN
Q16288,NTRK3_HUMAN
Q9H094,NBPF3_HUMAN
Q5RGM9,F18A2_HUMAN
Q32MH5,K1370_HUMAN
P15151,PVR_HUMAN
Q9Y278,HS3S2_HUMAN
P30460,1B08_HUMAN
Q8IWZ3,ANKH1_HUMAN
Q3BBV0,NBPF1_HUMAN
Q5DID0,UROL1_HUMAN
O15040,TCPR2_HUMAN
A6NHY6,CI118_HUMAN
O60741,HCN1_HUMAN
O60563,CCNT1_HUMAN
Q68BL8,OLM2B_HUMAN
Q15031,SYLM_HUMAN
P28328,PEX2_HUMAN
P51003,PAPOA_HUMAN
Q9UNF1,MAGD2_HUMAN
O95644,NFAC1_HUMAN
Q7Z2Y8,GVIN1_HUMAN
Q86W50,MET10_HUMAN
Q5VXH4,PRAM6_HUMAN
Q9NNX6,CD209_HUMAN
Q9NZN8,CNOT2_HUMAN
Q6N021,TET2_HUMAN
Q8IYU2,HACE1_HUMAN
Q02078,MEF2A_HUMAN
Q6ZVD7,STOX1_HUMAN
Q9UIF9,BAZ2A_HUMAN
Q99102,MUC4_HUMAN
Q7L2K0,CP059_HUMAN
A6NEE1,U639_HUMAN
P04844,RPN2_HUMAN
Q5JRA6,MIA3_HUMAN
Q96RU3,FNBP1_HUMAN
A4IF30,S35F4_HUMAN
Q14767,LTBP2_HUMAN
O95819,M4K4_HUMAN
Q9UBB9,TFP11_HUMAN
O14757,CHK1_HUMAN
Q96KN7,RPGR1_HUMAN
Q9UPA5,BSN_HUMAN
Q96JA4,M4A14_HUMAN
Q9BRR0,ZKSC3_HUMAN
Q8N715,CA065_HUMAN
P43146,DCC_HUMAN
Q3LI81,KR271_HUMAN
O95125,ZN202_HUMAN
Q96SE0,ABHD1_HUMAN
Q6AHZ1,Z518A_HUMAN
Q8TCN5,ZN507_HUMAN
Q32NC0,CR021_HUMAN
Q8N2C7,UNC80_HUMAN
Q9UL68,MYT1L_HUMAN
Q9H9D4,ZN408_HUMAN
Q8N392,RHG18_HUMAN
Q6PJP8,DCR1A_HUMAN
P53365,ARFP2_HUMAN
Q53QW1,CB057_HUMAN
P06314,KV404_HUMAN
Q96EX3,WDR34_HUMAN
Q9H4K7,GTPB5_HUMAN
O75663,TIPRL_HUMAN
Q08379,GOGA2_HUMAN
Q562F6,SGOL2_HUMAN
Q8IZC6,CORA1_HUMAN
Q9UBK2,PRGC1_HUMAN
Q9Y248,PSF2_HUMAN
O00443,P3C2A_HUMAN
Q5T7N7,F27E1_HUMAN
Q9Y5H0,PCDG3_HUMAN
Q9C0D5,TANC1_HUMAN
Q0P6D6,CCD15_HUMAN
Q9P2G1,AKIB1_HUMAN
Q8NF99,ZN397_HUMAN
Q8NEZ4,MLL3_HUMAN
Q6ZQQ2,YI021_HUMAN
Q68EM7,RHG17_HUMAN
Q9H2X3,CLC4M_HUMAN
Q8N0Z3,CCD52_HUMAN
P17041,ZNF32_HUMAN
Q96MK2,FA65C_HUMAN
Q92988,DLX4_HUMAN
Q2TAK8,MUM1_HUMAN
Q8IYT3,CF097_HUMAN
Q9WJR5,POK3_HUMAN
Q8TDF5,NETO1_HUMAN
Q8IXE1,OR4N5_HUMAN
Q9P2R6,RERE_HUMAN
Q9UH99,SUN2_HUMAN
Q8TCG1,CIP2A_HUMAN
Q9P2Z0,THA10_HUMAN
Q5T0Z8,CF132_HUMAN
Q99447,PCY2_HUMAN
Q9P270,SLAI2_HUMAN
Q9BRX5,PSF3_HUMAN
Q9HCS4,TF7L1_HUMAN
Q6ZN30,BNC2_HUMAN
Q15048,LRC14_HUMAN
O60447,EVI5_HUMAN
Q9UIG0,BAZ1B_HUMAN
Q14576,ELAV3_HUMAN
Q8WXI7,MUC16_HUMAN
Q5VT25,MRCKA_HUMAN
Q92541,RTF1_HUMAN
Q13464,ROCK1_HUMAN
Q6S5H4,POTEB_HUMAN
P98177,FOXO4_HUMAN
Q96B70,LENG9_HUMAN
Q13395,TARB1_HUMAN
Q9UDY8,MALT1_HUMAN
P17098,ZNF8_HUMAN
Q96KP6,TNIP3_HUMAN
Q5TG92,CA195_HUMAN
Q9NZP6,CO002_HUMAN
Q14451,GRB7_HUMAN
Q92560,BAP1_HUMAN
O75165,DJC13_HUMAN
P11055,MYH3_HUMAN
P30566,PUR8_HUMAN
P28908,TNR8_HUMAN
Q8IXS2,CCD65_HUMAN
P03915,NU5M_HUMAN
Q6P9H5,GIMA6_HUMAN
Q8IZF5,GP113_HUMAN
A8MYJ7,TTC34_HUMAN
Q6ZSB9,ZBT49_HUMAN
Q96P26,5NT1B_HUMAN
Q92481,AP2B_HUMAN
Q68DE3,K2018_HUMAN
Q9H4Z2,ZN335_HUMAN
O43432,IF4G3_HUMAN
Q5JWR5,DOP1_HUMAN
Q9C091,GRB1L_HUMAN
Q14204,DYHC1_HUMAN
Q68DN1,CB016_HUMAN
Q8TDN4,CABL1_HUMAN
Q9H0I2,CP048_HUMAN
Q9Y238,DLEC1_HUMAN
Q15051,IQCB1_HUMAN
A5D8V7,CC151_HUMAN
Q9UHQ4,BAP29_HUMAN
Q9C0C2,TB182_HUMAN
P46934,NEDD4_HUMAN
P56178,DLX5_HUMAN
P35410,MAS1L_HUMAN
Q8TCQ1,MARH1_HUMAN
Q08ER8,ZN543_HUMAN
P30486,1B48_HUMAN
Q5SXM2,SNPC4_HUMAN
Q96DT5,DYH11_HUMAN
Q52LC2,VAS1L_HUMAN
Q3BBV2,NBPF8_HUMAN
Q9NVR2,INT10_HUMAN
Q6P3V2,Z585A_HUMAN
P12882,MYH1_HUMAN
O00507,USP9Y_HUMAN
Q5VUJ5,AGAP7_HUMAN
Q9HCK4,ROBO2_HUMAN
Q9UBL0,ARP21_HUMAN
Q9UKP4,ATS7_HUMAN
Q7RTR0,NALP9_HUMAN
Q14814,MEF2D_HUMAN
Q9Y2W2,WBP11_HUMAN
P10266,POK10_HUMAN
Q14683,SMC1A_HUMAN
Q86UD0,CI140_HUMAN
Q9UPW6,SATB2_HUMAN
Q9BZA7,PC11X_HUMAN
Q8TCG2,P4K2B_HUMAN
Q4VX67,F75A4_HUMAN
Q14207,NPAT_HUMAN
Q96BT1,CC049_HUMAN
Q9BVJ6,UT14A_HUMAN
Q9UGI6,KCNN3_HUMAN
Q99593,TBX5_HUMAN
P06734,FCER2_HUMAN
P17480,UBF1_HUMAN
Q14980,NUMA1_HUMAN
Q8N1N0,CLC4F_HUMAN
Q6ZWH5,NEK10_HUMAN
P25205,MCM3_HUMAN
Q68DN6,RGPD1_HUMAN
A1L4M7,CU034_HUMAN
Q9HBJ7,UBP29_HUMAN
Q5VUB5,F1711_HUMAN
Q09472,EP300_HUMAN
Q4KMG0,CDON_HUMAN
P39059,COFA1_HUMAN
Q9H4M7,PKHA4_HUMAN
P11169,GTR3_HUMAN
Q96PX1,RN157_HUMAN
Q8NDV3,SMC1B_HUMAN
Q9UKE5,TNIK_HUMAN
P27708,PYR1_HUMAN
Q8IWN7,RP1L1_HUMAN
Q9UII4,HERC5_HUMAN
Q6ZRS4,CC129_HUMAN
Q16827,PTPRO_HUMAN
Q9P219,DAPLE_HUMAN
Q7Z6K4,NRARP_HUMAN
Q5JTV8,TOIP1_HUMAN
Q05996,ZP2_HUMAN
Q9NSU2,TREX1_HUMAN
Q16706,MA2A1_HUMAN
Q8NB42,ZN527_HUMAN
Q9NRD8,DUOX2_HUMAN
P49750,YLPM1_HUMAN
P05997,CO5A2_HUMAN
A2RUB6,CCD66_HUMAN
Q5RGS2,F75A2_HUMAN
Q969J2,ZKSC4_HUMAN
Q99743,NPAS2_HUMAN
P20333,TNR1B_HUMAN
Q7LBC6,KDM3B_HUMAN
Q6S545,POTEH_HUMAN
Q6UUV7,CRTC3_HUMAN
Q8IWJ2,GCC2_HUMAN
P15336,ATF2_HUMAN
Q7Z3E2,CJ118_HUMAN
Q9GZR7,DDX24_HUMAN
P51797,CLCN6_HUMAN
Q8NHS2,AATC2_HUMAN
Q8N7R0,NANG2_HUMAN
Q7Z7B0,FLIP1_HUMAN
A6ND21,UBFL3_HUMAN
O75128,COBL_HUMAN
O15354,GPR37_HUMAN
Q9ULD2,MTUS1_HUMAN
Q86XK3,CJ078_HUMAN
Q9NSK0,KLC4_HUMAN
Q5SRD3,AGAP8_HUMAN
P20226,TBP_HUMAN
A6NI47,YN008_HUMAN
Q9UBG3,CRNN_HUMAN
Q86WZ6,ZN227_HUMAN
Q06732,ZN33B_HUMAN
Q9H4L4,SENP3_HUMAN
Q8IUH3,RBM45_HUMAN
P54253,ATX1_HUMAN
A6NKT7,RGPD3_HUMAN
Q9NXV6,CARF_HUMAN
Q04637,IF4G1_HUMAN
P22670,RFX1_HUMAN
Q8NA57,CL050_HUMAN
Q9UP83,COG5_HUMAN
P42331,RHG25_HUMAN
P60509,ERB1_HUMAN
O60281,ZN292_HUMAN
Q92620,PRP16_HUMAN
Q8TF39,ZN483_HUMAN
Q9NRC6,SPTN5_HUMAN
Q71F56,MD13L_HUMAN
Q3YBM2,T176B_HUMAN
Q96PK2,MACF4_HUMAN
Q9BVV6,K0586_HUMAN
Q9H799,CE042_HUMAN
P43626,KI2L1_HUMAN
Q6ZU65,UBN2_HUMAN
P26378,ELAV4_HUMAN
Q7Z5H4,VN1R5_HUMAN
Q8NFQ8,TOIP2_HUMAN
Q86W24,NAL14_HUMAN
Q9H2D6,TARA_HUMAN
Q9UBV8,PEF1_HUMAN
Q8N1N4,K2C78_HUMAN
Q86WI3,NLRC5_HUMAN
Q2HXU8,CL12B_HUMAN
Q5QGS0,K2022_HUMAN
Q8ND23,LR16B_HUMAN
Q4G163,FBX43_HUMAN
P10070,GLI2_HUMAN
B2RU33,POTEC_HUMAN
Q7RTW8,OTOAN_HUMAN
P20702,ITAX_HUMAN
Q9Y4G6,TLN2_HUMAN
O15085,ARHGB_HUMAN
P42858,HD_HUMAN
Q3BBV1,NBPFK_HUMAN
Q9P2H5,UBP35_HUMAN
Q8IZP0,ABI1_HUMAN
Q9BQS8,FYCO1_HUMAN
Q5VW22,AGAP6_HUMAN
Q9NS62,THSD1_HUMAN
Q96ND8,ZN583_HUMAN
O75140,DEPD5_HUMAN
Q53SF7,COBL1_HUMAN
Q9H777,RNZ1_HUMAN
Q9NSG2,CA112_HUMAN
Q13433,S39A6_HUMAN
Q9NX31,CT111_HUMAN
Q9Y3Y4,PYGO1_HUMAN
Q96NL6,SCLT1_HUMAN
A6NCI4,VWA3A_HUMAN
Q06730,ZN33A_HUMAN
Q9P1A6,DLGP2_HUMAN
Q9H160,ING2_HUMAN
O95267,GRP1_HUMAN
Q5QJE6,TDIF2_HUMAN
Q5FWF5,ESCO1_HUMAN
Q8NDI1,EHBP1_HUMAN
Q69YW0,CA222_HUMAN
Q8IYA2,C144C_HUMAN
Q6ZSZ5,ARHGI_HUMAN
Q14966,ZN638_HUMAN
Q9UQG0,POK20_HUMAN
Q92859,NEO1_HUMAN
Q8WXG6,MADD_HUMAN
Q96MM7,H6ST2_HUMAN
O15050,TRNK1_HUMAN
Q7Z3V4,UBE3B_HUMAN
Q9Y4C8,RBM19_HUMAN
Q9H583,HEAT1_HUMAN
Q92574,TSC1_HUMAN
Q8NA42,ZN383_HUMAN
B1AL46,FA22E_HUMAN
Q8TE67,ES8L3_HUMAN
Q5M9N0,CD158_HUMAN
Q9BXM9,FSD1L_HUMAN
Q9UBW7,ZMYM2_HUMAN
Q15391,P2Y14_HUMAN
Q8IW19,APLF_HUMAN
Q12979,ABR_HUMAN
Q8TBY9,WDR66_HUMAN
Q8IZL2,MAML2_HUMAN
Q86Y13,DZIP3_HUMAN
Q7Z4L5,TT21B_HUMAN
Q92878,RAD50_HUMAN
P42261,GRIA1_HUMAN
Q9NS87,KIF15_HUMAN
P98160,PGBM_HUMAN
Q8IZF2,GP116_HUMAN
Q2M1Z3,RHG31_HUMAN
O43593,HAIR_HUMAN
Q9UKL3,C8AP2_HUMAN
Q6ZTK2,YP015_HUMAN
Q9H320,VCX1_HUMAN
Q8IYI0,CT196_HUMAN
P05783,K1C18_HUMAN
Q13535,ATR_HUMAN
A6NCI8,CB078_HUMAN
Q15572,TAF1C_HUMAN
Q9Y2G4,ANKR6_HUMAN
Q9NR96,TLR9_HUMAN
Q6UX39,AMTN_HUMAN
Q96CW1,AP2M1_HUMAN
Q9BR26,CT123_HUMAN
Q8NDH2,YM018_HUMAN
P08779,K1C16_HUMAN
Q5D862,FILA2_HUMAN
Q5T0B9,ZN362_HUMAN
Q86UW6,N4BP2_HUMAN
Q5VT03,FA22D_HUMAN
Q99706,KI2L4_HUMAN
Q14525,KT33B_HUMAN
P0C7T8,CN176_HUMAN
Q9UPW0,FOXJ3_HUMAN
Q5GFL6,VWA2_HUMAN
Q96BY6,DOC10_HUMAN
Q5VV41,ARHGG_HUMAN
O75116,ROCK2_HUMAN
Q4UJ75,A20A4_HUMAN
Q13573,SNW1_HUMAN
Q92540,SMG7_HUMAN
Q8NCM8,DYHC2_HUMAN
Q02446,SP4_HUMAN
P0C869,PA24B_HUMAN
Q8IZQ1,WDFY3_HUMAN
Q5TC82,RC3H1_HUMAN
Q8NCL8,TM116_HUMAN
Q8N944,F123C_HUMAN
Q5VWK0,NBPF6_HUMAN
O15078,CE290_HUMAN
O95402,MED26_HUMAN
Q9Y2X9,ZN281_HUMAN
P82094,TMF1_HUMAN
A6NFA0,YI007_HUMAN
Q15075,EEA1_HUMAN
Q99741,CDC6_HUMAN
Q14031,CO4A6_HUMAN
Q32M78,ZN699_HUMAN
O15516,CLOCK_HUMAN
O95747,OXSR1_HUMAN
Q8WYP5,ELYS_HUMAN
Q96JN2,CC136_HUMAN
Q7Z3J3,RGPD4_HUMAN
Q5TG30,RHG40_HUMAN
Q99569,PKP4_HUMAN
Q9C0F0,ASXL3_HUMAN
Q8N3K9,CMYA5_HUMAN
Q9BW19,KIFC1_HUMAN
Q9UBY5,LPAR3_HUMAN
Q8TF47,ZFP90_HUMAN
Q8N8P7,CK044_HUMAN
Q8TDB8,GTR14_HUMAN
Q3KR37,GRM1B_HUMAN
Q86UP3,ZFHX4_HUMAN
Q9Y3C5,RNF11_HUMAN
Q9H425,CA198_HUMAN
Q9BXR3,POK2_HUMAN
Q96CX3,ZN501_HUMAN
A6NGN4,PRA25_HUMAN
O14980,XPO1_HUMAN
Q5TH69,BIG3_HUMAN
A8MWS5,NBP6L_HUMAN
P78332,RBM6_HUMAN
A2VEC9,SSPO_HUMAN
Q96EK9,KTI12_HUMAN
O14598,VCY1_HUMAN
Q9H6D7,HAUS4_HUMAN
Q5QJ38,TCHL1_HUMAN
Q8IWB4,F75A7_HUMAN
P30490,1B52_HUMAN
Q6ZN28,MACC1_HUMAN
Q8N1H7,S6OS1_HUMAN
P04080,CYTB_HUMAN
Q9HCK8,CHD8_HUMAN
Q5TYX0,PRAM5_HUMAN
Q14591,ZN271_HUMAN
Q8TAV4,STML3_HUMAN
Q6ZP01,RBM44_HUMAN
Q7Z591,AKNA_HUMAN
P46821,MAP1B_HUMAN
O14497,ARI1A_HUMAN
O15090,ZN536_HUMAN
Q5H9L4,TAF7L_HUMAN
P35612,ADDB_HUMAN
Q9UET6,RRMJ1_HUMAN
Q8TCU4,ALMS1_HUMAN
Q9BTC0,DIDO1_HUMAN
O75431,MTX2_HUMAN
Q86W11,Z397O_HUMAN
P52747,ZN143_HUMAN
O76011,KRT34_HUMAN
Q8TF27,AGA11_HUMAN
O95155,UBE4B_HUMAN
O75113,N4BP1_HUMAN
P58005,SESN3_HUMAN
Q92817,EVPL_HUMAN
Q008S8,ECT2L_HUMAN
Q9UIF8,BAZ2B_HUMAN
Q6ZUB1,CI079_HUMAN
P13611,CSPG2_HUMAN
Q9C0D2,K1731_HUMAN
Q9BXT5,TEX15_HUMAN
O75064,DEN4B_HUMAN
Q9Y2E4,DIP2C_HUMAN
A8TX70,CO6A5_HUMAN
Q96KN3,PKNX2_HUMAN
Q7Z589,EMSY_HUMAN
Q6P2Q9,PRP8_HUMAN
Q8WWI1,LMO7_HUMAN
Q8ND99,YS038_HUMAN
P49792,RBP2_HUMAN
P78424,PO6F2_HUMAN
O76039,CDKL5_HUMAN
Q9UHV7,MED13_HUMAN
O60504,VINEX_HUMAN
Q9NT68,TEN2_HUMAN
O15016,TRI66_HUMAN
A6NNL9,F18A5_HUMAN
Q96PN7,TREF1_HUMAN
Q9HCF4,ALO17_HUMAN
Q9NS68,TNR19_HUMAN
Q9BRR9,RHG09_HUMAN
O43310,CTIF_HUMAN
Q9NZW4,DSPP_HUMAN
Q8IYX8,CE57R_HUMAN
Q6PI48,SYDM_HUMAN
Q86YV5,SG223_HUMAN
Q96Q89,KI20B_HUMAN
O15015,ZN646_HUMAN
Q6NTE8,CE045_HUMAN
Q9BZC7,ABCA2_HUMAN
Q9Y4D8,K0614_HUMAN
A2RU30,K0748_HUMAN
Q9UNY4,TTF2_HUMAN
A8MXK1,CK090_HUMAN
P30530,UFO_HUMAN
Q9P206,K1522_HUMAN
Q5THK1,CV030_HUMAN
Q5JTC6,F123B_HUMAN
Q5SXJ2,NBPFG_HUMAN
Q7Z4Q2,HEAT3_HUMAN
Q8NGS3,OR1J1_HUMAN
Q9HAW0,BRF2_HUMAN
Q711Q0,CJ071_HUMAN
Q8IVF5,TIAM2_HUMAN
Q9BXW9,FACD2_HUMAN
Q6PJ69,TRI65_HUMAN
P00451,FA8_HUMAN
Q8WXS8,ATS14_HUMAN
Q96NH3,BROMI_HUMAN
P63135,POK12_HUMAN
Q96MS0,ROBO3_HUMAN
Q96BH1,RNF25_HUMAN
Q6ZVW7,I17EL_HUMAN
Q96JI7,SPTCS_HUMAN
P01880,IGHD_HUMAN
Q14807,KIF22_HUMAN
P16190,1A33_HUMAN
A4UGR9,XIRP2_HUMAN
P11150,LIPC_HUMAN
Q9UFD9,RIM3A_HUMAN
Q68CZ6,HAUS3_HUMAN
P30475,1B39_HUMAN
Q92696,PGTA_HUMAN
Q96LD4,TRI47_HUMAN
Q2KHR2,RFX7_HUMAN
Q9Y253,POLH_HUMAN
Q5CZA5,ZN805_HUMAN
Q4AC94,C2CD3_HUMAN
P17097,ZNF7_HUMAN
Q9NX65,ZN434_HUMAN
P48651,PTSS1_HUMAN
Q9HCM2,PLXA4_HUMAN
Q92698,RAD54_HUMAN
Q8IUC4,RHPN2_HUMAN
Q9BYV6,TRI55_HUMAN
Q8NFA0,UBP32_HUMAN
P18583,SON_HUMAN
P07306,ASGR1_HUMAN
A6NHI5,YA005_HUMAN
O75604,UBP2_HUMAN
Q8TDX9,PK1L1_HUMAN
P30461,1B13_HUMAN
Q2KJ03,CF012_HUMAN
Q5SVZ6,ZMYM1_HUMAN
Q9C0C7,AMRA1_HUMAN
Q9H7R5,ZN665_HUMAN
P35680,HNF1B_HUMAN
Q16620,NTRK2_HUMAN
Q9BXX0,EMIL2_HUMAN
P15822,ZEP1_HUMAN
Q9NQW1,SC31B_HUMAN
Q8TF68,ZN384_HUMAN
Q8NDX5,PHC3_HUMAN
Q9BR84,ZN559_HUMAN
Q96I25,SPF45_HUMAN
O15021,MAST4_HUMAN
Q96EF0,MTMR8_HUMAN
A1L390,PKHG3_HUMAN
O95544,NADK_HUMAN
Q9NW08,RPC2_HUMAN
P23276,KELL_HUMAN
Q5SNX5,F27E2_HUMAN
Q92794,MYST3_HUMAN
Q8WZ64,ARAP2_HUMAN
A6NNL0,FA22B_HUMAN
Q96SB4,SRPK1_HUMAN
Q13241,KLRD1_HUMAN
Q15323,K1H1_HUMAN
Q96JK9,MAML3_HUMAN
Q5SNT6,FA21B_HUMAN
A6NNH2,F90AL_HUMAN
O00213,APBB1_HUMAN
Q9P2B4,CT2NL_HUMAN
Q96L91,EP400_HUMAN
Q3ZLR7,F48B1_HUMAN
P05155,IC1_HUMAN
Q9Y4W2,LAS1L_HUMAN
P52630,STAT2_HUMAN
Q8IVL1,NAV2_HUMAN
P55199,ELL_HUMAN
Q9BQF6,SENP7_HUMAN
O43157,PLXB1_HUMAN
O14513,NCKP5_HUMAN
Q9BV73,CP250_HUMAN
Q9Y3C6,PPIL1_HUMAN
Q9Y5G9,PCDG4_HUMAN
O60810,PRAM4_HUMAN
Q5VTL7,FNDC7_HUMAN
Q99767,APBA2_HUMAN
Q86UK0,ABCAC_HUMAN
P19827,ITIH1_HUMAN
Q96C74,ROP1L_HUMAN
P56199,ITA1_HUMAN
Q5VT52,RPRD2_HUMAN
Q5T1N1,AKND1_HUMAN
P78364,PHC1_HUMAN
O75170,SAPS2_HUMAN
Q8WUM0,NU133_HUMAN
Q6NUN7,CK063_HUMAN
Q9P0K7,RAI14_HUMAN
Q9C000,NALP1_HUMAN
Q9BUR5,APOO_HUMAN
Q6ZMV7,LEKR1_HUMAN
Q96LC9,BMF_HUMAN
Q16853,AOC3_HUMAN
Q96T58,MINT_HUMAN
Q8IY92,SLX4_HUMAN
Q13227,GPS2_HUMAN
Q9ULL4,PLXB3_HUMAN
Q7Z5N4,SDK1_HUMAN
P63133,POK6_HUMAN
O95971,BY55_HUMAN
Q6ZN06,ZN813_HUMAN
Q6NSW7,NANP8_HUMAN
P30464,1B15_HUMAN
Q9H2M9,RBGPR_HUMAN
P43364,MAGAB_HUMAN
Q7Z443,PK1L3_HUMAN
Q9NZL3,ZN224_HUMAN
O15320,CTGE5_HUMAN
Q96E29,MTER1_HUMAN
P10153,RNAS2_HUMAN
A6NEC5,F18A6_HUMAN
O94779,CNTN5_HUMAN
Q6WCQ1,MPRIP_HUMAN
Q5VW38,GP107_HUMAN
Q9ULS5,TMCC3_HUMAN
A8MVW0,F1712_HUMAN
Q16656,NRF1_HUMAN
O15537,XLRS1_HUMAN
O43379,WDR62_HUMAN
P13196,HEM1_HUMAN
Q9BX66,SRBS1_HUMAN
Q5VYM1,CI131_HUMAN
Q9HAK2,COE2_HUMAN
Q8IZT6,ASPM_HUMAN
Q969V6,MKL1_HUMAN
P56962,STX17_HUMAN
Q9Y5V3,MAGD1_HUMAN
Q9ULH0,KDIS_HUMAN
P01604,KV112_HUMAN
Q53G59,KLH12_HUMAN
P78524,ST5_HUMAN
Q96P64,AGAP4_HUMAN
Q5T2P9,AGA10_HUMAN
Q15776,ZN192_HUMAN
P17036,ZNF3_HUMAN
Q15648,MED1_HUMAN
P54259,ATN1_HUMAN
Q01082,SPTB2_HUMAN
Q9Y4F3,LKAP_HUMAN
Q96Q15,SMG1_HUMAN
Q9UK61,CC063_HUMAN
Q8ND82,Z280C_HUMAN
P15622,ZN250_HUMAN
Q9H0E3,SP130_HUMAN
O15091,MRRP3_HUMAN
Q9Y228,T3JAM_HUMAN
Q9HAW4,CLSPN_HUMAN
Q641Q2,FA21A_HUMAN
P19113,DCHS_HUMAN
Q14766,LTBP1_HUMAN
Q9NT22,EMIL3_HUMAN
Q92900,RENT1_HUMAN
Q9BZ76,CNTP3_HUMAN
Q9Y4F4,F179B_HUMAN
P01877,IGHA2_HUMAN
Q15154,PCM1_HUMAN
Q06413,MEF2C_HUMAN
Q15714,T22D1_HUMAN
Q9NQ90,ANO2_HUMAN
Q9BZ29,DOCK9_HUMAN
O75366,AVIL_HUMAN
Q6ZRI0,OTOGL_HUMAN
Q6ZRS2,SRCAP_HUMAN
O94979,SC31A_HUMAN
Q9H321,VCX3B_HUMAN
Q9HBL0,TENS1_HUMAN
Q14BN4,SLMAP_HUMAN
P23511,NFYA_HUMAN
Q8WUX9,CHMP7_HUMAN
Q05952,STP2_HUMAN
Q9UK10,ZN225_HUMAN
Q8NEA6,GLIS3_HUMAN
Q8TD31,CCHCR_HUMAN
Q6UVK1,CSPG4_HUMAN
P58397,ATS12_HUMAN
Q9P2J8,ZN624_HUMAN
Q9H9L3,I20L2_HUMAN
O14994,SYN3_HUMAN
Q2M2I8,AAK1_HUMAN
P02751,FINC_HUMAN
Q9NQX0,PRDM6_HUMAN
Q9HCU4,CELR2_HUMAN
Q96CB8,INT12_HUMAN
Q8N3A8,PARP8_HUMAN
O00400,ACATN_HUMAN
Q86XG9,NBPF5_HUMAN
Q99062,CSF3R_HUMAN
O95613,PCNT_HUMAN
Q5VTE6,ANGE2_HUMAN
Q9UK12,ZN222_HUMAN
Q8N998,CCD89_HUMAN
Q9NUA8,ZBT40_HUMAN
P51530,DNA2L_HUMAN
A6NC98,CC88B_HUMAN
Q8TBY8,PMFBP_HUMAN
Q6P3W6,NBPFA_HUMAN
Q96MB7,HARB1_HUMAN
Q86T96,RN180_HUMAN
P78344,IF4G2_HUMAN
Q8NBB4,ZSCA1_HUMAN
Q8N7X2,CI173_HUMAN
P30498,1B78_HUMAN
Q9NQS7,INCE_HUMAN
P43627,KI2L2_HUMAN
Q9Y5A9,YTHD2_HUMAN
P51816,AFF2_HUMAN
Q5VWT5,CA168_HUMAN
Q9UKM7,MA1B1_HUMAN
P43119,PI2R_HUMAN
Q8NE62,CHDH_HUMAN
Q12830,BPTF_HUMAN
Q6DJT9,PLAG1_HUMAN
A6NJZ7,RIM3C_HUMAN
Q6PJW8,CNST_HUMAN
Q14667,K0100_HUMAN
Q9NPF7,IL23A_HUMAN
Q9UKI9,PO2F3_HUMAN
Q9HBM0,VEZA_HUMAN
Q8NDH6,ICA1L_HUMAN
Q76L83,ASXL2_HUMAN
P46020,KPB1_HUMAN
Q8N187,AL2S8_HUMAN
P46937,YAP1_HUMAN
Q14157,UBP2L_HUMAN
Q14587,ZN268_HUMAN
O75459,GAGB1_HUMAN
P62502,LCN6_HUMAN
A6NDD8,NBPFL_HUMAN
Q96NM4,TOX2_HUMAN
Q14CB8,RHG19_HUMAN
Q5T1R4,ZEP3_HUMAN
Q7Z7G1,CLNK_HUMAN
Q8NBR6,FA63B_HUMAN
Q86VE3,SATL1_HUMAN
Q9Y2H2,SAC2_HUMAN
P34925,RYK_HUMAN
Q5TYW2,A20A1_HUMAN
Q12769,NU160_HUMAN
Q5TCS8,AKD2_HUMAN
Q8NEY8,PPHLN_HUMAN
Q02952,AKA12_HUMAN
Q86W25,NAL13_HUMAN
Q8IYW4,ENTD1_HUMAN
Q16849,PTPRN_HUMAN
Q9NZ56,FMN2_HUMAN
Q9Y2K3,MYH15_HUMAN
P34910,EVI2B_HUMAN
P42681,TXK_HUMAN
O43933,PEX1_HUMAN
Q8TEW6,DOK4_HUMAN
Q96AY4,TTC28_HUMAN
Q63HN1,CI14A_HUMAN
Q8N8E3,CCD46_HUMAN
Q9H7N4,SFR19_HUMAN
Q9H2U1,DHX36_HUMAN
Q8N3D4,EH1L1_HUMAN
Q15147,PLCB4_HUMAN
Q6NW34,CC017_HUMAN
Q56UN5,YSK4_HUMAN
Q96ST3,SIN3A_HUMAN
Q8NF64,ZMIZ2_HUMAN
Q49AJ0,F135B_HUMAN
Q06190,P2R3A_HUMAN
Q96Q42,ALS2_HUMAN
A5YKK6,CNOT1_HUMAN
Q8NB25,F184A_HUMAN
Q5T7B8,KIF24_HUMAN
P59045,NAL11_HUMAN
Q5VU36,F75A5_HUMAN
Q9ULC0,MUCEN_HUMAN
Q5T9S5,CCD18_HUMAN
Q5VU43,MYOME_HUMAN
Q4ADV7,RIC1_HUMAN
Q9NPA5,ZF64A_HUMAN
Q12852,M3K12_HUMAN
Q86T75,NBPFB_HUMAN
Q92562,FIG4_HUMAN
Q6ZTU2,E400N_HUMAN
Q96K21,ZFY19_HUMAN
Q92854,SEM4D_HUMAN
Q6ZU64,CC108_HUMAN
Q6ZSR9,YJ005_HUMAN
Q8TAT6,NPL4_HUMAN
Q5JSZ5,BA2L1_HUMAN
Q9BTW9,TBCD_HUMAN
Q969W8,ZN566_HUMAN
Q9BTX1,NDC1_HUMAN
Q5CZ79,AN20B_HUMAN
P12883,MYH7_HUMAN
Q8N1E2,LYG1_HUMAN
Q9NRJ4,TULP4_HUMAN
O75445,USH2A_HUMAN
Q96AC6,KIFC2_HUMAN
Q9P2D7,DYH1_HUMAN
Q7Z4W1,DCXR_HUMAN
Q7Z2Z2,ETUD1_HUMAN
O15218,GP182_HUMAN
P54277,PMS1_HUMAN
Q9HCM3,K1549_HUMAN
O15127,SCAM2_HUMAN
Q5HYA8,MKS3_HUMAN
Q32MZ4,LRRF1_HUMAN
Q9BX69,CARD6_HUMAN
Q86WQ0,NR2CA_HUMAN
Q5VWM5,PRAM9_HUMAN
Q8ND04,SMG8_HUMAN
A0AVK6,E2F8_HUMAN
Q9Y2F5,K0947_HUMAN
Q12802,AKP13_HUMAN
A6NH13,CJ103_HUMAN
Q9UKD1,GMEB2_HUMAN
O60522,TDRD6_HUMAN
Q9UIM3,FKBPL_HUMAN
Q6ZU69,CI14B_HUMAN
A6NKG5,RTL1_HUMAN
P21854,CD72_HUMAN
Q9NYI0,PSD3_HUMAN
Q6PIU1,KCNV1_HUMAN
Q3B8N5,PROX2_HUMAN
O60318,MCM3A_HUMAN
Q9UPS8,ANR26_HUMAN
Q9Y2L6,FRM4B_HUMAN
Q9BSJ6,FA64A_HUMAN
Q9HCD6,TANC2_HUMAN
Q9P0J7,KCMF1_HUMAN
Q9BYP7,WNK3_HUMAN
Q93033,IGSF2_HUMAN
Q96RN5,MED15_HUMAN
Q96K31,CH076_HUMAN
O75157,T22D2_HUMAN
Q6PRD1,GP179_HUMAN
Q9Y6N6,LAMC3_HUMAN
Q5VUR7,A20A3_HUMAN
Q9NTW7,ZF64B_HUMAN
Q6PI97,CK088_HUMAN
P35125,UBP6_HUMAN
O75106,AOC2_HUMAN
Q8N1G2,FTSJ2_HUMAN
O43491,E41L2_HUMAN
Q9UPZ3,HPS5_HUMAN
Q15013,MD2BP_HUMAN
Q86VH2,KIF27_HUMAN
Q5T4S7,UBR4_HUMAN
Q9NVH2,INT7_HUMAN
Q8IZD2,MLL5_HUMAN
Q9UIH9,KLF15_HUMAN
Q86WZ0,HEAT4_HUMAN
Q5HY92,FIGN_HUMAN
Q13356,PPIL2_HUMAN
Q53EZ4,CEP55_HUMAN
O00555,CAC1A_HUMAN
Q8HWS3,RFX6_HUMAN
Q01804,OTUD4_HUMAN
P04279,SEMG1_HUMAN
Q07837,SLC31_HUMAN
Q8N7X0,CAN7L_HUMAN
Q63HN8,RN213_HUMAN
O15164,TIF1A_HUMAN
Q93008,USP9X_HUMAN
A6NM28,ZFP92_HUMAN
O00291,HIP1_HUMAN
O76009,KT33A_HUMAN
Q01860,PO5F1_HUMAN
Q9NSC2,SALL1_HUMAN
Q9Y616,IRAK3_HUMAN
Q7Z3K3,POGZ_HUMAN
O60673,DPOLZ_HUMAN
O75962,TRIO_HUMAN
Q8IZJ1,UNC5B_HUMAN
Q15788,NCOA1_HUMAN
Q96FL9,GLT14_HUMAN
Q9UL36,ZN236_HUMAN
Q96TC7,RMD3_HUMAN
Q15413,RYR3_HUMAN
Q9NS00,C1GLT_HUMAN
Q8N1F7,NUP93_HUMAN
P15924,DESP_HUMAN
Q9UEY8,ADDG_HUMAN
Q8TC21,ZN596_HUMAN
P56179,DLX6_HUMAN
O94916,NFAT5_HUMAN
A6NKB5,PCX2_HUMAN
O95347,SMC2_HUMAN
Q86YJ7,AN13B_HUMAN
Q9BZF1,OSBL8_HUMAN
O95677,EYA4_HUMAN
Q6ZRQ5,CF167_HUMAN
Q969Q1,TRI63_HUMAN
Q12816,TROP_HUMAN
Q96SE7,ZN347_HUMAN
Q6MZP7,LIN54_HUMAN
Q9UGN4,CLM8_HUMAN
P16189,1A31_HUMAN
O75161,NPHP4_HUMAN
Q8TD10,MIPO1_HUMAN
P18463,1B37_HUMAN
Q6N022,TEN4_HUMAN
Q9Y2I6,NINL_HUMAN
Q96PB7,NOE3_HUMAN
Q9H0K1,SIK2_HUMAN
Q99666,RGPD5_HUMAN
Q13349,ITAD_HUMAN
P31629,ZEP2_HUMAN
P35222,CTNB1_HUMAN
Q16281,CNGA3_HUMAN
Q8N7Z5,ANR31_HUMAN
Q9Y5G7,PCDG6_HUMAN
Q9HCL3,ZFP14_HUMAN
Q8N109,KI2LA_HUMAN
Q96RK0,CIC_HUMAN
Q92610,ZN592_HUMAN
Q8TDW7,FAT3_HUMAN
Q5T6F2,UBAP2_HUMAN
Q9UI12,VATH_HUMAN
Q9H0D2,ZN541_HUMAN
O60229,KALRN_HUMAN
Q8NHK3,KI2LB_HUMAN
P20823,HNF1A_HUMAN
Q96S82,UBL7_HUMAN
Q8NDV7,TNR6A_HUMAN
P06315,KV501_HUMAN
Q9BYG3,MK67I_HUMAN
Q5JVG2,ZN484_HUMAN
O15020,SPTN2_HUMAN
Q9BXB7,SPT16_HUMAN
Q95365,1B38_HUMAN
Q8IVF2,AHNK2_HUMAN
Q9H252,KCNH6_HUMAN
Q17RD7,SYT16_HUMAN
Q6S9Z5,ZN474_HUMAN
O00189,AP4M1_HUMAN
Q14789,GOGB1_HUMAN
O00339,MATN2_HUMAN
Q12789,TF3C1_HUMAN
Q9BSJ5,CQ080_HUMAN
Q96EN8,MOCOS_HUMAN
Q8IUG5,MY18B_HUMAN
Q9P2P6,STAR9_HUMAN
Q9Y620,RA54B_HUMAN
Q08AF3,SLFN5_HUMAN
Q8WZ75,ROBO4_HUMAN
P53539,FOSB_HUMAN
Q7Z2D5,LPPR4_HUMAN
Q8IWF6,F116A_HUMAN
Q6PFW1,VIP1_HUMAN
Q8N7U7,TPRX1_HUMAN
Q8N6T3,ARFG1_HUMAN
P10075,GLI4_HUMAN
P14859,PO2F1_HUMAN
Q5SXM1,ZN678_HUMAN
Q8N7K9,CS064_HUMAN
Q9ULL0,K1210_HUMAN
Q96GS6,F18A1_HUMAN
Q96GQ7,DDX27_HUMAN
Q8NFD5,ARI1B_HUMAN
O95996,APC2_HUMAN
Q6UWM7,LCTL_HUMAN
Q86YR6,POTED_HUMAN
A5PL33,KRBA1_HUMAN
Q5THJ4,VP13D_HUMAN
P01876,IGHA1_HUMAN
P26196,DDX6_HUMAN
P35579,MYH9_HUMAN
Q6ZNE9,RUFY4_HUMAN
P0CB47,UBFL1_HUMAN
Q15326,ZMY11_HUMAN
Q9H9S0,NANOG_HUMAN
Q92625,ANS1A_HUMAN
Q4G0X9,CCD40_HUMAN
O95936,EOMES_HUMAN
Q8WXX7,AUTS2_HUMAN
Q7RTX8,HIN1L_HUMAN
Q96QZ7,MAGI1_HUMAN
Q92614,MY18A_HUMAN
Q9UGL1,KDM5B_HUMAN
Q5VYP0,F75A3_HUMAN
Q8WXW3,PIBF1_HUMAN
Q6DT37,MRCKG_HUMAN
Q8IX12,CCAR1_HUMAN
Q9UGU0,TCF20_HUMAN
Q96QE3,ATAD5_HUMAN
Q9NY74,ETAA1_HUMAN
P15927,RFA2_HUMAN
Q8N680,ZBTB2_HUMAN
Q86TJ5,ZN554_HUMAN
Q8NGY7,O10J6_HUMAN
Q14678,KANK1_HUMAN
Q9NU22,MDN1_HUMAN
O60346,PHLP1_HUMAN
Q86SQ6,GP123_HUMAN
Q9NYQ8,FAT2_HUMAN
Q8WZ42,TITIN_HUMAN
Q02383,SEMG2_HUMAN
O43167,ZBT24_HUMAN
Q9H497,TOR3A_HUMAN
Q14686,NCOA6_HUMAN
Q96N77,ZN641_HUMAN
Q01826,SATB1_HUMAN
P30462,1B14_HUMAN

(16 out of 2193 : 0%) Proteins with I or L at phoshporylated ST/Q +2 within an SCD
Q15013,MD2BP_HUMAN
Q8N8S7,ENAH_HUMAN
Q96Q89,KI20B_HUMAN
Q5VWN6,CJ018_HUMAN
Q8WWI1,LMO7_HUMAN
Q9HCM2,PLXA4_HUMAN
Q8ND56,LS14A_HUMAN
Q12789,TF3C1_HUMAN
P35612,ADDB_HUMAN
Q8WYB5,MYST4_HUMAN
Q8WYP5,ELYS_HUMAN
P30530,UFO_HUMAN
Q14980,NUMA1_HUMAN
Q12888,TP53B_HUMAN
Q8TAQ5,ZN420_HUMAN
Q9Y2K3,MYH15_HUMAN

(23 out of 2193 : 1%) Proteins with I or L at phosphorylated ST/Q +3 within an SCD
O43310,CTIF_HUMAN
Q14683,SMC1A_HUMAN
Q8N7K9,CS064_HUMAN
Q9Y2X9,ZN281_HUMAN
P46937,YAP1_HUMAN
Q14157,UBP2L_HUMAN
Q96TC7,RMD3_HUMAN
Q96RL1,UIMC1_HUMAN
Q9UKD1,GMEB2_HUMAN
O75459,GAGB1_HUMAN
Q8IW19,APLF_HUMAN
O00339,MATN2_HUMAN
Q9HBL0,TENS1_HUMAN
Q14141,SEPT6_HUMAN
Q15572,TAF1C_HUMAN
Q9HAW4,CLSPN_HUMAN
Q9UKV3,ACINU_HUMAN
Q14980,NUMA1_HUMAN
Q15326,ZMY11_HUMAN
Q9NRR5,UBQL4_HUMAN
Q9C0C2,TB182_HUMAN
Q8IYH5,ZZZ3_HUMAN
O96017,CHK2_HUMAN

(38 out of 2193 : 1%) Proteins with I or L at phosphorylated ST/Q +2 or +3 within an SCD
Q8N7K9,CS064_HUMAN
Q96TC7,RMD3_HUMAN
Q8WWI1,LMO7_HUMAN
Q5VWN6,CJ018_HUMAN
Q96RL1,UIMC1_HUMAN
Q8IW19,APLF_HUMAN
Q14141,SEPT6_HUMAN
Q9HBL0,TENS1_HUMAN
Q8WYB5,MYST4_HUMAN
Q9UKV3,ACINU_HUMAN
Q15326,ZMY11_HUMAN
Q9NRR5,UBQL4_HUMAN
Q8TAQ5,ZN420_HUMAN
O43310,CTIF_HUMAN
Q14683,SMC1A_HUMAN
Q15013,MD2BP_HUMAN
Q8N8S7,ENAH_HUMAN
Q9Y2X9,ZN281_HUMAN
P46937,YAP1_HUMAN
Q96Q89,KI20B_HUMAN
Q14157,UBP2L_HUMAN
Q9HCM2,PLXA4_HUMAN
O75459,GAGB1_HUMAN
Q9UKD1,GMEB2_HUMAN
O00339,MATN2_HUMAN
Q12789,TF3C1_HUMAN
Q8ND56,LS14A_HUMAN
Q9HAW4,CLSPN_HUMAN
Q15572,TAF1C_HUMAN
P35612,ADDB_HUMAN
Q8WYP5,ELYS_HUMAN
Q14980,NUMA1_HUMAN
P30530,UFO_HUMAN
Q12888,TP53B_HUMAN
O96017,CHK2_HUMAN
Q8IYH5,ZZZ3_HUMAN
Q9C0C2,TB182_HUMAN
Q9Y2K3,MYH15_HUMAN

(801 out of 2193 : 36%) Proteins with I or L at ST/Q +2 or +3 AND D or E at ST/Q +2 or +3 within an SCD
A8MT82,CTLFB_HUMAN
Q96SZ4,ZSC10_HUMAN
Q9NZ08,ERAP1_HUMAN
Q5VWN6,CJ018_HUMAN
Q96QP1,ALPK1_HUMAN
Q5T7N8,F27D1_HUMAN
Q9UQR1,ZN148_HUMAN
O15062,ZBTB5_HUMAN
Q9NQV6,PRD10_HUMAN
Q96R06,SPAG5_HUMAN
O43776,SYNC_HUMAN
Q9UKV3,ACINU_HUMAN
O95149,SPN1_HUMAN
P12270,TPR_HUMAN
Q9NQZ7,ENTP7_HUMAN
Q9UKX2,MYH2_HUMAN
Q49AA0,ZN642_HUMAN
Q15678,PTN14_HUMAN
O43313,ATMIN_HUMAN
Q86W26,NAL10_HUMAN
Q8NFU5,IPMK_HUMAN
Q7Z6K3,PTAR1_HUMAN
Q8NFU7,TET1_HUMAN
Q8IWV1,LAX1_HUMAN
Q15615,OR4D1_HUMAN
Q8NEM7,FA48A_HUMAN
Q5VYV7,CT094_HUMAN
A6NI79,CCD69_HUMAN
P52732,KIF11_HUMAN
Q96SN8,CK5P2_HUMAN
Q86UR5,RIMS1_HUMAN
Q02224,CENPE_HUMAN
Q92834,RPGR_HUMAN
Q9NVI1,FANCI_HUMAN
P51692,STA5B_HUMAN
Q16659,MK06_HUMAN
A6NCF6,MA13P_HUMAN
Q9UPU7,TBD2B_HUMAN
Q96T60,PNKP_HUMAN
O60299,PRIP1_HUMAN
Q15047,SETB1_HUMAN
Q8IXJ6,SIRT2_HUMAN
Q9Y216,MTMR7_HUMAN
Q8WXG9,GPR98_HUMAN
A6NE01,F186A_HUMAN
O60565,GREM1_HUMAN
Q8IWB6,TEX14_HUMAN
Q9HCD5,NCOA5_HUMAN
Q8N8A4,GAH6_HUMAN
Q969F2,NKD2_HUMAN
Q9UN71,PCDGG_HUMAN
P16144,ITB4_HUMAN
Q5TIA1,MEI1_HUMAN
Q6IMN6,CAPR2_HUMAN
Q6A163,K1C39_HUMAN
Q5JT82,KLF17_HUMAN
O60245,PCDH7_HUMAN
Q92771,DDX12_HUMAN
Q96M86,DNHD1_HUMAN
Q9BX26,SYCP2_HUMAN
P41002,CCNF_HUMAN
Q96L96,ALPK3_HUMAN
Q96M85,YV008_HUMAN
Q5CZC0,FSIP2_HUMAN
Q9H4A3,WNK1_HUMAN
Q8WXH0,SYNE2_HUMAN
Q9H792,SG269_HUMAN
Q9UQ84,EXO1_HUMAN
Q8N8S7,ENAH_HUMAN
Q8N1B4,VPS52_HUMAN
A8MPP1,DD11L_HUMAN
Q99972,MYOC_HUMAN
O95319,CELF2_HUMAN
Q15398,DLGP5_HUMAN
Q9H313,TTYH1_HUMAN
Q9P2K8,E2AK4_HUMAN
Q96DR7,SGEF_HUMAN
Q96HY7,DHTK1_HUMAN
Q01094,E2F1_HUMAN
Q96FC9,DDX11_HUMAN
Q5TZJ5,F75A1_HUMAN
Q8WTW3,COG1_HUMAN
Q16526,CRY1_HUMAN
Q96RE9,ZN300_HUMAN
Q9HAN9,NMNA1_HUMAN
Q9HAV5,TNR27_HUMAN
Q07864,DPOE1_HUMAN
P35527,K1C9_HUMAN
P22413,ENPP1_HUMAN
P27986,P85A_HUMAN
Q92750,TAF4B_HUMAN
Q6ZMV9,KIF6_HUMAN
Q13368,MPP3_HUMAN
Q86SQ7,SDCG8_HUMAN
Q8NF91,SYNE1_HUMAN
Q8WW24,TEKT4_HUMAN
Q8NHU2,CT026_HUMAN
P32780,TF2H1_HUMAN
Q9Y6V0,PCLO_HUMAN
P08047,SP1_HUMAN
Q9HBZ2,ARNT2_HUMAN
Q0VD67,YP032_HUMAN
Q9H254,SPTN4_HUMAN
Q9Y4A8,NF2L3_HUMAN
A7KAX9,RHG32_HUMAN
Q9P2E9,RRBP1_HUMAN
Q9HCE0,K1632_HUMAN
Q86XA9,HTR5A_HUMAN
Q9Y6N7,ROBO1_HUMAN
Q9H819,DJC18_HUMAN
Q9H322,VCX2_HUMAN
P14784,IL2RB_HUMAN
P04114,APOB_HUMAN
Q92569,P55G_HUMAN
Q10567,AP1B1_HUMAN
Q2KHR3,QSER1_HUMAN
P18146,EGR1_HUMAN
Q9P1V8,CN174_HUMAN
Q86TP1,PRUNE_HUMAN
Q96LB3,IFT74_HUMAN
Q8TAQ5,ZN420_HUMAN
Q5VVP1,F75A6_HUMAN
Q9BZA8,PC11Y_HUMAN
O95447,LCA5L_HUMAN
Q14676,MDC1_HUMAN
Q06416,P5F1B_HUMAN
Q08E93,F27E3_HUMAN
Q685J3,MUC17_HUMAN
Q9P1Q0,VPS54_HUMAN
Q5JU85,IQEC2_HUMAN
Q9P2F5,STOX2_HUMAN
Q12888,TP53B_HUMAN
Q3BBW0,NBPF9_HUMAN
Q9HBT7,ZN287_HUMAN
P32519,ELF1_HUMAN
Q9P2P5,HECW2_HUMAN
P49910,ZN165_HUMAN
Q9P227,RHG23_HUMAN
O43296,ZN264_HUMAN
O00534,VMA5A_HUMAN
Q9BYE9,CDHR2_HUMAN
Q96NU0,CNT3B_HUMAN
Q9P2G4,K1383_HUMAN
Q68CP9,ARID2_HUMAN
Q6PL18,ATAD2_HUMAN
Q9H8J5,MANS1_HUMAN
Q9UBX1,CATF_HUMAN
Q6ZV19,YF004_HUMAN
O60282,KIF5C_HUMAN
Q8TBZ2,MYBPP_HUMAN
Q6P461,ACSM6_HUMAN
P17600,SYN1_HUMAN
Q8N9B8,RGF1A_HUMAN
Q9Y490,TLN1_HUMAN
P32745,SSR3_HUMAN
Q7Z3E1,PARPT_HUMAN
O96017,CHK2_HUMAN
O60242,BAI3_HUMAN
A6NIR3,AGAP5_HUMAN
Q9HCM1,CL035_HUMAN
Q9C075,K1C23_HUMAN
Q6S5H5,POTEG_HUMAN
Q96CC6,RHDF1_HUMAN
Q92793,CBP_HUMAN
Q6P2D0,ZFP1_HUMAN
Q9Y5T5,UBP16_HUMAN
Q8NA54,IQUB_HUMAN
Q86WB7,UN93A_HUMAN
Q8TD55,PKHO2_HUMAN
O95239,KIF4A_HUMAN
Q5SRD0,FA21D_HUMAN
Q8NB90,SPAT5_HUMAN
Q9UPV0,CE164_HUMAN
Q5SQ80,A20A2_HUMAN
P0C7T5,ATX1L_HUMAN
B1AJZ9,FHAD1_HUMAN
Q9Y2L8,ZKSC5_HUMAN
P30260,CDC27_HUMAN
Q9Y2L5,TRS85_HUMAN
Q99698,LYST_HUMAN
Q8IV76,PASD1_HUMAN
Q13315,ATM_HUMAN
P63010,AP2B1_HUMAN
Q8IYH5,ZZZ3_HUMAN
A4FU49,CA113_HUMAN
O43164,PJA2_HUMAN
Q9NR99,MXRA5_HUMAN
P48634,BAT2_HUMAN
Q6UWE0,LRSM1_HUMAN
Q96M34,CC030_HUMAN
Q9UPN3,MACF1_HUMAN
Q96MT8,CEP63_HUMAN
Q9Y4E1,FA21C_HUMAN
Q8TF62,AT8B4_HUMAN
Q8WXB4,ZN606_HUMAN
O15061,SYNEM_HUMAN
P04843,RPN1_HUMAN
Q5TAP6,UT14C_HUMAN
Q6ZN55,ZN574_HUMAN
Q6ZS81,WDFY4_HUMAN
P49137,MAPK2_HUMAN
Q5VTM2,AGAP9_HUMAN
Q68CQ1,CA175_HUMAN
Q9NNX9,VCX3_HUMAN
Q8IXT1,NOXIN_HUMAN
Q3V6T2,GRDN_HUMAN
P08123,CO1A2_HUMAN
Q99590,SFRIP_HUMAN
P78363,ABCA4_HUMAN
O94915,FRYL_HUMAN
Q9UPQ3,AGAP1_HUMAN
Q8N0Z9,VSI10_HUMAN
A6NFN3,FOX1C_HUMAN
P46939,UTRO_HUMAN
P06727,APOA4_HUMAN
Q12872,SFRS8_HUMAN
Q6IE37,OVOS1_HUMAN
Q9UQB3,CTND2_HUMAN
Q3SYG4,PTHB1_HUMAN
Q92759,TF2H4_HUMAN
Q9NRE1,MMP26_HUMAN
Q6S8J3,POTEE_HUMAN
Q02410,APBA1_HUMAN
Q8N4C6,NIN_HUMAN
A6NGG8,CB071_HUMAN
Q03001,BPA1_HUMAN
O75635,SPB7_HUMAN
Q7Z3S7,CA2D4_HUMAN
Q76LX8,ATS13_HUMAN
P98194,AT2C1_HUMAN
Q8NI35,INADL_HUMAN
P16220,CREB1_HUMAN
Q8ND56,LS14A_HUMAN
Q70E73,RAPH1_HUMAN
P54098,DPOG1_HUMAN
O14964,HGS_HUMAN
Q13751,LAMB3_HUMAN
Q9UBC2,EP15R_HUMAN
O60231,DHX16_HUMAN
Q9C0G0,ZN407_HUMAN
Q9H094,NBPF3_HUMAN
Q16288,NTRK3_HUMAN
Q5RGM9,F18A2_HUMAN
Q9Y278,HS3S2_HUMAN
P30460,1B08_HUMAN
Q8IWZ3,ANKH1_HUMAN
Q3BBV0,NBPF1_HUMAN
P28328,PEX2_HUMAN
Q9UNF1,MAGD2_HUMAN
Q7Z2Y8,GVIN1_HUMAN
Q86W50,MET10_HUMAN
Q9NNX6,CD209_HUMAN
Q6N021,TET2_HUMAN
Q8IYU2,HACE1_HUMAN
Q6ZVD7,STOX1_HUMAN
Q99102,MUC4_HUMAN
Q9UIF9,BAZ2A_HUMAN
A6NEE1,U639_HUMAN
P04844,RPN2_HUMAN
Q5JRA6,MIA3_HUMAN
A4IF30,S35F4_HUMAN
Q96KN7,RPGR1_HUMAN
O14757,CHK1_HUMAN
Q9UPA5,BSN_HUMAN
Q96JA4,M4A14_HUMAN
Q9BRR0,ZKSC3_HUMAN
P43146,DCC_HUMAN
Q8N715,CA065_HUMAN
O95125,ZN202_HUMAN
Q96SE0,ABHD1_HUMAN
Q6AHZ1,Z518A_HUMAN
Q8TCN5,ZN507_HUMAN
Q32NC0,CR021_HUMAN
Q9UL68,MYT1L_HUMAN
Q8N2C7,UNC80_HUMAN
Q9H9D4,ZN408_HUMAN
Q6PJP8,DCR1A_HUMAN
Q96EX3,WDR34_HUMAN
Q9H4K7,GTPB5_HUMAN
O75663,TIPRL_HUMAN
Q08379,GOGA2_HUMAN
O00443,P3C2A_HUMAN
Q9Y248,PSF2_HUMAN
Q5T7N7,F27E1_HUMAN
Q9Y5H0,PCDG3_HUMAN
Q0P6D6,CCD15_HUMAN
Q9P2G1,AKIB1_HUMAN
Q8NF99,ZN397_HUMAN
Q8NEZ4,MLL3_HUMAN
Q9H2X3,CLC4M_HUMAN
Q96MK2,FA65C_HUMAN
Q2TAK8,MUM1_HUMAN
Q8IYT3,CF097_HUMAN
Q8TDF5,NETO1_HUMAN
Q8IXE1,OR4N5_HUMAN
Q9UH99,SUN2_HUMAN
Q5T0Z8,CF132_HUMAN
Q99447,PCY2_HUMAN
Q9P270,SLAI2_HUMAN
Q6ZN30,BNC2_HUMAN
Q9UIG0,BAZ1B_HUMAN
Q14576,ELAV3_HUMAN
Q8WXI7,MUC16_HUMAN
Q13464,ROCK1_HUMAN
Q6S5H4,POTEB_HUMAN
P98177,FOXO4_HUMAN
Q13395,TARB1_HUMAN
Q96B70,LENG9_HUMAN
Q9UDY8,MALT1_HUMAN
P17098,ZNF8_HUMAN
Q92560,BAP1_HUMAN
O75165,DJC13_HUMAN
P30566,PUR8_HUMAN
P28908,TNR8_HUMAN
Q8IZF5,GP113_HUMAN
Q6ZSB9,ZBT49_HUMAN
Q96P26,5NT1B_HUMAN
Q92481,AP2B_HUMAN
Q68DE3,K2018_HUMAN
Q9H4Z2,ZN335_HUMAN
Q5JWR5,DOP1_HUMAN
O43432,IF4G3_HUMAN
Q14204,DYHC1_HUMAN
Q68DN1,CB016_HUMAN
Q9H0I2,CP048_HUMAN
Q15051,IQCB1_HUMAN
Q9UHQ4,BAP29_HUMAN
Q9C0C2,TB182_HUMAN
Q8TCQ1,MARH1_HUMAN
Q5SXM2,SNPC4_HUMAN
Q3BBV2,NBPF8_HUMAN
Q9NVR2,INT10_HUMAN
P12882,MYH1_HUMAN
Q5VUJ5,AGAP7_HUMAN
O00507,USP9Y_HUMAN
Q9UBL0,ARP21_HUMAN
Q9UKP4,ATS7_HUMAN
Q7RTR0,NALP9_HUMAN
Q14683,SMC1A_HUMAN
Q86UD0,CI140_HUMAN
Q9BZA7,PC11X_HUMAN
Q14207,NPAT_HUMAN
Q4VX67,F75A4_HUMAN
Q96BT1,CC049_HUMAN
Q9BVJ6,UT14A_HUMAN
Q99593,TBX5_HUMAN
P06734,FCER2_HUMAN
P17480,UBF1_HUMAN
Q14980,NUMA1_HUMAN
Q8N1N0,CLC4F_HUMAN
P25205,MCM3_HUMAN
A1L4M7,CU034_HUMAN
Q9HBJ7,UBP29_HUMAN
Q4KMG0,CDON_HUMAN
Q09472,EP300_HUMAN
Q9H4M7,PKHA4_HUMAN
Q8NDV3,SMC1B_HUMAN
P11169,GTR3_HUMAN
Q8IWN7,RP1L1_HUMAN
Q9UII4,HERC5_HUMAN
Q6ZRS4,CC129_HUMAN
Q16827,PTPRO_HUMAN
Q7Z6K4,NRARP_HUMAN
Q05996,ZP2_HUMAN
Q8NB42,ZN527_HUMAN
P49750,YLPM1_HUMAN
Q9NRD8,DUOX2_HUMAN
A2RUB6,CCD66_HUMAN
Q969J2,ZKSC4_HUMAN
Q5RGS2,F75A2_HUMAN
Q99743,NPAS2_HUMAN
P20333,TNR1B_HUMAN
Q6S545,POTEH_HUMAN
Q8IWJ2,GCC2_HUMAN
Q7Z3E2,CJ118_HUMAN
Q8NHS2,AATC2_HUMAN
Q7Z7B0,FLIP1_HUMAN
A6ND21,UBFL3_HUMAN
O75128,COBL_HUMAN
Q9NSK0,KLC4_HUMAN
Q5SRD3,AGAP8_HUMAN
A6NI47,YN008_HUMAN
Q9UBG3,CRNN_HUMAN
Q86WZ6,ZN227_HUMAN
Q06732,ZN33B_HUMAN
P54253,ATX1_HUMAN
Q8NA57,CL050_HUMAN
P42331,RHG25_HUMAN
P60509,ERB1_HUMAN
O60281,ZN292_HUMAN
Q8TF39,ZN483_HUMAN
Q9BVV6,K0586_HUMAN
Q71F56,MD13L_HUMAN
Q96PK2,MACF4_HUMAN
Q9H799,CE042_HUMAN
Q6ZU65,UBN2_HUMAN
Q7Z5H4,VN1R5_HUMAN
Q8NFQ8,TOIP2_HUMAN
Q86W24,NAL14_HUMAN
Q9H2D6,TARA_HUMAN
Q86WI3,NLRC5_HUMAN
Q8N1N4,K2C78_HUMAN
Q5QGS0,K2022_HUMAN
Q7RTW8,OTOAN_HUMAN
B2RU33,POTEC_HUMAN
P20702,ITAX_HUMAN
P42858,HD_HUMAN
O15085,ARHGB_HUMAN
Q3BBV1,NBPFK_HUMAN
Q9P2H5,UBP35_HUMAN
Q5VW22,AGAP6_HUMAN
Q53SF7,COBL1_HUMAN
Q9NSG2,CA112_HUMAN
Q13433,S39A6_HUMAN
Q9NX31,CT111_HUMAN
Q96NL6,SCLT1_HUMAN
A6NCI4,VWA3A_HUMAN
Q06730,ZN33A_HUMAN
Q9P1A6,DLGP2_HUMAN
Q9H160,ING2_HUMAN
O95267,GRP1_HUMAN
Q5FWF5,ESCO1_HUMAN
Q69YW0,CA222_HUMAN
Q6ZSZ5,ARHGI_HUMAN
Q14966,ZN638_HUMAN
Q8WXG6,MADD_HUMAN
Q96MM7,H6ST2_HUMAN
Q92574,TSC1_HUMAN
Q8NA42,ZN383_HUMAN
Q5M9N0,CD158_HUMAN
Q9BXM9,FSD1L_HUMAN
Q8TE67,ES8L3_HUMAN
Q8IW19,APLF_HUMAN
Q8TBY9,WDR66_HUMAN
Q8IZL2,MAML2_HUMAN
Q86Y13,DZIP3_HUMAN
Q7Z4L5,TT21B_HUMAN
Q92878,RAD50_HUMAN
P42261,GRIA1_HUMAN
P98160,PGBM_HUMAN
Q2M1Z3,RHG31_HUMAN
O43593,HAIR_HUMAN
Q9UKL3,C8AP2_HUMAN
Q6ZTK2,YP015_HUMAN
Q9H320,VCX1_HUMAN
P05783,K1C18_HUMAN
Q13535,ATR_HUMAN
Q15572,TAF1C_HUMAN
Q9Y2G4,ANKR6_HUMAN
Q9BR26,CT123_HUMAN
P08779,K1C16_HUMAN
Q5T0B9,ZN362_HUMAN
Q5D862,FILA2_HUMAN
Q5VV41,ARHGG_HUMAN
O75116,ROCK2_HUMAN
Q4UJ75,A20A4_HUMAN
Q13573,SNW1_HUMAN
Q92540,SMG7_HUMAN
Q02446,SP4_HUMAN
P0C869,PA24B_HUMAN
Q8IZQ1,WDFY3_HUMAN
Q8N944,F123C_HUMAN
O15078,CE290_HUMAN
O95402,MED26_HUMAN
Q9Y2X9,ZN281_HUMAN
A6NFA0,YI007_HUMAN
Q14031,CO4A6_HUMAN
Q99741,CDC6_HUMAN
Q32M78,ZN699_HUMAN
O15516,CLOCK_HUMAN
O95747,OXSR1_HUMAN
Q8N3K9,CMYA5_HUMAN
Q9BW19,KIFC1_HUMAN
Q8TF47,ZFP90_HUMAN
Q9UBY5,LPAR3_HUMAN
Q8N8P7,CK044_HUMAN
Q3KR37,GRM1B_HUMAN
Q8TDB8,GTR14_HUMAN
Q9Y3C5,RNF11_HUMAN
Q9H425,CA198_HUMAN
A6NGN4,PRA25_HUMAN
Q5TH69,BIG3_HUMAN
A8MWS5,NBP6L_HUMAN
O14598,VCY1_HUMAN
Q9H6D7,HAUS4_HUMAN
Q5QJ38,TCHL1_HUMAN
Q8IWB4,F75A7_HUMAN
P04080,CYTB_HUMAN
Q9HCK8,CHD8_HUMAN
Q8TAV4,STML3_HUMAN
P46821,MAP1B_HUMAN
O14497,ARI1A_HUMAN
Q5H9L4,TAF7L_HUMAN
Q8TCU4,ALMS1_HUMAN
Q9BTC0,DIDO1_HUMAN
Q86W11,Z397O_HUMAN
P52747,ZN143_HUMAN
O75113,N4BP1_HUMAN
O95155,UBE4B_HUMAN
Q8TF27,AGA11_HUMAN
O76011,KRT34_HUMAN
Q92817,EVPL_HUMAN
Q6ZUB1,CI079_HUMAN
P13611,CSPG2_HUMAN
Q9BXT5,TEX15_HUMAN
Q9C0D2,K1731_HUMAN
Q7Z589,EMSY_HUMAN
Q6P2Q9,PRP8_HUMAN
Q8WWI1,LMO7_HUMAN
Q8ND99,YS038_HUMAN
Q9NT68,TEN2_HUMAN
O60504,VINEX_HUMAN
O15016,TRI66_HUMAN
A6NNL9,F18A5_HUMAN
Q9NS68,TNR19_HUMAN
Q9HCF4,ALO17_HUMAN
Q9BRR9,RHG09_HUMAN
O43310,CTIF_HUMAN
Q9NZW4,DSPP_HUMAN
Q8IYX8,CE57R_HUMAN
Q96Q89,KI20B_HUMAN
Q6NTE8,CE045_HUMAN
Q9Y4D8,K0614_HUMAN
Q9UNY4,TTF2_HUMAN
A2RU30,K0748_HUMAN
Q7Z4Q2,HEAT3_HUMAN
Q711Q0,CJ071_HUMAN
Q9BXW9,FACD2_HUMAN
Q6PJ69,TRI65_HUMAN
P00451,FA8_HUMAN
Q96NH3,BROMI_HUMAN
P16190,1A33_HUMAN
A4UGR9,XIRP2_HUMAN
Q68CZ6,HAUS3_HUMAN
P30475,1B39_HUMAN
Q96LD4,TRI47_HUMAN
Q2KHR2,RFX7_HUMAN
Q5CZA5,ZN805_HUMAN
Q9NX65,ZN434_HUMAN
P17097,ZNF7_HUMAN
Q4AC94,C2CD3_HUMAN
Q92698,RAD54_HUMAN
Q9BYV6,TRI55_HUMAN
P18583,SON_HUMAN
P07306,ASGR1_HUMAN
O75604,UBP2_HUMAN
Q5SVZ6,ZMYM1_HUMAN
Q9C0C7,AMRA1_HUMAN
P35680,HNF1B_HUMAN
P15822,ZEP1_HUMAN
Q9BXX0,EMIL2_HUMAN
Q9NQW1,SC31B_HUMAN
Q8NDX5,PHC3_HUMAN
Q9BR84,ZN559_HUMAN
A1L390,PKHG3_HUMAN
Q9NW08,RPC2_HUMAN
Q92794,MYST3_HUMAN
Q5SNX5,F27E2_HUMAN
Q96SB4,SRPK1_HUMAN
Q5SNT6,FA21B_HUMAN
A6NNH2,F90AL_HUMAN
O00213,APBB1_HUMAN
Q9P2B4,CT2NL_HUMAN
Q96L91,EP400_HUMAN
P52630,STAT2_HUMAN
Q8IVL1,NAV2_HUMAN
P55199,ELL_HUMAN
Q9BQF6,SENP7_HUMAN
O14513,NCKP5_HUMAN
Q9BV73,CP250_HUMAN
Q9Y3C6,PPIL1_HUMAN
Q9Y5G9,PCDG4_HUMAN
Q99767,APBA2_HUMAN
Q86UK0,ABCAC_HUMAN
P56199,ITA1_HUMAN
P78364,PHC1_HUMAN
O75170,SAPS2_HUMAN
Q8WUM0,NU133_HUMAN
Q9C000,NALP1_HUMAN
Q9P0K7,RAI14_HUMAN
Q9BUR5,APOO_HUMAN
Q6ZMV7,LEKR1_HUMAN
Q96LC9,BMF_HUMAN
Q96T58,MINT_HUMAN
Q8IY92,SLX4_HUMAN
Q7Z5N4,SDK1_HUMAN
Q9H2M9,RBGPR_HUMAN
P43364,MAGAB_HUMAN
Q9NZL3,ZN224_HUMAN
Q96E29,MTER1_HUMAN
A6NEC5,F18A6_HUMAN
Q5VW38,GP107_HUMAN
A8MVW0,F1712_HUMAN
Q16656,NRF1_HUMAN
Q9BX66,SRBS1_HUMAN
Q8IZT6,ASPM_HUMAN
P56962,STX17_HUMAN
Q9Y5V3,MAGD1_HUMAN
Q9ULH0,KDIS_HUMAN
Q53G59,KLH12_HUMAN
Q5T2P9,AGA10_HUMAN
Q15776,ZN192_HUMAN
P17036,ZNF3_HUMAN
Q01082,SPTB2_HUMAN
Q9Y4F3,LKAP_HUMAN
Q96Q15,SMG1_HUMAN
Q9UK61,CC063_HUMAN
Q8ND82,Z280C_HUMAN
P15622,ZN250_HUMAN
O15091,MRRP3_HUMAN
Q9HAW4,CLSPN_HUMAN
Q9Y228,T3JAM_HUMAN
Q641Q2,FA21A_HUMAN
Q14766,LTBP1_HUMAN
Q92900,RENT1_HUMAN
Q9BZ76,CNTP3_HUMAN
Q9Y4F4,F179B_HUMAN
P01877,IGHA2_HUMAN
Q15714,T22D1_HUMAN
Q9NQ90,ANO2_HUMAN
O75366,AVIL_HUMAN
Q6ZRI0,OTOGL_HUMAN
Q6ZRS2,SRCAP_HUMAN
O94979,SC31A_HUMAN
Q9H321,VCX3B_HUMAN
Q9HBL0,TENS1_HUMAN
Q14BN4,SLMAP_HUMAN
Q8WUX9,CHMP7_HUMAN
Q6UVK1,CSPG4_HUMAN
Q9P2J8,ZN624_HUMAN
P58397,ATS12_HUMAN
Q9HCU4,CELR2_HUMAN
Q96CB8,INT12_HUMAN
O00400,ACATN_HUMAN
O95613,PCNT_HUMAN
Q8N998,CCD89_HUMAN
Q9UK12,ZN222_HUMAN
A6NC98,CC88B_HUMAN
Q8TBY8,PMFBP_HUMAN
Q6P3W6,NBPFA_HUMAN
Q8NBB4,ZSCA1_HUMAN
Q8N7X2,CI173_HUMAN
P30498,1B78_HUMAN
Q9Y5A9,YTHD2_HUMAN
P51816,AFF2_HUMAN
Q9UKM7,MA1B1_HUMAN
Q8NE62,CHDH_HUMAN
Q12830,BPTF_HUMAN
Q6DJT9,PLAG1_HUMAN
Q6PJW8,CNST_HUMAN
Q76L83,ASXL2_HUMAN
Q8NDH6,ICA1L_HUMAN
P46020,KPB1_HUMAN
P46937,YAP1_HUMAN
Q14157,UBP2L_HUMAN
O75459,GAGB1_HUMAN
P62502,LCN6_HUMAN
Q96NM4,TOX2_HUMAN
A6NDD8,NBPFL_HUMAN
Q7Z7G1,CLNK_HUMAN
Q5T1R4,ZEP3_HUMAN
Q8NBR6,FA63B_HUMAN
Q86VE3,SATL1_HUMAN
Q9Y2H2,SAC2_HUMAN
Q5TYW2,A20A1_HUMAN
Q8NEY8,PPHLN_HUMAN
Q5TCS8,AKD2_HUMAN
Q02952,AKA12_HUMAN
Q86W25,NAL13_HUMAN
Q16849,PTPRN_HUMAN
Q9Y2K3,MYH15_HUMAN
O43933,PEX1_HUMAN
Q8TEW6,DOK4_HUMAN
Q96AY4,TTC28_HUMAN
Q9H7N4,SFR19_HUMAN
Q8N3D4,EH1L1_HUMAN
Q15147,PLCB4_HUMAN
Q6NW34,CC017_HUMAN
Q56UN5,YSK4_HUMAN
Q8NF64,ZMIZ2_HUMAN
Q49AJ0,F135B_HUMAN
Q06190,P2R3A_HUMAN
Q96Q42,ALS2_HUMAN
Q8NB25,F184A_HUMAN
Q5T7B8,KIF24_HUMAN
Q5VU36,F75A5_HUMAN
Q86T75,NBPFB_HUMAN
Q92562,FIG4_HUMAN
Q96K21,ZFY19_HUMAN
Q8TAT6,NPL4_HUMAN
Q6ZSR9,YJ005_HUMAN
Q5JSZ5,BA2L1_HUMAN
Q5CZ79,AN20B_HUMAN
Q8N1E2,LYG1_HUMAN
Q9NRJ4,TULP4_HUMAN
Q9P2D7,DYH1_HUMAN
Q96AC6,KIFC2_HUMAN
P54277,PMS1_HUMAN
Q9HCM3,K1549_HUMAN
Q32MZ4,LRRF1_HUMAN
Q9BX69,CARD6_HUMAN
Q8ND04,SMG8_HUMAN
Q9Y2F5,K0947_HUMAN
Q12802,AKP13_HUMAN
O60522,TDRD6_HUMAN
P21854,CD72_HUMAN
Q9NYI0,PSD3_HUMAN
Q6PIU1,KCNV1_HUMAN
O60318,MCM3A_HUMAN
Q9UPS8,ANR26_HUMAN
Q9Y2L6,FRM4B_HUMAN
Q9BYP7,WNK3_HUMAN
Q93033,IGSF2_HUMAN
Q96K31,CH076_HUMAN
Q5VUR7,A20A3_HUMAN
Q6PI97,CK088_HUMAN
Q15013,MD2BP_HUMAN
Q9UPZ3,HPS5_HUMAN
Q86VH2,KIF27_HUMAN
Q9NVH2,INT7_HUMAN
Q9UIH9,KLF15_HUMAN
Q86WZ0,HEAT4_HUMAN
Q5HY92,FIGN_HUMAN
Q53EZ4,CEP55_HUMAN
O00555,CAC1A_HUMAN
P04279,SEMG1_HUMAN
Q8N7X0,CAN7L_HUMAN
Q93008,USP9X_HUMAN
A6NM28,ZFP92_HUMAN
O00291,HIP1_HUMAN
Q01860,PO5F1_HUMAN
Q9Y616,IRAK3_HUMAN
O60673,DPOLZ_HUMAN
O75962,TRIO_HUMAN
Q8IZJ1,UNC5B_HUMAN
Q9UL36,ZN236_HUMAN
P15924,DESP_HUMAN
Q8TC21,ZN596_HUMAN
O94916,NFAT5_HUMAN
A6NKB5,PCX2_HUMAN
O95677,EYA4_HUMAN
Q969Q1,TRI63_HUMAN
Q9UGN4,CLM8_HUMAN
P16189,1A31_HUMAN
Q8TD10,MIPO1_HUMAN
Q6N022,TEN4_HUMAN
Q9Y2I6,NINL_HUMAN
Q96PB7,NOE3_HUMAN
Q13349,ITAD_HUMAN
P31629,ZEP2_HUMAN
P35222,CTNB1_HUMAN
Q16281,CNGA3_HUMAN
Q8N7Z5,ANR31_HUMAN
Q9Y5G7,PCDG6_HUMAN
Q8TDW7,FAT3_HUMAN
Q5T6F2,UBAP2_HUMAN
Q9H0D2,ZN541_HUMAN
O60229,KALRN_HUMAN
P06315,KV501_HUMAN
Q5JVG2,ZN484_HUMAN
Q9BXB7,SPT16_HUMAN
Q8IVF2,AHNK2_HUMAN
Q17RD7,SYT16_HUMAN
O00189,AP4M1_HUMAN
Q14789,GOGB1_HUMAN
Q96EN8,MOCOS_HUMAN
Q9BSJ5,CQ080_HUMAN
Q8IUG5,MY18B_HUMAN
Q9P2P6,STAR9_HUMAN
Q6PFW1,VIP1_HUMAN
P53539,FOSB_HUMAN
Q7Z2D5,LPPR4_HUMAN
Q96GS6,F18A1_HUMAN
Q8NFD5,ARI1B_HUMAN
Q86YR6,POTED_HUMAN
P01876,IGHA1_HUMAN
P35579,MYH9_HUMAN
P0CB47,UBFL1_HUMAN
Q15326,ZMY11_HUMAN
Q92625,ANS1A_HUMAN
Q4G0X9,CCD40_HUMAN
Q8WXX7,AUTS2_HUMAN
Q96QZ7,MAGI1_HUMAN
Q9UGL1,KDM5B_HUMAN
Q5VYP0,F75A3_HUMAN
Q8WXW3,PIBF1_HUMAN
Q6DT37,MRCKG_HUMAN
Q9UGU0,TCF20_HUMAN
Q9NY74,ETAA1_HUMAN
P15927,RFA2_HUMAN
Q8N680,ZBTB2_HUMAN
Q86TJ5,ZN554_HUMAN
Q14678,KANK1_HUMAN
O60346,PHLP1_HUMAN
Q86SQ6,GP123_HUMAN
Q8WZ42,TITIN_HUMAN
Q02383,SEMG2_HUMAN
O43167,ZBT24_HUMAN
Q9H497,TOR3A_HUMAN
Q96N77,ZN641_HUMAN
P30462,1B14_HUMAN

(1651 out of 2193 : 75%) Proteins with I or L at ST/Q +3 OR D or E at ST/Q +2 or +3 within an SCD
Q96SZ4,ZSC10_HUMAN
P53671,LIMK2_HUMAN
Q9NZ08,ERAP1_HUMAN
Q5VWN6,CJ018_HUMAN
Q96QP1,ALPK1_HUMAN
Q5T7N8,F27D1_HUMAN
O15062,ZBTB5_HUMAN
Q9UQR1,ZN148_HUMAN
Q9NQV6,PRD10_HUMAN
Q96R06,SPAG5_HUMAN
Q9UKV3,ACINU_HUMAN
P12270,TPR_HUMAN
Q9UKX2,MYH2_HUMAN
Q9NQZ7,ENTP7_HUMAN
Q15678,PTN14_HUMAN
O43313,ATMIN_HUMAN
Q5PRF9,SMAG2_HUMAN
Q86W26,NAL10_HUMAN
Q9BWG4,SSBP4_HUMAN
Q9UER7,DAXX_HUMAN
Q7Z6K3,PTAR1_HUMAN
O75110,ATP9A_HUMAN
Q8IWV1,LAX1_HUMAN
Q86T24,KAISO_HUMAN
Q8NEM7,FA48A_HUMAN
A6NI79,CCD69_HUMAN
Q96SN8,CK5P2_HUMAN
P52732,KIF11_HUMAN
Q02224,CENPE_HUMAN
Q92834,RPGR_HUMAN
Q9NVI1,FANCI_HUMAN
Q9UP52,TFR2_HUMAN
Q16659,MK06_HUMAN
Q8IZJ3,CPMD8_HUMAN
Q9BZE4,NOG1_HUMAN
Q9UPU7,TBD2B_HUMAN
Q14141,SEPT6_HUMAN
O95405,ZFYV9_HUMAN
A6ND36,FA83G_HUMAN
O60299,PRIP1_HUMAN
Q12857,NFIA_HUMAN
O75783,RHBL1_HUMAN
Q8IWB6,TEX14_HUMAN
Q6UXK5,LRRN1_HUMAN
Q969F2,NKD2_HUMAN
Q9UN71,PCDGG_HUMAN
P51523,ZNF84_HUMAN
Q5TIA1,MEI1_HUMAN
O43151,TET3_HUMAN
Q9P266,K1462_HUMAN
Q6IMN6,CAPR2_HUMAN
P51610,HCFC1_HUMAN
P01891,1A68_HUMAN
Q9UJQ4,SALL4_HUMAN
Q86UU0,BCL9L_HUMAN
Q8N3V7,SYNPO_HUMAN
Q9Y2R2,PTN22_HUMAN
Q76N89,HECW1_HUMAN
Q5SW79,CE170_HUMAN
Q5JT82,KLF17_HUMAN
P56177,DLX1_HUMAN
P16188,1A30_HUMAN
O94850,DEND_HUMAN
Q9H4A3,WNK1_HUMAN
Q9NRM1,ENAM_HUMAN
Q9NRR5,UBQL4_HUMAN
Q02388,CO7A1_HUMAN
Q8N8S7,ENAH_HUMAN
Q99972,MYOC_HUMAN
Q14137,BOP1_HUMAN
Q8IY47,KBTB2_HUMAN
Q15884,F1892_HUMAN
P14625,ENPL_HUMAN
Q15398,DLGP5_HUMAN
Q9P2K8,E2AK4_HUMAN
Q01094,E2F1_HUMAN
Q8WTW3,COG1_HUMAN
Q16526,CRY1_HUMAN
Q12901,ZN155_HUMAN
Q96JE9,MAP6_HUMAN
Q0VDD7,CS057_HUMAN
Q9HAN9,NMNA1_HUMAN
O60271,JIP4_HUMAN
Q9HAV5,TNR27_HUMAN
Q14765,STAT4_HUMAN
Q8TC27,ADA32_HUMAN
Q8NEY1,NAV1_HUMAN
Q96L73,NSD1_HUMAN
Q93073,SBP2L_HUMAN
Q8NAT2,TDRD5_HUMAN
P35527,K1C9_HUMAN
Q92750,TAF4B_HUMAN
P22413,ENPP1_HUMAN
Q9BWX1,PHF7_HUMAN
Q6ZMV9,KIF6_HUMAN
Q8NBS3,S4A11_HUMAN
Q16650,TBR1_HUMAN
Q01970,PLCB3_HUMAN
P23471,PTPRZ_HUMAN
Q8NF91,SYNE1_HUMAN
Q8WW24,TEKT4_HUMAN
P32780,TF2H1_HUMAN
Q8WXE9,STON2_HUMAN
Q2WGJ9,FR1L6_HUMAN
Q9Y2K2,SIK3_HUMAN
O75151,PHF2_HUMAN
Q99759,M3K3_HUMAN
O94804,STK10_HUMAN
Q9H254,SPTN4_HUMAN
P38935,SMBP2_HUMAN
Q9Y4A8,NF2L3_HUMAN
Q9P2E9,RRBP1_HUMAN
Q9HCE0,K1632_HUMAN
Q9Y6N7,ROBO1_HUMAN
O43426,SYNJ1_HUMAN
Q9H819,DJC18_HUMAN
P04114,APOB_HUMAN
Q9NYB0,TE2IP_HUMAN
Q10567,AP1B1_HUMAN
Q2KHR3,QSER1_HUMAN
P18146,EGR1_HUMAN
Q8TAQ5,ZN420_HUMAN
O95789,ZMYM6_HUMAN
O95447,LCA5L_HUMAN
Q9BZA8,PC11Y_HUMAN
Q13316,DMP1_HUMAN
O95817,BAG3_HUMAN
Q685J3,MUC17_HUMAN
Q9P1Q0,VPS54_HUMAN
Q9P2F5,STOX2_HUMAN
Q6ZW49,PAXI1_HUMAN
Q9GZY0,NXF2_HUMAN
P52756,RBM5_HUMAN
P49910,ZN165_HUMAN
Q9ULH7,MKL2_HUMAN
Q8IUX7,AEBP1_HUMAN
P20930,FILA_HUMAN
Q9P227,RHG23_HUMAN
O43296,ZN264_HUMAN
Q9H5J0,ZBTB3_HUMAN
Q9P2G4,K1383_HUMAN
Q6PL18,ATAD2_HUMAN
P11532,DMD_HUMAN
P53367,ARFP1_HUMAN
Q96DP5,FMT_HUMAN
Q8TBZ2,MYBPP_HUMAN
Q6P461,ACSM6_HUMAN
Q7Z7G0,TARSH_HUMAN
Q07687,DLX2_HUMAN
P14923,PLAK_HUMAN
O75037,KI21B_HUMAN
P17600,SYN1_HUMAN
Q96QU6,1A1L1_HUMAN
Q9Y490,TLN1_HUMAN
P32745,SSR3_HUMAN
Q7Z3E1,PARPT_HUMAN
O14795,UN13B_HUMAN
O60242,BAI3_HUMAN
O96017,CHK2_HUMAN
Q9HCM1,CL035_HUMAN
Q86Z02,HIPK1_HUMAN
P08887,IL6RA_HUMAN
Q8IXK0,PHC2_HUMAN
Q6S5H5,POTEG_HUMAN
Q9C075,K1C23_HUMAN
Q96CC6,RHDF1_HUMAN
Q92793,CBP_HUMAN
Q6P2D0,ZFP1_HUMAN
Q8NA54,IQUB_HUMAN
O95239,KIF4A_HUMAN
Q5SRD0,FA21D_HUMAN
Q5SQ80,A20A2_HUMAN
Q9HC62,SENP2_HUMAN
O94855,SC24D_HUMAN
B1AJZ9,FHAD1_HUMAN
O75830,SPI2_HUMAN
P30260,CDC27_HUMAN
P31483,TIA1_HUMAN
Q86YA3,CD021_HUMAN
Q8N414,PGBD5_HUMAN
Q8IV76,PASD1_HUMAN
P63010,AP2B1_HUMAN
P48736,PK3CG_HUMAN
O43164,PJA2_HUMAN
P52746,ZN142_HUMAN
P30457,1A66_HUMAN
P48634,BAT2_HUMAN
Q6UWE0,LRSM1_HUMAN
Q96M34,CC030_HUMAN
Q8TF62,AT8B4_HUMAN
Q96I15,SCLY_HUMAN
O15061,SYNEM_HUMAN
Q6ZN55,ZN574_HUMAN
Q6ZS81,WDFY4_HUMAN
P49137,MAPK2_HUMAN
Q3V6T2,GRDN_HUMAN
Q8N141,ZFP82_HUMAN
O95342,ABCBB_HUMAN
P08123,CO1A2_HUMAN
Q99590,SFRIP_HUMAN
Q9UPQ3,AGAP1_HUMAN
Q8N0Z9,VSI10_HUMAN
Q59H18,TNI3K_HUMAN
Q9ULG1,INO80_HUMAN
Q8WWN8,ARAP3_HUMAN
P46939,UTRO_HUMAN
A6NFN3,FOX1C_HUMAN
Q92615,LAR4B_HUMAN
Q8IW35,CEP97_HUMAN
Q9UQB3,CTND2_HUMAN
P52948,NUP98_HUMAN
Q96FL8,S47A1_HUMAN
Q8TEW0,PARD3_HUMAN
Q5T870,PRR9_HUMAN
Q9C0I4,THS7B_HUMAN
Q02410,APBA1_HUMAN
Q6S8J3,POTEE_HUMAN
Q8N1I0,DOCK4_HUMAN
P29074,PTN4_HUMAN
A6NGG8,CB071_HUMAN
Q03468,ERCC6_HUMAN
Q9UGI0,ZRAN1_HUMAN
Q9UI08,EVL_HUMAN
Q9NWB1,FOX1A_HUMAN
Q7Z3S7,CA2D4_HUMAN
Q76LX8,ATS13_HUMAN
Q86YW9,MD12L_HUMAN
P04439,1A03_HUMAN
P16220,CREB1_HUMAN
Q8ND56,LS14A_HUMAN
P98175,RBM10_HUMAN
O15226,NKRF_HUMAN
Q6PKG0,LARP1_HUMAN
Q70E73,RAPH1_HUMAN
Q9NSC5,HOME3_HUMAN
Q9UBC2,EP15R_HUMAN
Q5JNZ3,ZN311_HUMAN
Q8N660,NBPFF_HUMAN
Q2VY69,ZN284_HUMAN
Q9H094,NBPF3_HUMAN
Q8TES7,FBF1_HUMAN
Q5RGM9,F18A2_HUMAN
Q9Y278,HS3S2_HUMAN
P30460,1B08_HUMAN
Q8IWZ3,ANKH1_HUMAN
Q3BBV0,NBPF1_HUMAN
O60741,HCN1_HUMAN
Q5DID0,UROL1_HUMAN
O60563,CCNT1_HUMAN
Q68BL8,OLM2B_HUMAN
P51003,PAPOA_HUMAN
Q7Z2Y8,GVIN1_HUMAN
Q86W50,MET10_HUMAN
Q9NNX6,CD209_HUMAN
Q6N021,TET2_HUMAN
P0CB48,UBFL6_HUMAN
Q6ZVD7,STOX1_HUMAN
Q7L2K0,CP059_HUMAN
A6NEE1,U639_HUMAN
Q8NG27,PJA1_HUMAN
Q5JRA6,MIA3_HUMAN
Q96RU3,FNBP1_HUMAN
Q9UBB9,TFP11_HUMAN
O14757,CHK1_HUMAN
Q9BRR0,ZKSC3_HUMAN
Q9NSC7,SIA7A_HUMAN
Q8N715,CA065_HUMAN
P43146,DCC_HUMAN
Q92879,CELF1_HUMAN
O95125,ZN202_HUMAN
Q96C10,DHX58_HUMAN
Q96SE0,ABHD1_HUMAN
Q6AHZ1,Z518A_HUMAN
P05534,1A24_HUMAN
Q9H8Y5,ANKZ1_HUMAN
Q8TCN5,ZN507_HUMAN
Q8N8Z8,ZN441_HUMAN
Q2LD37,K1109_HUMAN
Q9UL68,MYT1L_HUMAN
Q9NPI5,NRK2_HUMAN
Q13936,CAC1C_HUMAN
Q9H9D4,ZN408_HUMAN
Q6PJP8,DCR1A_HUMAN
Q8N392,RHG18_HUMAN
P53365,ARFP2_HUMAN
Q53QW1,CB057_HUMAN
Q9H4K7,GTPB5_HUMAN
Q96SD1,DCR1C_HUMAN
Q7Z6Z7,HUWE1_HUMAN
Q9NR82,KCNQ5_HUMAN
Q8IZC6,CORA1_HUMAN
Q86YM7,HOME1_HUMAN
Q9Y248,PSF2_HUMAN
Q5T7N7,F27E1_HUMAN
Q6TFL3,CI093_HUMAN
Q9H2X3,CLC4M_HUMAN
Q6UX68,XKR5_HUMAN
P17041,ZNF32_HUMAN
Q9BUN1,CA056_HUMAN
Q8IYT3,CF097_HUMAN
Q8IXE1,OR4N5_HUMAN
Q9P2R6,RERE_HUMAN
Q9UH99,SUN2_HUMAN
Q8TCG1,CIP2A_HUMAN
Q9P270,SLAI2_HUMAN
Q6ZN30,BNC2_HUMAN
Q15048,LRC14_HUMAN
Q9UIG0,BAZ1B_HUMAN
A1A519,F170A_HUMAN
Q5VT25,MRCKA_HUMAN
Q6S5H4,POTEB_HUMAN
O15155,BET1_HUMAN
P17098,ZNF8_HUMAN
O95425,SVIL_HUMAN
Q14451,GRB7_HUMAN
Q5TG92,CA195_HUMAN
Q92560,BAP1_HUMAN
Q8IVL0,NAV3_HUMAN
Q674R7,ATG9B_HUMAN
Q8NFH8,REPS2_HUMAN
Q8IXS2,CCD65_HUMAN
Q6ZSB9,ZBT49_HUMAN
Q8TD84,DSCL1_HUMAN
Q96P26,5NT1B_HUMAN
Q9NU63,ZFP57_HUMAN
Q9UPQ0,LIMC1_HUMAN
Q9H4Z2,ZN335_HUMAN
Q92804,RBP56_HUMAN
O43432,IF4G3_HUMAN
Q9C091,GRB1L_HUMAN
Q15596,NCOA2_HUMAN
Q9UPN6,RBM16_HUMAN
Q68DN1,CB016_HUMAN
Q9H0I2,CP048_HUMAN
Q8TDN4,CABL1_HUMAN
Q8IYY4,DZI1L_HUMAN
P43116,PE2R2_HUMAN
Q8IY84,NIM1_HUMAN
P56178,DLX5_HUMAN
Q8TCQ1,MARH1_HUMAN
Q12860,CNTN1_HUMAN
Q5VTR2,BRE1A_HUMAN
Q96DT5,DYH11_HUMAN
Q3BBV2,NBPF8_HUMAN
Q58EX7,PKHG4_HUMAN
Q52LC2,VAS1L_HUMAN
Q9NVR2,INT10_HUMAN
P12882,MYH1_HUMAN
Q5VUJ5,AGAP7_HUMAN
Q9HCK4,ROBO2_HUMAN
Q14814,MEF2D_HUMAN
P05106,ITB3_HUMAN
Q14683,SMC1A_HUMAN
Q86UD0,CI140_HUMAN
Q9UPW6,SATB2_HUMAN
P20810,ICAL_HUMAN
Q9BZA7,PC11X_HUMAN
Q8TCG2,P4K2B_HUMAN
Q4VX67,F75A4_HUMAN
Q99593,TBX5_HUMAN
Q8N1N0,CLC4F_HUMAN
P61550,ENT1_HUMAN
Q68DN6,RGPD1_HUMAN
Q5VUB5,F1711_HUMAN
Q9H4M7,PKHA4_HUMAN
Q96PX1,RN157_HUMAN
Q9UKE5,TNIK_HUMAN
Q8IWN7,RP1L1_HUMAN
P01374,TNFB_HUMAN
Q16827,PTPRO_HUMAN
Q96DU7,IP3KC_HUMAN
Q9P219,DAPLE_HUMAN
Q05996,ZP2_HUMAN
Q9NSU2,TREX1_HUMAN
Q8NB42,ZN527_HUMAN
Q9NRD8,DUOX2_HUMAN
P49750,YLPM1_HUMAN
A2RUB6,CCD66_HUMAN
Q99743,NPAS2_HUMAN
P20333,TNR1B_HUMAN
Q7LBC6,KDM3B_HUMAN
Q6UUV7,CRTC3_HUMAN
Q96JF0,SIAT2_HUMAN
Q8IWJ2,GCC2_HUMAN
A6ND21,UBFL3_HUMAN
Q5UIP0,RIF1_HUMAN
Q9ULD2,MTUS1_HUMAN
Q9NSK0,KLC4_HUMAN
Q5SRD3,AGAP8_HUMAN
A6NI47,YN008_HUMAN
Q9UBG3,CRNN_HUMAN
Q8WZ74,CTTB2_HUMAN
Q86WZ6,ZN227_HUMAN
Q06732,ZN33B_HUMAN
O75363,BCAS1_HUMAN
P22670,RFX1_HUMAN
P16452,EPB42_HUMAN
Q8NA57,CL050_HUMAN
Q9UP83,COG5_HUMAN
P42331,RHG25_HUMAN
P60509,ERB1_HUMAN
Q9Y5E4,PCDB5_HUMAN
O14646,CHD1_HUMAN
Q8TF39,ZN483_HUMAN
Q9NRC6,SPTN5_HUMAN
Q9BVV6,K0586_HUMAN
Q9H799,CE042_HUMAN
Q7Z5H4,VN1R5_HUMAN
Q8NFQ8,TOIP2_HUMAN
Q2HXU8,CL12B_HUMAN
P10070,GLI2_HUMAN
Q7RTW8,OTOAN_HUMAN
P20702,ITAX_HUMAN
Q96KW9,CM028_HUMAN
P42858,HD_HUMAN
Q9UGK8,SRGEF_HUMAN
Q53T94,TAF1B_HUMAN
Q8IZP0,ABI1_HUMAN
Q9UIE0,ZN230_HUMAN
Q9NS62,THSD1_HUMAN
Q53SF7,COBL1_HUMAN
Q9H6S3,ES8L2_HUMAN
Q9NSG2,CA112_HUMAN
Q13433,S39A6_HUMAN
Q96B86,RGMA_HUMAN
Q14524,SCN5A_HUMAN
A6NCI4,VWA3A_HUMAN
O14978,ZN263_HUMAN
Q9Y5G6,PCDG7_HUMAN
Q06730,ZN33A_HUMAN
Q8WWA1,TMM40_HUMAN
O00592,PODXL_HUMAN
Q5FWF5,ESCO1_HUMAN
Q8NDI1,EHBP1_HUMAN
P01042,KNG1_HUMAN
P0C221,CN038_HUMAN
Q96HY6,DDRGK_HUMAN
Q8WXG6,MADD_HUMAN
Q96MM7,H6ST2_HUMAN
Q96K83,ZN521_HUMAN
Q7Z3V4,UBE3B_HUMAN
Q9H583,HEAT1_HUMAN
Q9H992,MARH7_HUMAN
Q92574,TSC1_HUMAN
Q9UQF2,JIP1_HUMAN
Q9BXM9,FSD1L_HUMAN
Q9UBW7,ZMYM2_HUMAN
Q13148,TADBP_HUMAN
Q15391,P2Y14_HUMAN
Q13477,MADCA_HUMAN
O15047,SET1A_HUMAN
Q9H633,RPP21_HUMAN
P42261,GRIA1_HUMAN
Q92878,RAD50_HUMAN
P98160,PGBM_HUMAN
Q9UKL3,C8AP2_HUMAN
O43593,HAIR_HUMAN
Q6ZTK2,YP015_HUMAN
Q13535,ATR_HUMAN
Q15572,TAF1C_HUMAN
Q9Y2G4,ANKR6_HUMAN
Q6UX39,AMTN_HUMAN
Q7Z2W4,ZCCHV_HUMAN
P08779,K1C16_HUMAN
Q5T0B9,ZN362_HUMAN
Q504Y0,S39AC_HUMAN
Q5VT03,FA22D_HUMAN
P40424,PBX1_HUMAN
Q99706,KI2L4_HUMAN
Q99081,HTF4_HUMAN
Q5GFL6,VWA2_HUMAN
Q5VV41,ARHGG_HUMAN
Q9H7R0,ZN442_HUMAN
P0C869,PA24B_HUMAN
Q8NCL8,TM116_HUMAN
Q8N944,F123C_HUMAN
Q9Y2X9,ZN281_HUMAN
Q14031,CO4A6_HUMAN
Q32M78,ZN699_HUMAN
Q6UY14,ATL4_HUMAN
Q9UKN1,MUC12_HUMAN
Q96JN2,CC136_HUMAN
Q7Z3J3,RGPD4_HUMAN
Q5TG30,RHG40_HUMAN
O15231,ZN185_HUMAN
Q8N8P7,CK044_HUMAN
Q96CX3,ZN501_HUMAN
P06401,PRGR_HUMAN
Q8TEU7,RPGF6_HUMAN
A8MWS5,NBP6L_HUMAN
A2VEC9,SSPO_HUMAN
O43861,ATP9B_HUMAN
Q96EK9,KTI12_HUMAN
Q96D09,GASP2_HUMAN
Q9NVP1,DDX18_HUMAN
Q5QJ38,TCHL1_HUMAN
P04080,CYTB_HUMAN
Q8N1H7,S6OS1_HUMAN
Q8TAV4,STML3_HUMAN
Q6ZP01,RBM44_HUMAN
Q01954,BNC1_HUMAN
Q7Z591,AKNA_HUMAN
Q6UB98,ANR12_HUMAN
O14497,ARI1A_HUMAN
Q9UET6,RRMJ1_HUMAN
O76011,KRT34_HUMAN
O95155,UBE4B_HUMAN
O75113,N4BP1_HUMAN
P52747,ZN143_HUMAN
Q9BXT5,TEX15_HUMAN
O75064,DEN4B_HUMAN
Q9Y2E4,DIP2C_HUMAN
Q9H6Z4,RANB3_HUMAN
O60330,PCDGC_HUMAN
Q8WXR4,MYO3B_HUMAN
Q8ND99,YS038_HUMAN
P49792,RBP2_HUMAN
Q9Y6J9,TAF6L_HUMAN
O76039,CDKL5_HUMAN
O60504,VINEX_HUMAN
Q5VZL5,ZMYM4_HUMAN
Q9NS68,TNR19_HUMAN
Q8IYX8,CE57R_HUMAN
Q9NZW4,DSPP_HUMAN
O43310,CTIF_HUMAN
Q5W0B7,FA23A_HUMAN
Q96Q89,KI20B_HUMAN
O15015,ZN646_HUMAN
Q9H307,PININ_HUMAN
Q6NTE8,CE045_HUMAN
Q9BZC7,ABCA2_HUMAN
Q9UNY4,TTF2_HUMAN
A8MXK1,CK090_HUMAN
P30443,1A01_HUMAN
Q5THK1,CV030_HUMAN
Q711Q0,CJ071_HUMAN
Q8NGS3,OR1J1_HUMAN
Q9BZ81,MAGB5_HUMAN
Q6PJ69,TRI65_HUMAN
Q9BXW9,FACD2_HUMAN
P00451,FA8_HUMAN
Q96MS0,ROBO3_HUMAN
Q9BW04,SARG_HUMAN
Q14807,KIF22_HUMAN
P16190,1A33_HUMAN
A4UGR9,XIRP2_HUMAN
Q5VZK9,LR16A_HUMAN
P30475,1B39_HUMAN
Q9UFD9,RIM3A_HUMAN
Q92696,PGTA_HUMAN
O15357,SHIP2_HUMAN
Q2KHR2,RFX7_HUMAN
Q8N2E2,VWDE_HUMAN
P48651,PTSS1_HUMAN
Q9BYV6,TRI55_HUMAN
Q8NFA0,UBP32_HUMAN
P18583,SON_HUMAN
Q86UN6,AKA28_HUMAN
O75604,UBP2_HUMAN
Q9HCJ3,RAVR2_HUMAN
Q5T8A7,K0649_HUMAN
O43399,TPD54_HUMAN
P30456,1A43_HUMAN
Q86VW2,GEFT_HUMAN
Q00975,CAC1B_HUMAN
Q9BXX0,EMIL2_HUMAN
Q9BZW8,CD244_HUMAN
Q9Y5H3,PCDGA_HUMAN
Q6V1P9,PCD23_HUMAN
Q92887,MRP2_HUMAN
O15021,MAST4_HUMAN
A1L390,PKHG3_HUMAN
Q9NW08,RPC2_HUMAN
P23276,KELL_HUMAN
P13746,1A11_HUMAN
Q96SB4,SRPK1_HUMAN
Q13241,KLRD1_HUMAN
Q96JK9,MAML3_HUMAN
A6NNH2,F90AL_HUMAN
Q70J99,UN13D_HUMAN
Q9P2B4,CT2NL_HUMAN
Q13136,LIPA1_HUMAN
Q3ZLR7,F48B1_HUMAN
P52630,STAT2_HUMAN
Q8IVL1,NAV2_HUMAN
P55199,ELL_HUMAN
O43157,PLXB1_HUMAN
O14513,NCKP5_HUMAN
O75376,NCOR1_HUMAN
O43679,LDB2_HUMAN
P19827,ITIH1_HUMAN
Q96C74,ROP1L_HUMAN
P56199,ITA1_HUMAN
P78364,PHC1_HUMAN
Q5T1N1,AKND1_HUMAN
Q9C000,NALP1_HUMAN
Q96LC9,BMF_HUMAN
Q16853,AOC3_HUMAN
Q96T58,MINT_HUMAN
Q7Z6J8,UB2CB_HUMAN
Q8IY92,SLX4_HUMAN
P78527,PRKDC_HUMAN
Q15878,CAC1E_HUMAN
P30512,1A29_HUMAN
A6NEA5,U627B_HUMAN
Q6NSW7,NANP8_HUMAN
A5A3E0,POTEF_HUMAN
P43364,MAGAB_HUMAN
O75427,LRCH4_HUMAN
Q8TBA6,GOGA5_HUMAN
Q7Z443,PK1L3_HUMAN
Q9NZL3,ZN224_HUMAN
Q96E29,MTER1_HUMAN
P10153,RNAS2_HUMAN
A6NEC5,F18A6_HUMAN
O43379,WDR62_HUMAN
O15537,XLRS1_HUMAN
Q8IZT6,ASPM_HUMAN
Q92754,AP2C_HUMAN
Q9ULH0,KDIS_HUMAN
P01604,KV112_HUMAN
Q53G59,KLH12_HUMAN
Q5T2P9,AGA10_HUMAN
Q15776,ZN192_HUMAN
P54259,ATN1_HUMAN
Q8TEL6,TP4AP_HUMAN
P15622,ZN250_HUMAN
Q8ND82,Z280C_HUMAN
P52742,ZN135_HUMAN
Q92900,RENT1_HUMAN
Q9BZ76,CNTP3_HUMAN
Q5UAW9,GP157_HUMAN
P01877,IGHA2_HUMAN
Q15154,PCM1_HUMAN
Q15714,T22D1_HUMAN
Q68CZ1,FTM_HUMAN
O94979,SC31A_HUMAN
Q14BN4,SLMAP_HUMAN
P23511,NFYA_HUMAN
Q6KC79,NIPBL_HUMAN
Q8NEA6,GLIS3_HUMAN
Q8TD31,CCHCR_HUMAN
Q6UVK1,CSPG4_HUMAN
P58397,ATS12_HUMAN
Q9H9L3,I20L2_HUMAN
O14994,SYN3_HUMAN
Q2M2I8,AAK1_HUMAN
P02751,FINC_HUMAN
Q9NQX0,PRDM6_HUMAN
Q9HCU4,CELR2_HUMAN
A6H8Y1,BDP1_HUMAN
P30447,1A23_HUMAN
O95613,PCNT_HUMAN
Q99650,OSMR_HUMAN
Q6P3W6,NBPFA_HUMAN
Q96MB7,HARB1_HUMAN
O94913,PCF11_HUMAN
P78344,IF4G2_HUMAN
Q86T96,RN180_HUMAN
Q8NBB4,ZSCA1_HUMAN
Q8N7X2,CI173_HUMAN
Q9NQS7,INCE_HUMAN
P42229,STA5A_HUMAN
Q9Y5A9,YTHD2_HUMAN
Q5VWT5,CA168_HUMAN
Q9UKM7,MA1B1_HUMAN
Q08499,PDE4D_HUMAN
Q6PJW8,CNST_HUMAN
P01266,THYG_HUMAN
P46020,KPB1_HUMAN
Q8N187,AL2S8_HUMAN
P46937,YAP1_HUMAN
Q14157,UBP2L_HUMAN
Q14587,ZN268_HUMAN
A6NDD8,NBPFL_HUMAN
Q96NM4,TOX2_HUMAN
Q14CB8,RHG19_HUMAN
A1L170,CA226_HUMAN
Q5T1R4,ZEP3_HUMAN
Q8IXL7,MSRB3_HUMAN
P34925,RYK_HUMAN
Q9NSB8,HOME2_HUMAN
Q86Y26,NUT_HUMAN
Q86W25,NAL13_HUMAN
Q9Y2K3,MYH15_HUMAN
P34910,EVI2B_HUMAN
O43933,PEX1_HUMAN
Q8TEW6,DOK4_HUMAN
Q96AY4,TTC28_HUMAN
Q13972,RGRF1_HUMAN
Q63HN1,CI14A_HUMAN
Q9H2U1,DHX36_HUMAN
A6NE52,K1875_HUMAN
Q6NW34,CC017_HUMAN
Q56UN5,YSK4_HUMAN
P36269,GGT5_HUMAN
Q96ST3,SIN3A_HUMAN
Q8NF64,ZMIZ2_HUMAN
Q86XD5,F131B_HUMAN
Q6PH85,DCNL2_HUMAN
Q8NB25,F184A_HUMAN
P59045,NAL11_HUMAN
Q5VU36,F75A5_HUMAN
Q5VU43,MYOME_HUMAN
Q92562,FIG4_HUMAN
Q96K21,ZFY19_HUMAN
Q6ZSR9,YJ005_HUMAN
Q8TAT6,NPL4_HUMAN
Q9BTW9,TBCD_HUMAN
Q5JSZ5,BA2L1_HUMAN
Q969W8,ZN566_HUMAN
O75912,DGKI_HUMAN
Q969E4,TCAL3_HUMAN
Q7Z2Z2,ETUD1_HUMAN
Q32MZ4,LRRF1_HUMAN
Q8ND04,SMG8_HUMAN
Q8NDL9,CBPC5_HUMAN
Q9Y2F5,K0947_HUMAN
Q12802,AKP13_HUMAN
Q9UKD1,GMEB2_HUMAN
Q8NET4,RGAG1_HUMAN
A6NKG5,RTL1_HUMAN
P21854,CD72_HUMAN
P04275,VWF_HUMAN
Q9NYI0,PSD3_HUMAN
Q6PIU1,KCNV1_HUMAN
Q3B8N5,PROX2_HUMAN
O60318,MCM3A_HUMAN
Q9UPS8,ANR26_HUMAN
Q9BSJ6,FA64A_HUMAN
O14522,PTPRT_HUMAN
Q9H0K4,RSH6A_HUMAN
Q9Y5G5,PCDG8_HUMAN
Q96K31,CH076_HUMAN
Q93033,IGSF2_HUMAN
P35125,UBP6_HUMAN
Q8N1G2,FTSJ2_HUMAN
Q5T4S7,UBR4_HUMAN
P07357,CO8A_HUMAN
Q9NVH2,INT7_HUMAN
Q5HY92,FIGN_HUMAN
Q86WZ0,HEAT4_HUMAN
Q53EZ4,CEP55_HUMAN
O00555,CAC1A_HUMAN
Q9H2G2,SLK_HUMAN
Q01804,OTUD4_HUMAN
Q8N7X0,CAN7L_HUMAN
Q63HN8,RN213_HUMAN
P51587,BRCA2_HUMAN
A6NM28,ZFP92_HUMAN
Q8NDB6,FA156_HUMAN
Q7Z3K3,POGZ_HUMAN
O60673,DPOLZ_HUMAN
Q9UL36,ZN236_HUMAN
P15924,DESP_HUMAN
Q8TC21,ZN596_HUMAN
P56179,DLX6_HUMAN
Q86YJ7,AN13B_HUMAN
O95677,EYA4_HUMAN
Q12816,TROP_HUMAN
Q6MZP7,LIN54_HUMAN
P16189,1A31_HUMAN
Q6N022,TEN4_HUMAN
A6NF34,ANTRL_HUMAN
Q9Y5G7,PCDG6_HUMAN
Q9NZV7,ZIM2_HUMAN
Q8N109,KI2LA_HUMAN
Q92610,ZN592_HUMAN
Q96RK0,CIC_HUMAN
Q9ULR0,ISY1_HUMAN
Q5T6F2,UBAP2_HUMAN
Q8TDW7,FAT3_HUMAN
Q9UI12,VATH_HUMAN
P20823,HNF1A_HUMAN
Q9Y6J0,CABIN_HUMAN
Q96S82,UBL7_HUMAN
Q13753,LAMC2_HUMAN
P06315,KV501_HUMAN
O43572,AKA10_HUMAN
Q5JVG2,ZN484_HUMAN
Q9BXB7,SPT16_HUMAN
P30450,1A26_HUMAN
Q9H252,KCNH6_HUMAN
Q6S9Z5,ZN474_HUMAN
O00339,MATN2_HUMAN
Q9BSJ5,CQ080_HUMAN
Q96EN8,MOCOS_HUMAN
Q9Y2N7,HIF3A_HUMAN
Q8IUG5,MY18B_HUMAN
Q08AF3,SLFN5_HUMAN
Q8WZ75,ROBO4_HUMAN
Q8IWF6,F116A_HUMAN
Q7Z2D5,LPPR4_HUMAN
P53539,FOSB_HUMAN
Q6PFW1,VIP1_HUMAN
P10075,GLI4_HUMAN
P14859,PO2F1_HUMAN
Q8N7K9,CS064_HUMAN
Q96GQ7,DDX27_HUMAN
O95996,APC2_HUMAN
Q86YR6,POTED_HUMAN
Q6ZNE9,RUFY4_HUMAN
Q15326,ZMY11_HUMAN
Q9H9S0,NANOG_HUMAN
Q92625,ANS1A_HUMAN
Q107X0,KRIP1_HUMAN
O95936,EOMES_HUMAN
O00409,FOXN3_HUMAN
Q8WXX7,AUTS2_HUMAN
Q7RTX8,HIN1L_HUMAN
Q96QZ7,MAGI1_HUMAN
Q5VYP0,F75A3_HUMAN
Q8WXW3,PIBF1_HUMAN
Q9UGU0,TCF20_HUMAN
P30459,1A74_HUMAN
Q8N680,ZBTB2_HUMAN
Q13202,DUS8_HUMAN
Q86TJ5,ZN554_HUMAN
Q8NGY7,O10J6_HUMAN
O60346,PHLP1_HUMAN
Q86SQ6,GP123_HUMAN
O43167,ZBT24_HUMAN
Q9H497,TOR3A_HUMAN
Q01826,SATB1_HUMAN
P30462,1B14_HUMAN
P12259,FA5_HUMAN
A8MT82,CTLFB_HUMAN
O43776,SYNC_HUMAN
Q8WYB5,MYST4_HUMAN
O95149,SPN1_HUMAN
O15014,ZN609_HUMAN
Q49AA0,ZN642_HUMAN
Q9H347,UBQL3_HUMAN
Q9UQE7,SMC3_HUMAN
Q9UMZ2,SYNRG_HUMAN
Q9H4H8,FA83D_HUMAN
O75334,LIPA2_HUMAN
Q8NFU5,IPMK_HUMAN
Q8N108,MIER1_HUMAN
Q96JG8,MAGD4_HUMAN
Q8NFU7,TET1_HUMAN
O15068,MCF2L_HUMAN
Q15615,OR4D1_HUMAN
O14524,T194A_HUMAN
Q8N7W2,BEND7_HUMAN
Q2M3C7,SPKAP_HUMAN
Q5VYV7,CT094_HUMAN
Q86UR5,RIMS1_HUMAN
Q08378,GOGA3_HUMAN
Q9NXG0,CNTLN_HUMAN
Q9C0J8,WDR33_HUMAN
P51692,STA5B_HUMAN
Q9H1A4,APC1_HUMAN
Q9H0B3,K1683_HUMAN
A6NCF6,MA13P_HUMAN
Q96T60,PNKP_HUMAN
O60500,NPHN_HUMAN
Q15047,SETB1_HUMAN
O43759,SNG1_HUMAN
Q14444,CAPR1_HUMAN
P49590,SYHM_HUMAN
Q8IXJ6,SIRT2_HUMAN
Q5T6F0,DCA12_HUMAN
Q9Y216,MTMR7_HUMAN
Q8WXG9,GPR98_HUMAN
A6NE01,F186A_HUMAN
O60565,GREM1_HUMAN
Q8N8A4,GAH6_HUMAN
Q9HCD5,NCOA5_HUMAN
Q9NXR8,ING3_HUMAN
P16144,ITB4_HUMAN
Q96J02,ITCH_HUMAN
Q6A163,K1C39_HUMAN
Q92771,DDX12_HUMAN
O60245,PCDH7_HUMAN
Q9NYB9,ABI2_HUMAN
Q96M86,DNHD1_HUMAN
P41002,CCNF_HUMAN
Q9BX26,SYCP2_HUMAN
Q96L96,ALPK3_HUMAN
Q96M85,YV008_HUMAN
Q9UPN4,AZI1_HUMAN
Q5CZC0,FSIP2_HUMAN
Q9UL52,TM11E_HUMAN
Q8WXH0,SYNE2_HUMAN
Q9H792,SG269_HUMAN
Q8NHH9,ATLA2_HUMAN
Q9UQ84,EXO1_HUMAN
Q8N1B4,VPS52_HUMAN
A8MPP1,DD11L_HUMAN
O14686,MLL2_HUMAN
Q9HC78,ZBT20_HUMAN
O95793,STAU1_HUMAN
O95319,CELF2_HUMAN
Q9H313,TTYH1_HUMAN
A0PJX8,TMM82_HUMAN
Q6AI39,K0240_HUMAN
Q96DR7,SGEF_HUMAN
Q96HY7,DHTK1_HUMAN
Q5TZJ5,F75A1_HUMAN
Q96FC9,DDX11_HUMAN
O95251,MYST2_HUMAN
Q8N4P6,CA092_HUMAN
Q96RE9,ZN300_HUMAN
Q12809,KCNH2_HUMAN
Q07864,DPOE1_HUMAN
Q9NW82,WDR70_HUMAN
P27986,P85A_HUMAN
Q5W0A0,F194B_HUMAN
Q86SQ7,SDCG8_HUMAN
Q13368,MPP3_HUMAN
Q8NHU2,CT026_HUMAN
Q9BRS8,LARP6_HUMAN
P16284,PECA1_HUMAN
Q9UBD5,ORC3_HUMAN
Q6ZR62,ZCH16_HUMAN
O00124,UBXN8_HUMAN
P16157,ANK1_HUMAN
Q9Y6V0,PCLO_HUMAN
P08047,SP1_HUMAN
Q2TAA8,TXIP1_HUMAN
Q9HBZ2,ARNT2_HUMAN
Q0VD67,YP032_HUMAN
O60813,PRA11_HUMAN
P10316,1A69_HUMAN
A7KAX9,RHG32_HUMAN
Q86XA9,HTR5A_HUMAN
P14784,IL2RB_HUMAN
Q9H322,VCX2_HUMAN
Q92569,P55G_HUMAN
Q9H5U6,ZCHC4_HUMAN
Q86TP1,PRUNE_HUMAN
Q9P1V8,CN174_HUMAN
Q96LB3,IFT74_HUMAN
Q5VVP1,F75A6_HUMAN
P17861,XBP1_HUMAN
Q14676,MDC1_HUMAN
Q9Y4D7,PLXD1_HUMAN
Q06416,P5F1B_HUMAN
O95602,RPA1_HUMAN
Q08E93,F27E3_HUMAN
Q5JU85,IQEC2_HUMAN
Q8IX04,UEVLD_HUMAN
P51957,NEK4_HUMAN
Q9NPF2,CHSTB_HUMAN
Q8NHQ1,CEP70_HUMAN
Q8IZU2,WDR17_HUMAN
Q12888,TP53B_HUMAN
Q96GR2,ACBG1_HUMAN
Q12840,KIF5A_HUMAN
Q3BBW0,NBPF9_HUMAN
O15031,PLXB2_HUMAN
Q9HBT7,ZN287_HUMAN
O94927,HAUS5_HUMAN
Q15329,E2F5_HUMAN
Q9P2P5,HECW2_HUMAN
P32519,ELF1_HUMAN
Q9P0K1,ADA22_HUMAN
Q8IYA8,CCD36_HUMAN
Q9BYE9,CDHR2_HUMAN
O00534,VMA5A_HUMAN
O14647,CHD2_HUMAN
Q96NU0,CNT3B_HUMAN
Q7Z3G6,PRIC2_HUMAN
Q68CP9,ARID2_HUMAN
Q9H8J5,MANS1_HUMAN
Q76N32,CEP68_HUMAN
Q6ZV19,YF004_HUMAN
Q9UBX1,CATF_HUMAN
O60282,KIF5C_HUMAN
Q8IYD8,FANCM_HUMAN
Q92616,GCN1L_HUMAN
Q8N137,CNTRB_HUMAN
Q9Y2H6,FND3A_HUMAN
Q8N9B8,RGF1A_HUMAN
Q8IVF1,FA22A_HUMAN
O94759,TRPM2_HUMAN
P14616,INSRR_HUMAN
A6NIR3,AGAP5_HUMAN
Q9P127,LUZP4_HUMAN
Q8IWW6,RHG12_HUMAN
Q9UBZ4,APEX2_HUMAN
A6NHR9,SMHD1_HUMAN
Q96RL1,UIMC1_HUMAN
Q8IZF6,GP112_HUMAN
Q9Y5T5,UBP16_HUMAN
P20701,ITAL_HUMAN
P49257,LMAN1_HUMAN
Q8TD55,PKHO2_HUMAN
Q86WB7,UN93A_HUMAN
Q9H6R7,CB044_HUMAN
Q9Y252,RNF6_HUMAN
Q8NB90,SPAT5_HUMAN
Q9UPV0,CE164_HUMAN
Q14562,DHX8_HUMAN
Q9NY43,BARH2_HUMAN
Q9Y520,BA2L2_HUMAN
Q6PCD5,RFWD3_HUMAN
P0C7T5,ATX1L_HUMAN
Q53FD0,F164C_HUMAN
O15405,TOX3_HUMAN
Q8NA82,MARHA_HUMAN
Q9Y2L8,ZKSC5_HUMAN
Q8IYX3,CC116_HUMAN
Q99698,LYST_HUMAN
Q9Y2L5,TRS85_HUMAN
P30453,1A34_HUMAN
Q13315,ATM_HUMAN
Q9UKX3,MYH13_HUMAN
Q6ZNW5,CO058_HUMAN
Q6DD88,ATLA3_HUMAN
A6NNM3,RIM3B_HUMAN
Q12851,M4K2_HUMAN
Q8IYH5,ZZZ3_HUMAN
A4FU49,CA113_HUMAN
Q12955,ANK3_HUMAN
Q86YT5,S13A5_HUMAN
Q2KHM9,K0753_HUMAN
Q9NR99,MXRA5_HUMAN
A6NMV5,PRA23_HUMAN
Q9UPN3,MACF1_HUMAN
Q9Y4E1,FA21C_HUMAN
Q96MT8,CEP63_HUMAN
Q8WXB4,ZN606_HUMAN
P04843,RPN1_HUMAN
Q86U70,LDB1_HUMAN
Q5TAP6,UT14C_HUMAN
Q5VTM2,AGAP9_HUMAN
Q9HAU8,RNPL1_HUMAN
Q68CQ1,CA175_HUMAN
Q9NNX9,VCX3_HUMAN
Q8IXT1,NOXIN_HUMAN
O75177,CREST_HUMAN
P78363,ABCA4_HUMAN
Q5H9F3,BCORL_HUMAN
O94915,FRYL_HUMAN
Q08289,CACB2_HUMAN
Q8NDF8,PAPD5_HUMAN
P06727,APOA4_HUMAN
Q6IE37,OVOS1_HUMAN
Q12872,SFRS8_HUMAN
Q8N8D1,PDCD7_HUMAN
Q15054,DPOD3_HUMAN
Q504Q3,PAN2_HUMAN
Q3SYG4,PTHB1_HUMAN
Q92759,TF2H4_HUMAN
Q14005,IL16_HUMAN
Q9NRE1,MMP26_HUMAN
Q8N4C6,NIN_HUMAN
Q03001,BPA1_HUMAN
Q8NEU8,DP13B_HUMAN
O75635,SPB7_HUMAN
Q8IX01,SFR14_HUMAN
P23497,SP100_HUMAN
Q15942,ZYX_HUMAN
Q8NI35,INADL_HUMAN
P98194,AT2C1_HUMAN
Q8TBZ9,CG062_HUMAN
P54098,DPOG1_HUMAN
Q13751,LAMB3_HUMAN
O14964,HGS_HUMAN
Q68DL7,YR008_HUMAN
O60231,DHX16_HUMAN
Q9C0G0,ZN407_HUMAN
Q9BYX2,TBD2A_HUMAN
Q16288,NTRK3_HUMAN
A6NCM1,IQCAL_HUMAN
P28328,PEX2_HUMAN
Q9UNH5,CC14A_HUMAN
Q9UNF1,MAGD2_HUMAN
Q63ZY3,KANK2_HUMAN
O95644,NFAC1_HUMAN
Q5VXH4,PRAM6_HUMAN
Q8IYU2,HACE1_HUMAN
Q02078,MEF2A_HUMAN
Q9UIF9,BAZ2A_HUMAN
Q99102,MUC4_HUMAN
P04844,RPN2_HUMAN
A4IF30,S35F4_HUMAN
Q8NEV4,MYO3A_HUMAN
O95819,M4K4_HUMAN
Q96KN7,RPGR1_HUMAN
Q9UPA5,BSN_HUMAN
Q96JA4,M4A14_HUMAN
Q8WVB6,CTF18_HUMAN
Q32NC0,CR021_HUMAN
Q8N2C7,UNC80_HUMAN
P06314,KV404_HUMAN
A2VCL2,CC162_HUMAN
Q96EX3,WDR34_HUMAN
Q08379,GOGA2_HUMAN
O75663,TIPRL_HUMAN
Q9UBK2,PRGC1_HUMAN
Q8NEV8,EXPH5_HUMAN
Q8IWU2,LMTK2_HUMAN
O00443,P3C2A_HUMAN
Q6W4X9,MUC6_HUMAN
Q9Y5H0,PCDG3_HUMAN
Q9C0D5,TANC1_HUMAN
Q0P6D6,CCD15_HUMAN
Q9P2G1,AKIB1_HUMAN
Q8NF99,ZN397_HUMAN
Q8NEZ4,MLL3_HUMAN
Q6ZQQ2,YI021_HUMAN
Q8N0Z3,CCD52_HUMAN
Q12923,PTN13_HUMAN
Q96MK2,FA65C_HUMAN
Q2TAK8,MUM1_HUMAN
Q8IZU9,KIRR3_HUMAN
Q92988,DLX4_HUMAN
Q8TDF5,NETO1_HUMAN
Q9UHD9,UBQL2_HUMAN
Q96BR6,ZN669_HUMAN
Q5T0Z8,CF132_HUMAN
Q99447,PCY2_HUMAN
Q9BRX5,PSF3_HUMAN
O75970,MPDZ_HUMAN
Q14576,ELAV3_HUMAN
Q8WXI7,MUC16_HUMAN
Q13464,ROCK1_HUMAN
P98177,FOXO4_HUMAN
Q96B70,LENG9_HUMAN
Q13395,TARB1_HUMAN
Q9UDY8,MALT1_HUMAN
P19474,RO52_HUMAN
Q8N2G8,GHDC_HUMAN
P49326,FMO5_HUMAN
O75165,DJC13_HUMAN
P28908,TNR8_HUMAN
P30566,PUR8_HUMAN
P10314,1A32_HUMAN
O95900,TRUB2_HUMAN
P03915,NU5M_HUMAN
Q8IZF5,GP113_HUMAN
A8MYJ7,TTC34_HUMAN
Q92481,AP2B_HUMAN
Q9NP92,RT30_HUMAN
P14091,CATE_HUMAN
Q68DE3,K2018_HUMAN
Q5JWR5,DOP1_HUMAN
Q14204,DYHC1_HUMAN
Q96CP6,GRM1A_HUMAN
Q15051,IQCB1_HUMAN
Q9Y238,DLEC1_HUMAN
Q9UHQ4,BAP29_HUMAN
Q9C0C2,TB182_HUMAN
Q5SXM2,SNPC4_HUMAN
O00507,USP9Y_HUMAN
O43361,ZN749_HUMAN
Q9UBL0,ARP21_HUMAN
Q9UKP4,ATS7_HUMAN
Q8NEM2,SHCBP_HUMAN
Q7RTR0,NALP9_HUMAN
Q9ULJ7,ANR50_HUMAN
Q9UKJ3,GPTC8_HUMAN
O43251,RBM9_HUMAN
O15018,PDZD2_HUMAN
Q14207,NPAT_HUMAN
Q96BT1,CC049_HUMAN
Q9BVJ6,UT14A_HUMAN
P06734,FCER2_HUMAN
Q14980,NUMA1_HUMAN
P17480,UBF1_HUMAN
P25205,MCM3_HUMAN
Q2V2M9,FHOD3_HUMAN
A1L4M7,CU034_HUMAN
Q9HBJ7,UBP29_HUMAN
Q16643,DREB_HUMAN
Q09472,EP300_HUMAN
Q4KMG0,CDON_HUMAN
P39059,COFA1_HUMAN
P11169,GTR3_HUMAN
Q8NDV3,SMC1B_HUMAN
Q8IZH2,XRN1_HUMAN
P27708,PYR1_HUMAN
Q00987,MDM2_HUMAN
Q9UII4,HERC5_HUMAN
Q6ZRS4,CC129_HUMAN
Q7Z6K4,NRARP_HUMAN
Q86WN1,FCSD1_HUMAN
O76080,ZFAN5_HUMAN
Q5JTV8,TOIP1_HUMAN
P05997,CO5A2_HUMAN
Q5RGS2,F75A2_HUMAN
Q969J2,ZKSC4_HUMAN
Q6S545,POTEH_HUMAN
Q92613,JADE3_HUMAN
Q7Z3E2,CJ118_HUMAN
Q9GZR7,DDX24_HUMAN
Q13439,GOGA4_HUMAN
Q8NHS2,AATC2_HUMAN
O60336,MABP1_HUMAN
Q9BRP7,FDXA1_HUMAN
Q9H2K8,TAOK3_HUMAN
Q7Z7B0,FLIP1_HUMAN
Q8N7R0,NANG2_HUMAN
O75128,COBL_HUMAN
O15354,GPR37_HUMAN
Q86XK3,CJ078_HUMAN
Q86YN6,PRGC2_HUMAN
P20226,TBP_HUMAN
P54253,ATX1_HUMAN
P78380,OLR1_HUMAN
A6NKT7,RGPD3_HUMAN
O60281,ZN292_HUMAN
Q92620,PRP16_HUMAN
Q96PK2,MACF4_HUMAN
Q71F56,MD13L_HUMAN
Q3YBM2,T176B_HUMAN
Q6ZU65,UBN2_HUMAN
P26378,ELAV4_HUMAN
Q86W24,NAL14_HUMAN
Q5MJ10,SPXN2_HUMAN
Q9H2D6,TARA_HUMAN
Q9UBV8,PEF1_HUMAN
Q8N1N4,K2C78_HUMAN
Q86WI3,NLRC5_HUMAN
Q5QGS0,K2022_HUMAN
Q4G163,FBX43_HUMAN
B2RU33,POTEC_HUMAN
Q9Y4G6,TLN2_HUMAN
O15085,ARHGB_HUMAN
Q3BBV1,NBPFK_HUMAN
Q9P2H5,UBP35_HUMAN
Q9BQS8,FYCO1_HUMAN
Q5VW22,AGAP6_HUMAN
O75140,DEPD5_HUMAN
Q9NX31,CT111_HUMAN
Q96NL6,SCLT1_HUMAN
Q9P1A6,DLGP2_HUMAN
Q9H160,ING2_HUMAN
O95267,GRP1_HUMAN
Q96GM5,SMRD1_HUMAN
Q2M3C6,CO027_HUMAN
Q6ZVT6,CC067_HUMAN
Q69YW0,CA222_HUMAN
Q6ZSZ5,ARHGI_HUMAN
Q14966,ZN638_HUMAN
Q92859,NEO1_HUMAN
Q9Y603,ETV7_HUMAN
Q05469,LIPS_HUMAN
O14578,CTRO_HUMAN
Q8NA42,ZN383_HUMAN
A8MVX0,ARG33_HUMAN
B1AL46,FA22E_HUMAN
P01854,IGHE_HUMAN
Q8TE67,ES8L3_HUMAN
Q5M9N0,CD158_HUMAN
Q8IW19,APLF_HUMAN
Q8TBY9,WDR66_HUMAN
Q8IZL2,MAML2_HUMAN
Q04323,UBXN1_HUMAN
Q96BR9,ZBT8A_HUMAN
Q86Y13,DZIP3_HUMAN
Q7Z4L5,TT21B_HUMAN
Q9UPS6,SET1B_HUMAN
Q8IZF2,GP116_HUMAN
Q2M1Z3,RHG31_HUMAN
Q9H320,VCX1_HUMAN
Q8IYI0,CT196_HUMAN
P05783,K1C18_HUMAN
A6NCI8,CB078_HUMAN
Q9NR96,TLR9_HUMAN
Q96GE4,CCD45_HUMAN
Q9BR26,CT123_HUMAN
Q8NDH2,YM018_HUMAN
O95263,PDE8B_HUMAN
Q6ZN57,ZFP2_HUMAN
Q5D862,FILA2_HUMAN
Q5VST9,OBSCN_HUMAN
P0C7T8,CN176_HUMAN
Q9UPW0,FOXJ3_HUMAN
Q96BY6,DOC10_HUMAN
Q5H9L2,TCAL5_HUMAN
O75116,ROCK2_HUMAN
Q92835,SHIP1_HUMAN
Q4UJ75,A20A4_HUMAN
Q13573,SNW1_HUMAN
Q9P0G3,KLK14_HUMAN
Q92540,SMG7_HUMAN
Q8NCM8,DYHC2_HUMAN
Q02446,SP4_HUMAN
O75616,ERAL_HUMAN
Q8IZQ1,WDFY3_HUMAN
Q5T0N1,TTC18_HUMAN
Q6T4R5,NHS_HUMAN
O15078,CE290_HUMAN
O95402,MED26_HUMAN
P82094,TMF1_HUMAN
A6NFA0,YI007_HUMAN
Q99741,CDC6_HUMAN
Q15032,R3HD1_HUMAN
O15516,CLOCK_HUMAN
O95747,OXSR1_HUMAN
Q8WYP5,ELYS_HUMAN
Q8N3K9,CMYA5_HUMAN
Q9BW19,KIFC1_HUMAN
Q9UBY5,LPAR3_HUMAN
Q8TF47,ZFP90_HUMAN
Q9UL59,ZN214_HUMAN
Q8TDB8,GTR14_HUMAN
Q3KR37,GRM1B_HUMAN
Q9Y3C5,RNF11_HUMAN
Q9H425,CA198_HUMAN
Q5TH69,BIG3_HUMAN
A6NGN4,PRA25_HUMAN
Q6ZVT0,TTL10_HUMAN
O14598,VCY1_HUMAN
Q9H6D7,HAUS4_HUMAN
Q8IWB4,F75A7_HUMAN
Q5T2Q4,CCYL2_HUMAN
Q9HCK8,CHD8_HUMAN
Q5TYX0,PRAM5_HUMAN
P46821,MAP1B_HUMAN
O15090,ZN536_HUMAN
Q5H9L4,TAF7L_HUMAN
P35612,ADDB_HUMAN
Q8TCU4,ALMS1_HUMAN
Q9BTC0,DIDO1_HUMAN
O75431,MTX2_HUMAN
Q86W11,Z397O_HUMAN
Q8TF27,AGA11_HUMAN
P58005,SESN3_HUMAN
Q92817,EVPL_HUMAN
Q9UIF8,BAZ2B_HUMAN
P13611,CSPG2_HUMAN
Q6ZUB1,CI079_HUMAN
Q9C0D2,K1731_HUMAN
Q96KN3,PKNX2_HUMAN
Q7Z589,EMSY_HUMAN
Q6P2Q9,PRP8_HUMAN
Q8WWI1,LMO7_HUMAN
Q14739,LBR_HUMAN
Q86UQ0,ZN589_HUMAN
P78424,PO6F2_HUMAN
P55197,AF10_HUMAN
Q9UHV7,MED13_HUMAN
Q9NT68,TEN2_HUMAN
O15016,TRI66_HUMAN
A6NNL9,F18A5_HUMAN
Q96PN7,TREF1_HUMAN
Q9HCF4,ALO17_HUMAN
Q9BRR9,RHG09_HUMAN
P30455,1A36_HUMAN
Q6PI48,SYDM_HUMAN
Q96FZ7,CHMP6_HUMAN
Q86YV5,SG223_HUMAN
Q9Y4D8,K0614_HUMAN
A2RU30,K0748_HUMAN
Q9P206,K1522_HUMAN
Q5SXJ2,NBPFG_HUMAN
Q7Z4Q2,HEAT3_HUMAN
O00165,HAX1_HUMAN
Q8IVF5,TIAM2_HUMAN
Q96NH3,BROMI_HUMAN
Q96BH1,RNF25_HUMAN
Q6ZVW7,I17EL_HUMAN
Q96JI7,SPTCS_HUMAN
P11150,LIPC_HUMAN
Q68CZ6,HAUS3_HUMAN
Q96LD4,TRI47_HUMAN
Q7RTP6,MICA3_HUMAN
Q5CZA5,ZN805_HUMAN
Q4AC94,C2CD3_HUMAN
P17097,ZNF7_HUMAN
Q9NX65,ZN434_HUMAN
Q92698,RAD54_HUMAN
P07306,ASGR1_HUMAN
P54296,MYOM2_HUMAN
A6NHI5,YA005_HUMAN
Q05084,ICA69_HUMAN
Q8TDX9,PK1L1_HUMAN
Q9H2Y7,ZF106_HUMAN
Q2KJ03,CF012_HUMAN
Q5SVZ6,ZMYM1_HUMAN
Q9C0C7,AMRA1_HUMAN
P35680,HNF1B_HUMAN
Q16620,NTRK2_HUMAN
Q96QE4,LR37B_HUMAN
Q9NQW1,SC31B_HUMAN
P15822,ZEP1_HUMAN
Q8NDX5,PHC3_HUMAN
Q8TF68,ZN384_HUMAN
Q9Y5H4,PCDG1_HUMAN
Q9BR84,ZN559_HUMAN
Q969Y0,FA55C_HUMAN
Q96EF0,MTMR8_HUMAN
O95544,NADK_HUMAN
Q5SNX5,F27E2_HUMAN
Q92794,MYST3_HUMAN
Q8WZ64,ARAP2_HUMAN
A6NNL0,FA22B_HUMAN
Q15172,2A5A_HUMAN
Q8WTR7,ZN473_HUMAN
Q5SNT6,FA21B_HUMAN
O00213,APBB1_HUMAN
Q96L91,EP400_HUMAN
Q6ZR49,UK1AS_HUMAN
Q9Y4W2,LAS1L_HUMAN
Q9BQF6,SENP7_HUMAN
Q6VMQ6,MCAF1_HUMAN
Q9BV73,CP250_HUMAN
Q9Y3C6,PPIL1_HUMAN
Q9Y5G9,PCDG4_HUMAN
Q70EL1,UBP54_HUMAN
O60810,PRAM4_HUMAN
Q99767,APBA2_HUMAN
Q8ND71,GIMA8_HUMAN
Q86UK0,ABCAC_HUMAN
Q5VT52,RPRD2_HUMAN
O75170,SAPS2_HUMAN
Q8WUM0,NU133_HUMAN
Q9BUR5,APOO_HUMAN
Q9P0K7,RAI14_HUMAN
Q6ZMV7,LEKR1_HUMAN
Q9Y600,CSAD_HUMAN
Q13227,GPS2_HUMAN
Q7Z5N4,SDK1_HUMAN
Q6ZN06,ZN813_HUMAN
Q9H2M9,RBGPR_HUMAN
O94779,CNTN5_HUMAN
Q5VW38,GP107_HUMAN
A8MVW0,F1712_HUMAN
Q9ULS5,TMCC3_HUMAN
Q16656,NRF1_HUMAN
Q9BZ95,NSD3_HUMAN
P12757,SKIL_HUMAN
Q9BX66,SRBS1_HUMAN
Q96NG5,ZN558_HUMAN
P56962,STX17_HUMAN
Q9Y5V3,MAGD1_HUMAN
Q6I9Y2,THOC7_HUMAN
P78524,ST5_HUMAN
Q96P64,AGAP4_HUMAN
P17036,ZNF3_HUMAN
Q15648,MED1_HUMAN
Q01082,SPTB2_HUMAN
P05060,SCG1_HUMAN
Q96Q15,SMG1_HUMAN
Q9Y4F3,LKAP_HUMAN
Q9UK61,CC063_HUMAN
Q9H0E3,SP130_HUMAN
O15091,MRRP3_HUMAN
Q9Y228,T3JAM_HUMAN
Q7Z3D4,LYSM3_HUMAN
Q9Y5H1,PCDG2_HUMAN
Q9HAW4,CLSPN_HUMAN
Q641Q2,FA21A_HUMAN
Q14766,LTBP1_HUMAN
Q9Y4F4,F179B_HUMAN
Q06413,MEF2C_HUMAN
Q9NQ90,ANO2_HUMAN
Q9BZ29,DOCK9_HUMAN
O75366,AVIL_HUMAN
Q96MY1,CT112_HUMAN
Q6ZRS2,SRCAP_HUMAN
Q6ZRI0,OTOGL_HUMAN
Q16610,ECM1_HUMAN
Q9H321,VCX3B_HUMAN
Q9HBL0,TENS1_HUMAN
Q9Y4K1,AIM1_HUMAN
Q9ULV3,CIZ1_HUMAN
Q8WUX9,CHMP7_HUMAN
Q9P2J8,ZN624_HUMAN
Q96RN1,S26A8_HUMAN
Q12929,EPS8_HUMAN
Q96CB8,INT12_HUMAN
Q8N3A8,PARP8_HUMAN
O00400,ACATN_HUMAN
Q99062,CSF3R_HUMAN
Q6XPR3,RPTN_HUMAN
Q9UK12,ZN222_HUMAN
Q8N998,CCD89_HUMAN
P51530,DNA2L_HUMAN
A6NC98,CC88B_HUMAN
Q8TBY8,PMFBP_HUMAN
Q9Y2V0,CO041_HUMAN
P30498,1B78_HUMAN
P51816,AFF2_HUMAN
Q12830,BPTF_HUMAN
Q8NE62,CHDH_HUMAN
Q13952,NFYC_HUMAN
O75074,LRP3_HUMAN
Q6DJT9,PLAG1_HUMAN
A6NJZ7,RIM3C_HUMAN
Q14667,K0100_HUMAN
Q8TEY7,UBP33_HUMAN
P38398,BRCA1_HUMAN
Q9NPF7,IL23A_HUMAN
Q9UKI9,PO2F3_HUMAN
P00519,ABL1_HUMAN
Q9HBM0,VEZA_HUMAN
Q8NDH6,ICA1L_HUMAN
Q76L83,ASXL2_HUMAN
Q96LC7,SIG10_HUMAN
P62502,LCN6_HUMAN
O75459,GAGB1_HUMAN
Q7Z7G1,CLNK_HUMAN
Q86VE3,SATL1_HUMAN
Q8NBR6,FA63B_HUMAN
Q9Y2H2,SAC2_HUMAN
Q5TYW2,A20A1_HUMAN
Q5TCS8,AKD2_HUMAN
Q8NEY8,PPHLN_HUMAN
Q8TEM1,PO210_HUMAN
Q02952,AKA12_HUMAN
Q9NZ56,FMN2_HUMAN
Q8IY42,CD019_HUMAN
Q16849,PTPRN_HUMAN
Q5SRE5,NU188_HUMAN
Q8WWW0,RASF5_HUMAN
Q8N8E3,CCD46_HUMAN
Q9H7N4,SFR19_HUMAN
Q15147,PLCB4_HUMAN
Q8N3D4,EH1L1_HUMAN
Q5H9R4,ARMX4_HUMAN
Q49AJ0,F135B_HUMAN
Q06190,P2R3A_HUMAN
Q96Q42,ALS2_HUMAN
A5YKK6,CNOT1_HUMAN
Q5T7B8,KIF24_HUMAN
Q9ULC0,MUCEN_HUMAN
Q01484,ANK2_HUMAN
Q1X8D7,LRC36_HUMAN
Q4ADV7,RIC1_HUMAN
Q9NPA5,ZF64A_HUMAN
Q12852,M3K12_HUMAN
Q86T75,NBPFB_HUMAN
Q92854,SEM4D_HUMAN
P15144,AMPN_HUMAN
P12883,MYH7_HUMAN
Q9BTX1,NDC1_HUMAN
Q5CZ79,AN20B_HUMAN
Q96NI6,LRFN5_HUMAN
Q8N1E2,LYG1_HUMAN
Q9NRJ4,TULP4_HUMAN
Q96AC6,KIFC2_HUMAN
Q9P2D7,DYH1_HUMAN
O15218,GP182_HUMAN
P54277,PMS1_HUMAN
Q96I99,SUCB2_HUMAN
Q9HCM3,K1549_HUMAN
Q9BX69,CARD6_HUMAN
Q86WQ0,NR2CA_HUMAN
Q5VWM5,PRAM9_HUMAN
P17020,ZNF16_HUMAN
Q9UJW7,ZN229_HUMAN
A6NH13,CJ103_HUMAN
O60522,TDRD6_HUMAN
Q9UIM3,FKBPL_HUMAN
Q6ZU69,CI14B_HUMAN
Q9Y2L6,FRM4B_HUMAN
Q9P0J7,KCMF1_HUMAN
Q96JN0,LCOR_HUMAN
Q9BYP7,WNK3_HUMAN
Q96RN5,MED15_HUMAN
O75157,T22D2_HUMAN
Q6PRD1,GP179_HUMAN
Q5VUR7,A20A3_HUMAN
Q9NTW7,ZF64B_HUMAN
Q6PI97,CK088_HUMAN
O95486,SC24A_HUMAN
Q96J84,KIRR1_HUMAN
O75106,AOC2_HUMAN
Q9UPZ3,HPS5_HUMAN
Q15013,MD2BP_HUMAN
Q86VH2,KIF27_HUMAN
P08195,4F2_HUMAN
Q8IZD2,MLL5_HUMAN
Q9UIH9,KLF15_HUMAN
P04279,SEMG1_HUMAN
Q93008,USP9X_HUMAN
O00291,HIP1_HUMAN
P18462,1A25_HUMAN
Q9NSC2,SALL1_HUMAN
Q01860,PO5F1_HUMAN
Q9Y616,IRAK3_HUMAN
O75962,TRIO_HUMAN
Q8IZJ1,UNC5B_HUMAN
Q96FL9,GLT14_HUMAN
Q15413,RYR3_HUMAN
Q96TC7,RMD3_HUMAN
O14974,MYPT1_HUMAN
Q9UI26,IPO11_HUMAN
Q5SYE7,NHSL1_HUMAN
Q99933,BAG1_HUMAN
O94916,NFAT5_HUMAN
A6NKB5,PCX2_HUMAN
O95347,SMC2_HUMAN
Q9BZF1,OSBL8_HUMAN
Q969Q1,TRI63_HUMAN
Q3T8J9,GON4L_HUMAN
Q9UGN4,CLM8_HUMAN
Q8TD10,MIPO1_HUMAN
Q9Y2I6,NINL_HUMAN
Q9H0K1,SIK2_HUMAN
Q96PB7,NOE3_HUMAN
Q99666,RGPD5_HUMAN
Q13349,ITAD_HUMAN
P31629,ZEP2_HUMAN
Q7Z6G8,ANS1B_HUMAN
P35222,CTNB1_HUMAN
Q16281,CNGA3_HUMAN
Q92538,GBF1_HUMAN
Q8N7Z5,ANR31_HUMAN
Q9NQ75,CASS4_HUMAN
Q9HCL3,ZFP14_HUMAN
Q9H009,NACA2_HUMAN
Q96EK2,PF21B_HUMAN
Q9BSV6,SEN34_HUMAN
Q9H0D2,ZN541_HUMAN
O60229,KALRN_HUMAN
Q96GG9,DCNL1_HUMAN
Q8NHK3,KI2LB_HUMAN
Q8IZF0,NALCN_HUMAN
Q9UC07,ZNF69_HUMAN
Q99541,PLIN2_HUMAN
O15020,SPTN2_HUMAN
P49683,PRLHR_HUMAN
Q96QT6,PHF12_HUMAN
Q8NAP8,ZBT8B_HUMAN
Q8IVF2,AHNK2_HUMAN
Q17RD7,SYT16_HUMAN
Q14789,GOGB1_HUMAN
O00189,AP4M1_HUMAN
Q9P2P6,STAR9_HUMAN
Q9Y620,RA54B_HUMAN
Q9ULL0,K1210_HUMAN
Q96GS6,F18A1_HUMAN
Q8NFD5,ARI1B_HUMAN
Q5THJ4,VP13D_HUMAN
P01876,IGHA1_HUMAN
Q5VSJ3,FA23B_HUMAN
P35579,MYH9_HUMAN
P0CB47,UBFL1_HUMAN
Q4G0X9,CCD40_HUMAN
Q9Y6F1,PARP3_HUMAN
Q6DHV7,ADAL_HUMAN
Q9UGL1,KDM5B_HUMAN
Q6DT37,MRCKG_HUMAN
Q8IX12,CCAR1_HUMAN
P15927,RFA2_HUMAN
Q9NY74,ETAA1_HUMAN
Q14678,KANK1_HUMAN
Q9NU22,MDN1_HUMAN
Q9NYQ8,FAT2_HUMAN
Q8TB22,SPT20_HUMAN
Q02383,SEMG2_HUMAN
Q8WZ42,TITIN_HUMAN
Q14686,NCOA6_HUMAN
Q96N77,ZN641_HUMAN

(1854 out of 2193 : 84%) Proteins with I or L at ST/Q +2 or +3 OR D or E at ST/Q +2 or +3 within an SCD
Q96SZ4,ZSC10_HUMAN
P53671,LIMK2_HUMAN
Q9NZ08,ERAP1_HUMAN
Q5VWN6,CJ018_HUMAN
Q96QP1,ALPK1_HUMAN
Q5T7N8,F27D1_HUMAN
O15062,ZBTB5_HUMAN
Q9UQR1,ZN148_HUMAN
Q9NQV6,PRD10_HUMAN
Q96R06,SPAG5_HUMAN
Q9UKV3,ACINU_HUMAN
P12270,TPR_HUMAN
Q9UKX2,MYH2_HUMAN
Q9NQZ7,ENTP7_HUMAN
Q15678,PTN14_HUMAN
Q8TEQ6,GEMI5_HUMAN
O43313,ATMIN_HUMAN
Q5PRF9,SMAG2_HUMAN
Q86W26,NAL10_HUMAN
Q9BWG4,SSBP4_HUMAN
Q9UER7,DAXX_HUMAN
Q7Z6K3,PTAR1_HUMAN
O75110,ATP9A_HUMAN
Q8IWV1,LAX1_HUMAN
Q86T24,KAISO_HUMAN
Q8NEM7,FA48A_HUMAN
A6NI79,CCD69_HUMAN
Q96SN8,CK5P2_HUMAN
P52732,KIF11_HUMAN
Q02224,CENPE_HUMAN
Q92834,RPGR_HUMAN
Q9NVI1,FANCI_HUMAN
Q9UP52,TFR2_HUMAN
Q16659,MK06_HUMAN
Q8IZJ3,CPMD8_HUMAN
Q9BZE4,NOG1_HUMAN
Q9UPU7,TBD2B_HUMAN
Q14141,SEPT6_HUMAN
O95405,ZFYV9_HUMAN
A6ND36,FA83G_HUMAN
O60299,PRIP1_HUMAN
Q8NF50,DOCK8_HUMAN
Q12857,NFIA_HUMAN
Q96R28,OR2M2_HUMAN
O75783,RHBL1_HUMAN
Q8IWB6,TEX14_HUMAN
Q6UXK5,LRRN1_HUMAN
Q969F2,NKD2_HUMAN
Q9UN71,PCDGG_HUMAN
P51523,ZNF84_HUMAN
Q5TIA1,MEI1_HUMAN
O43151,TET3_HUMAN
Q9P266,K1462_HUMAN
Q6IMN6,CAPR2_HUMAN
P51610,HCFC1_HUMAN
P01891,1A68_HUMAN
Q9UJQ4,SALL4_HUMAN
Q86UU0,BCL9L_HUMAN
Q8N3V7,SYNPO_HUMAN
Q9Y2R2,PTN22_HUMAN
Q76N89,HECW1_HUMAN
Q5SW79,CE170_HUMAN
Q5JT82,KLF17_HUMAN
P56177,DLX1_HUMAN
P16188,1A30_HUMAN
A6NLW8,DUXA_HUMAN
O94850,DEND_HUMAN
Q9H4A3,WNK1_HUMAN
Q9NRM1,ENAM_HUMAN
Q8NG83,OR2M3_HUMAN
Q9NRR5,UBQL4_HUMAN
Q02388,CO7A1_HUMAN
Q8N8S7,ENAH_HUMAN
Q99972,MYOC_HUMAN
P18464,1B51_HUMAN
Q14137,BOP1_HUMAN
Q8IY47,KBTB2_HUMAN
Q15884,F1892_HUMAN
P14625,ENPL_HUMAN
Q15398,DLGP5_HUMAN
Q9P2K8,E2AK4_HUMAN
Q01094,E2F1_HUMAN
Q8WTW3,COG1_HUMAN
Q16526,CRY1_HUMAN
Q12901,ZN155_HUMAN
Q96JE9,MAP6_HUMAN
Q0VDD7,CS057_HUMAN
Q9HAN9,NMNA1_HUMAN
O60271,JIP4_HUMAN
Q9HAV5,TNR27_HUMAN
Q14765,STAT4_HUMAN
Q8TC27,ADA32_HUMAN
Q8NEY1,NAV1_HUMAN
Q96L73,NSD1_HUMAN
Q93073,SBP2L_HUMAN
Q8NAT2,TDRD5_HUMAN
P35527,K1C9_HUMAN
Q92750,TAF4B_HUMAN
P22413,ENPP1_HUMAN
Q9BWX1,PHF7_HUMAN
Q6ZMV9,KIF6_HUMAN
Q8NBS3,S4A11_HUMAN
Q16650,TBR1_HUMAN
Q02930,CREB5_HUMAN
Q01970,PLCB3_HUMAN
P23471,PTPRZ_HUMAN
Q8NF91,SYNE1_HUMAN
Q8WW24,TEKT4_HUMAN
P32780,TF2H1_HUMAN
Q8WXE9,STON2_HUMAN
P63136,POK17_HUMAN
Q2WGJ9,FR1L6_HUMAN
Q9Y2K2,SIK3_HUMAN
O75151,PHF2_HUMAN
Q99759,M3K3_HUMAN
O94804,STK10_HUMAN
Q9H254,SPTN4_HUMAN
P38935,SMBP2_HUMAN
Q9Y4A8,NF2L3_HUMAN
Q9P2E9,RRBP1_HUMAN
Q9HCE0,K1632_HUMAN
Q9Y6N7,ROBO1_HUMAN
O43426,SYNJ1_HUMAN
Q9H819,DJC18_HUMAN
P04114,APOB_HUMAN
Q9NYB0,TE2IP_HUMAN
Q10567,AP1B1_HUMAN
Q2KHR3,QSER1_HUMAN
P18146,EGR1_HUMAN
Q8TAQ5,ZN420_HUMAN
Q9NZQ8,TRPM5_HUMAN
O95789,ZMYM6_HUMAN
Q6ZNA1,ZN836_HUMAN
O95447,LCA5L_HUMAN
Q9BZA8,PC11Y_HUMAN
Q6W2J9,BCOR_HUMAN
Q13316,DMP1_HUMAN
O95817,BAG3_HUMAN
Q685J3,MUC17_HUMAN
Q9P1Q0,VPS54_HUMAN
Q9P2F5,STOX2_HUMAN
Q6ZW49,PAXI1_HUMAN
Q9GZY0,NXF2_HUMAN
P52756,RBM5_HUMAN
O95382,M3K6_HUMAN
O94842,TOX4_HUMAN
Q86VD1,MORC1_HUMAN
P49910,ZN165_HUMAN
Q9ULH7,MKL2_HUMAN
Q8IUX7,AEBP1_HUMAN
P20930,FILA_HUMAN
Q9P227,RHG23_HUMAN
O43296,ZN264_HUMAN
Q9H5J0,ZBTB3_HUMAN
Q9P2G4,K1383_HUMAN
Q969D9,TSLP_HUMAN
Q6PL18,ATAD2_HUMAN
P11532,DMD_HUMAN
P53367,ARFP1_HUMAN
Q96DP5,FMT_HUMAN
Q8TBZ2,MYBPP_HUMAN
Q6P461,ACSM6_HUMAN
Q7Z7G0,TARSH_HUMAN
Q07687,DLX2_HUMAN
P14923,PLAK_HUMAN
O75037,KI21B_HUMAN
P17600,SYN1_HUMAN
Q96QU6,1A1L1_HUMAN
Q9Y490,TLN1_HUMAN
Q9UFC0,LRWD1_HUMAN
P32745,SSR3_HUMAN
Q7Z3E1,PARPT_HUMAN
O14795,UN13B_HUMAN
O60242,BAI3_HUMAN
O96017,CHK2_HUMAN
Q9HCM1,CL035_HUMAN
Q86Z02,HIPK1_HUMAN
P08887,IL6RA_HUMAN
Q8IXK0,PHC2_HUMAN
Q6S5H5,POTEG_HUMAN
Q9C075,K1C23_HUMAN
Q96CC6,RHDF1_HUMAN
Q92793,CBP_HUMAN
Q6P2D0,ZFP1_HUMAN
Q8NA54,IQUB_HUMAN
A2RUR9,C144A_HUMAN
O95239,KIF4A_HUMAN
Q5SRD0,FA21D_HUMAN
Q5SQ80,A20A2_HUMAN
Q9HC62,SENP2_HUMAN
Q9HCU0,CD248_HUMAN
O94855,SC24D_HUMAN
Q9QC07,POK7_HUMAN
B1AJZ9,FHAD1_HUMAN
O75830,SPI2_HUMAN
P30260,CDC27_HUMAN
P31483,TIA1_HUMAN
Q86YA3,CD021_HUMAN
Q8N414,PGBD5_HUMAN
Q8IV76,PASD1_HUMAN
P63010,AP2B1_HUMAN
P48736,PK3CG_HUMAN
O43164,PJA2_HUMAN
P52746,ZN142_HUMAN
P30457,1A66_HUMAN
Q14494,NF2L1_HUMAN
P48634,BAT2_HUMAN
Q6UWE0,LRSM1_HUMAN
Q96M34,CC030_HUMAN
Q8TF62,AT8B4_HUMAN
Q96I15,SCLY_HUMAN
O15061,SYNEM_HUMAN
Q6ZN55,ZN574_HUMAN
Q6ZS81,WDFY4_HUMAN
P49137,MAPK2_HUMAN
Q3V6T2,GRDN_HUMAN
Q8N141,ZFP82_HUMAN
O95342,ABCBB_HUMAN
P08123,CO1A2_HUMAN
Q99590,SFRIP_HUMAN
P13533,MYH6_HUMAN
Q9UPQ3,AGAP1_HUMAN
Q8N0Z9,VSI10_HUMAN
Q59H18,TNI3K_HUMAN
Q9ULG1,INO80_HUMAN
Q8WWN8,ARAP3_HUMAN
P46939,UTRO_HUMAN
A6NFN3,FOX1C_HUMAN
Q92615,LAR4B_HUMAN
O60763,USO1_HUMAN
Q8IW35,CEP97_HUMAN
Q9UQB3,CTND2_HUMAN
P52948,NUP98_HUMAN
Q96FL8,S47A1_HUMAN
Q8TEW0,PARD3_HUMAN
Q5T870,PRR9_HUMAN
Q9C0I4,THS7B_HUMAN
Q02410,APBA1_HUMAN
Q6S8J3,POTEE_HUMAN
Q8N1I0,DOCK4_HUMAN
P29074,PTN4_HUMAN
A6NGG8,CB071_HUMAN
Q03468,ERCC6_HUMAN
Q9UGI0,ZRAN1_HUMAN
Q9UI08,EVL_HUMAN
Q9NWB1,FOX1A_HUMAN
Q9UBD0,HSFX1_HUMAN
Q7Z3S7,CA2D4_HUMAN
Q76LX8,ATS13_HUMAN
Q86YW9,MD12L_HUMAN
P04439,1A03_HUMAN
P16220,CREB1_HUMAN
Q86V85,GP180_HUMAN
Q8WWM7,ATX2L_HUMAN
Q8ND56,LS14A_HUMAN
P98175,RBM10_HUMAN
O15226,NKRF_HUMAN
Q6PKG0,LARP1_HUMAN
Q70E73,RAPH1_HUMAN
Q9NSC5,HOME3_HUMAN
Q9UBC2,EP15R_HUMAN
A0JNW5,UH1BL_HUMAN
Q5JNZ3,ZN311_HUMAN
Q8N660,NBPFF_HUMAN
Q2VY69,ZN284_HUMAN
Q9H094,NBPF3_HUMAN
Q8TES7,FBF1_HUMAN
Q5RGM9,F18A2_HUMAN
Q32MH5,K1370_HUMAN
Q9Y278,HS3S2_HUMAN
P30460,1B08_HUMAN
Q8IWZ3,ANKH1_HUMAN
Q3BBV0,NBPF1_HUMAN
Q5DID0,UROL1_HUMAN
O15040,TCPR2_HUMAN
O60741,HCN1_HUMAN
O60563,CCNT1_HUMAN
Q68BL8,OLM2B_HUMAN
Q15031,SYLM_HUMAN
P51003,PAPOA_HUMAN
Q7Z2Y8,GVIN1_HUMAN
Q86W50,MET10_HUMAN
Q9NNX6,CD209_HUMAN
Q9NZN8,CNOT2_HUMAN
Q6N021,TET2_HUMAN
P0CB48,UBFL6_HUMAN
Q6ZVD7,STOX1_HUMAN
Q7L2K0,CP059_HUMAN
A6NEE1,U639_HUMAN
Q8NG27,PJA1_HUMAN
Q5JRA6,MIA3_HUMAN
Q96RU3,FNBP1_HUMAN
Q14767,LTBP2_HUMAN
Q9UBB9,TFP11_HUMAN
O14757,CHK1_HUMAN
Q9BRR0,ZKSC3_HUMAN
Q9NSC7,SIA7A_HUMAN
Q8N715,CA065_HUMAN
P43146,DCC_HUMAN
Q92879,CELF1_HUMAN
O95125,ZN202_HUMAN
Q96C10,DHX58_HUMAN
Q96SE0,ABHD1_HUMAN
Q6AHZ1,Z518A_HUMAN
P05534,1A24_HUMAN
Q9H8Y5,ANKZ1_HUMAN
Q8TCN5,ZN507_HUMAN
Q8N8Z8,ZN441_HUMAN
Q2LD37,K1109_HUMAN
Q9UL68,MYT1L_HUMAN
Q9NPI5,NRK2_HUMAN
Q13936,CAC1C_HUMAN
Q9H9D4,ZN408_HUMAN
Q6PJP8,DCR1A_HUMAN
Q8N392,RHG18_HUMAN
P53365,ARFP2_HUMAN
Q53QW1,CB057_HUMAN
Q9H4K7,GTPB5_HUMAN
Q96SD1,DCR1C_HUMAN
Q562F6,SGOL2_HUMAN
Q7Z6Z7,HUWE1_HUMAN
Q9NR82,KCNQ5_HUMAN
Q8IZC6,CORA1_HUMAN
Q86YM7,HOME1_HUMAN
Q9Y248,PSF2_HUMAN
Q5T7N7,F27E1_HUMAN
Q6TFL3,CI093_HUMAN
Q9H2X3,CLC4M_HUMAN
Q6UX68,XKR5_HUMAN
P17041,ZNF32_HUMAN
Q9BUN1,CA056_HUMAN
Q8IYT3,CF097_HUMAN
Q8IXE1,OR4N5_HUMAN
Q9P2R6,RERE_HUMAN
Q9UH99,SUN2_HUMAN
Q8TCG1,CIP2A_HUMAN
Q9P270,SLAI2_HUMAN
Q6ZN30,BNC2_HUMAN
Q15048,LRC14_HUMAN
Q9UIG0,BAZ1B_HUMAN
O60447,EVI5_HUMAN
A1A519,F170A_HUMAN
Q5VT25,MRCKA_HUMAN
Q92541,RTF1_HUMAN
Q6S5H4,POTEB_HUMAN
O15155,BET1_HUMAN
P17098,ZNF8_HUMAN
O95425,SVIL_HUMAN
Q5TG92,CA195_HUMAN
Q14451,GRB7_HUMAN
Q92560,BAP1_HUMAN
Q8IVL0,NAV3_HUMAN
Q674R7,ATG9B_HUMAN
P11055,MYH3_HUMAN
Q8NFH8,REPS2_HUMAN
Q8IXS2,CCD65_HUMAN
Q6P9H5,GIMA6_HUMAN
Q6ZSB9,ZBT49_HUMAN
Q8TD84,DSCL1_HUMAN
Q96P26,5NT1B_HUMAN
Q9NU63,ZFP57_HUMAN
Q9UPQ0,LIMC1_HUMAN
Q9H4Z2,ZN335_HUMAN
Q92804,RBP56_HUMAN
O43432,IF4G3_HUMAN
Q9C091,GRB1L_HUMAN
Q15596,NCOA2_HUMAN
Q9UPN6,RBM16_HUMAN
Q68DN1,CB016_HUMAN
Q9H0I2,CP048_HUMAN
Q8TDN4,CABL1_HUMAN
Q8IYY4,DZI1L_HUMAN
P46934,NEDD4_HUMAN
P43116,PE2R2_HUMAN
Q8IY84,NIM1_HUMAN
P56178,DLX5_HUMAN
Q8TCQ1,MARH1_HUMAN
Q12860,CNTN1_HUMAN
P30486,1B48_HUMAN
Q5VTR2,BRE1A_HUMAN
Q96DT5,DYH11_HUMAN
Q3BBV2,NBPF8_HUMAN
Q58EX7,PKHG4_HUMAN
Q52LC2,VAS1L_HUMAN
Q9NVR2,INT10_HUMAN
P12882,MYH1_HUMAN
Q6P3V2,Z585A_HUMAN
Q5VUJ5,AGAP7_HUMAN
Q9HCK4,ROBO2_HUMAN
Q14814,MEF2D_HUMAN
P05106,ITB3_HUMAN
P10266,POK10_HUMAN
Q14683,SMC1A_HUMAN
Q86UD0,CI140_HUMAN
Q9UPW6,SATB2_HUMAN
P20810,ICAL_HUMAN
Q9BZA7,PC11X_HUMAN
Q8TCG2,P4K2B_HUMAN
Q4VX67,F75A4_HUMAN
Q9UGI6,KCNN3_HUMAN
Q99593,TBX5_HUMAN
Q8N1N0,CLC4F_HUMAN
P61550,ENT1_HUMAN
Q68DN6,RGPD1_HUMAN
Q5VUB5,F1711_HUMAN
Q9H4M7,PKHA4_HUMAN
Q96PX1,RN157_HUMAN
Q9UKE5,TNIK_HUMAN
Q8IWN7,RP1L1_HUMAN
P01374,TNFB_HUMAN
Q16827,PTPRO_HUMAN
Q96DU7,IP3KC_HUMAN
Q9P219,DAPLE_HUMAN
Q05996,ZP2_HUMAN
Q9NSU2,TREX1_HUMAN
Q16706,MA2A1_HUMAN
Q8NB42,ZN527_HUMAN
Q9NRD8,DUOX2_HUMAN
P49750,YLPM1_HUMAN
A2RUB6,CCD66_HUMAN
Q99743,NPAS2_HUMAN
P20333,TNR1B_HUMAN
Q7LBC6,KDM3B_HUMAN
Q6UUV7,CRTC3_HUMAN
Q96JF0,SIAT2_HUMAN
Q8IWJ2,GCC2_HUMAN
P15336,ATF2_HUMAN
P51797,CLCN6_HUMAN
A6ND21,UBFL3_HUMAN
Q5UIP0,RIF1_HUMAN
Q9ULD2,MTUS1_HUMAN
Q9NSK0,KLC4_HUMAN
Q5SRD3,AGAP8_HUMAN
A6NI47,YN008_HUMAN
Q9UBG3,CRNN_HUMAN
Q8WZ74,CTTB2_HUMAN
Q86WZ6,ZN227_HUMAN
Q06732,ZN33B_HUMAN
O75363,BCAS1_HUMAN
Q9NXV6,CARF_HUMAN
Q04637,IF4G1_HUMAN
P22670,RFX1_HUMAN
P16452,EPB42_HUMAN
Q8NA57,CL050_HUMAN
Q9UP83,COG5_HUMAN
P42331,RHG25_HUMAN
P60509,ERB1_HUMAN
Q9Y5E4,PCDB5_HUMAN
O14646,CHD1_HUMAN
Q8TF39,ZN483_HUMAN
Q9NRC6,SPTN5_HUMAN
Q9BVV6,K0586_HUMAN
Q9H799,CE042_HUMAN
Q7Z5H4,VN1R5_HUMAN
Q8NFQ8,TOIP2_HUMAN
Q2HXU8,CL12B_HUMAN
P10070,GLI2_HUMAN
Q7RTW8,OTOAN_HUMAN
P20702,ITAX_HUMAN
Q96KW9,CM028_HUMAN
P42858,HD_HUMAN
Q9UGK8,SRGEF_HUMAN
Q53T94,TAF1B_HUMAN
Q8IZP0,ABI1_HUMAN
Q9UIE0,ZN230_HUMAN
Q9NS62,THSD1_HUMAN
Q53SF7,COBL1_HUMAN
Q9H6S3,ES8L2_HUMAN
Q9NSG2,CA112_HUMAN
Q13433,S39A6_HUMAN
Q96B86,RGMA_HUMAN
Q9Y3Y4,PYGO1_HUMAN
Q14524,SCN5A_HUMAN
A6NCI4,VWA3A_HUMAN
O14978,ZN263_HUMAN
Q9Y5G6,PCDG7_HUMAN
Q06730,ZN33A_HUMAN
Q8WWA1,TMM40_HUMAN
O00592,PODXL_HUMAN
Q5QJE6,TDIF2_HUMAN
Q5FWF5,ESCO1_HUMAN
Q8NDI1,EHBP1_HUMAN
P01042,KNG1_HUMAN
P0C221,CN038_HUMAN
Q9UQG0,POK20_HUMAN
Q96HY6,DDRGK_HUMAN
Q8WXG6,MADD_HUMAN
Q96MM7,H6ST2_HUMAN
Q96K83,ZN521_HUMAN
O15050,TRNK1_HUMAN
Q7Z3V4,UBE3B_HUMAN
Q9Y4C8,RBM19_HUMAN
Q9H583,HEAT1_HUMAN
Q9H992,MARH7_HUMAN
Q92574,TSC1_HUMAN
Q9UQF2,JIP1_HUMAN
Q9BXM9,FSD1L_HUMAN
Q9UBW7,ZMYM2_HUMAN
Q15391,P2Y14_HUMAN
Q13148,TADBP_HUMAN
Q13477,MADCA_HUMAN
Q12979,ABR_HUMAN
O15047,SET1A_HUMAN
Q9H633,RPP21_HUMAN
P42261,GRIA1_HUMAN
Q92878,RAD50_HUMAN
Q9NS87,KIF15_HUMAN
P98160,PGBM_HUMAN
Q9UKL3,C8AP2_HUMAN
O43593,HAIR_HUMAN
Q6ZTK2,YP015_HUMAN
Q13535,ATR_HUMAN
Q15572,TAF1C_HUMAN
Q9Y2G4,ANKR6_HUMAN
Q6UX39,AMTN_HUMAN
Q7Z2W4,ZCCHV_HUMAN
P08779,K1C16_HUMAN
Q5T0B9,ZN362_HUMAN
Q504Y0,S39AC_HUMAN
Q86UW6,N4BP2_HUMAN
Q5VT03,FA22D_HUMAN
Q99706,KI2L4_HUMAN
P40424,PBX1_HUMAN
Q14525,KT33B_HUMAN
Q99081,HTF4_HUMAN
Q5GFL6,VWA2_HUMAN
Q5VV41,ARHGG_HUMAN
Q9H7R0,ZN442_HUMAN
P0C869,PA24B_HUMAN
Q8NCL8,TM116_HUMAN
Q8N944,F123C_HUMAN
Q9Y2X9,ZN281_HUMAN
Q14031,CO4A6_HUMAN
Q32M78,ZN699_HUMAN
Q6UY14,ATL4_HUMAN
Q9UKN1,MUC12_HUMAN
Q96JN2,CC136_HUMAN
Q7Z3J3,RGPD4_HUMAN
Q99569,PKP4_HUMAN
Q5TG30,RHG40_HUMAN
O15231,ZN185_HUMAN
Q8N8P7,CK044_HUMAN
Q86UP3,ZFHX4_HUMAN
Q96CX3,ZN501_HUMAN
O14980,XPO1_HUMAN
P06401,PRGR_HUMAN
Q8TEU7,RPGF6_HUMAN
A8MWS5,NBP6L_HUMAN
P78332,RBM6_HUMAN
A2VEC9,SSPO_HUMAN
Q96EK9,KTI12_HUMAN
O43861,ATP9B_HUMAN
Q96D09,GASP2_HUMAN
Q9NVP1,DDX18_HUMAN
Q5QJ38,TCHL1_HUMAN
Q8N1H7,S6OS1_HUMAN
P04080,CYTB_HUMAN
Q14591,ZN271_HUMAN
Q8TAV4,STML3_HUMAN
Q6ZP01,RBM44_HUMAN
Q01954,BNC1_HUMAN
Q7Z591,AKNA_HUMAN
Q6UB98,ANR12_HUMAN
O14497,ARI1A_HUMAN
Q9UET6,RRMJ1_HUMAN
O76011,KRT34_HUMAN
O95155,UBE4B_HUMAN
O75113,N4BP1_HUMAN
P52747,ZN143_HUMAN
Q9BXT5,TEX15_HUMAN
O75064,DEN4B_HUMAN
Q9Y2E4,DIP2C_HUMAN
A8TX70,CO6A5_HUMAN
Q9H6Z4,RANB3_HUMAN
O60330,PCDGC_HUMAN
Q8WXR4,MYO3B_HUMAN
Q8ND99,YS038_HUMAN
P49792,RBP2_HUMAN
Q9Y6J9,TAF6L_HUMAN
O76039,CDKL5_HUMAN
O60504,VINEX_HUMAN
Q5VZL5,ZMYM4_HUMAN
Q9NS68,TNR19_HUMAN
Q8IYX8,CE57R_HUMAN
Q9NZW4,DSPP_HUMAN
O43310,CTIF_HUMAN
Q5W0B7,FA23A_HUMAN
Q96Q89,KI20B_HUMAN
O15015,ZN646_HUMAN
Q9H307,PININ_HUMAN
Q6NTE8,CE045_HUMAN
Q9BZC7,ABCA2_HUMAN
Q9UNY4,TTF2_HUMAN
A8MXK1,CK090_HUMAN
P30530,UFO_HUMAN
P30443,1A01_HUMAN
Q5THK1,CV030_HUMAN
Q8NGS3,OR1J1_HUMAN
Q711Q0,CJ071_HUMAN
Q9BZ81,MAGB5_HUMAN
Q6PJ69,TRI65_HUMAN
Q9BXW9,FACD2_HUMAN
P00451,FA8_HUMAN
P63135,POK12_HUMAN
Q96MS0,ROBO3_HUMAN
P01880,IGHD_HUMAN
Q9BW04,SARG_HUMAN
Q14807,KIF22_HUMAN
P16190,1A33_HUMAN
A4UGR9,XIRP2_HUMAN
Q5VZK9,LR16A_HUMAN
Q9UFD9,RIM3A_HUMAN
P30475,1B39_HUMAN
Q92696,PGTA_HUMAN
O15357,SHIP2_HUMAN
Q2KHR2,RFX7_HUMAN
P48651,PTSS1_HUMAN
Q8N2E2,VWDE_HUMAN
Q9HCM2,PLXA4_HUMAN
Q8IUC4,RHPN2_HUMAN
Q9BYV6,TRI55_HUMAN
Q8NFA0,UBP32_HUMAN
P18583,SON_HUMAN
Q86UN6,AKA28_HUMAN
O75604,UBP2_HUMAN
Q9HCJ3,RAVR2_HUMAN
Q5T8A7,K0649_HUMAN
O43399,TPD54_HUMAN
P30456,1A43_HUMAN
Q9H7R5,ZN665_HUMAN
Q86VW2,GEFT_HUMAN
Q00975,CAC1B_HUMAN
Q9BXX0,EMIL2_HUMAN
Q9BZW8,CD244_HUMAN
Q9Y5H3,PCDGA_HUMAN
Q6V1P9,PCD23_HUMAN
O15021,MAST4_HUMAN
Q92887,MRP2_HUMAN
A1L390,PKHG3_HUMAN
P23276,KELL_HUMAN
Q9NW08,RPC2_HUMAN
P13746,1A11_HUMAN
Q96SB4,SRPK1_HUMAN
Q13241,KLRD1_HUMAN
Q15323,K1H1_HUMAN
Q96JK9,MAML3_HUMAN
A6NNH2,F90AL_HUMAN
Q70J99,UN13D_HUMAN
Q9P2B4,CT2NL_HUMAN
Q13136,LIPA1_HUMAN
Q3ZLR7,F48B1_HUMAN
P05155,IC1_HUMAN
P52630,STAT2_HUMAN
Q8IVL1,NAV2_HUMAN
P55199,ELL_HUMAN
O43157,PLXB1_HUMAN
O14513,NCKP5_HUMAN
O75376,NCOR1_HUMAN
O43679,LDB2_HUMAN
P19827,ITIH1_HUMAN
Q96C74,ROP1L_HUMAN
P56199,ITA1_HUMAN
Q5T1N1,AKND1_HUMAN
P78364,PHC1_HUMAN
Q9C000,NALP1_HUMAN
Q96LC9,BMF_HUMAN
Q16853,AOC3_HUMAN
Q96T58,MINT_HUMAN
Q7Z6J8,UB2CB_HUMAN
Q8IY92,SLX4_HUMAN
P78527,PRKDC_HUMAN
Q15878,CAC1E_HUMAN
P30512,1A29_HUMAN
A6NEA5,U627B_HUMAN
Q6NSW7,NANP8_HUMAN
A5A3E0,POTEF_HUMAN
P43364,MAGAB_HUMAN
O75427,LRCH4_HUMAN
Q7Z443,PK1L3_HUMAN
Q8TBA6,GOGA5_HUMAN
Q9NZL3,ZN224_HUMAN
P10153,RNAS2_HUMAN
Q96E29,MTER1_HUMAN
A6NEC5,F18A6_HUMAN
Q6WCQ1,MPRIP_HUMAN
O43379,WDR62_HUMAN
O15537,XLRS1_HUMAN
Q9HAK2,COE2_HUMAN
Q8IZT6,ASPM_HUMAN
Q92754,AP2C_HUMAN
Q9ULH0,KDIS_HUMAN
P01604,KV112_HUMAN
Q53G59,KLH12_HUMAN
Q5T2P9,AGA10_HUMAN
Q15776,ZN192_HUMAN
P54259,ATN1_HUMAN
Q8TEL6,TP4AP_HUMAN
P15622,ZN250_HUMAN
Q8ND82,Z280C_HUMAN
P52742,ZN135_HUMAN
Q9NT22,EMIL3_HUMAN
Q92900,RENT1_HUMAN
Q9BZ76,CNTP3_HUMAN
Q5UAW9,GP157_HUMAN
P01877,IGHA2_HUMAN
Q15154,PCM1_HUMAN
Q15714,T22D1_HUMAN
Q68CZ1,FTM_HUMAN
O94979,SC31A_HUMAN
Q14BN4,SLMAP_HUMAN
P23511,NFYA_HUMAN
Q6KC79,NIPBL_HUMAN
Q05952,STP2_HUMAN
Q8NEA6,GLIS3_HUMAN
Q8TD31,CCHCR_HUMAN
Q6UVK1,CSPG4_HUMAN
P58397,ATS12_HUMAN
Q9H9L3,I20L2_HUMAN
O14994,SYN3_HUMAN
P02751,FINC_HUMAN
Q2M2I8,AAK1_HUMAN
Q9NQX0,PRDM6_HUMAN
Q9HCU4,CELR2_HUMAN
A6H8Y1,BDP1_HUMAN
P30447,1A23_HUMAN
O95613,PCNT_HUMAN
Q99650,OSMR_HUMAN
Q6P3W6,NBPFA_HUMAN
Q96MB7,HARB1_HUMAN
O94913,PCF11_HUMAN
P78344,IF4G2_HUMAN
Q86T96,RN180_HUMAN
Q8NBB4,ZSCA1_HUMAN
Q8N7X2,CI173_HUMAN
Q9NQS7,INCE_HUMAN
P42229,STA5A_HUMAN
P43627,KI2L2_HUMAN
Q9Y5A9,YTHD2_HUMAN
Q5VWT5,CA168_HUMAN
Q9UKM7,MA1B1_HUMAN
Q08499,PDE4D_HUMAN
Q6PJW8,CNST_HUMAN
P01266,THYG_HUMAN
P46020,KPB1_HUMAN
Q8N187,AL2S8_HUMAN
P46937,YAP1_HUMAN
Q14157,UBP2L_HUMAN
Q14587,ZN268_HUMAN
A6NDD8,NBPFL_HUMAN
Q96NM4,TOX2_HUMAN
Q14CB8,RHG19_HUMAN
A1L170,CA226_HUMAN
Q5T1R4,ZEP3_HUMAN
Q8IXL7,MSRB3_HUMAN
P34925,RYK_HUMAN
Q12769,NU160_HUMAN
Q9NSB8,HOME2_HUMAN
Q86Y26,NUT_HUMAN
Q86W25,NAL13_HUMAN
Q9Y2K3,MYH15_HUMAN
P34910,EVI2B_HUMAN
P42681,TXK_HUMAN
O43933,PEX1_HUMAN
Q8TEW6,DOK4_HUMAN
Q96AY4,TTC28_HUMAN
Q13972,RGRF1_HUMAN
Q63HN1,CI14A_HUMAN
Q9H2U1,DHX36_HUMAN
A6NE52,K1875_HUMAN
Q6NW34,CC017_HUMAN
Q56UN5,YSK4_HUMAN
P36269,GGT5_HUMAN
Q96ST3,SIN3A_HUMAN
Q8NF64,ZMIZ2_HUMAN
Q86XD5,F131B_HUMAN
Q6PH85,DCNL2_HUMAN
Q8NB25,F184A_HUMAN
P59045,NAL11_HUMAN
Q5VU36,F75A5_HUMAN
Q5T9S5,CCD18_HUMAN
Q5VU43,MYOME_HUMAN
Q92562,FIG4_HUMAN
Q6ZTU2,E400N_HUMAN
Q96K21,ZFY19_HUMAN
Q6ZSR9,YJ005_HUMAN
Q8TAT6,NPL4_HUMAN
Q9BTW9,TBCD_HUMAN
Q5JSZ5,BA2L1_HUMAN
Q969W8,ZN566_HUMAN
O75912,DGKI_HUMAN
Q969E4,TCAL3_HUMAN
Q7Z2Z2,ETUD1_HUMAN
Q32MZ4,LRRF1_HUMAN
Q8ND04,SMG8_HUMAN
Q8NDL9,CBPC5_HUMAN
Q9Y2F5,K0947_HUMAN
Q12802,AKP13_HUMAN
Q9UKD1,GMEB2_HUMAN
Q8NET4,RGAG1_HUMAN
A6NKG5,RTL1_HUMAN
P21854,CD72_HUMAN
P04275,VWF_HUMAN
Q9NYI0,PSD3_HUMAN
Q6PIU1,KCNV1_HUMAN
Q3B8N5,PROX2_HUMAN
O60318,MCM3A_HUMAN
Q9UPS8,ANR26_HUMAN
Q9BSJ6,FA64A_HUMAN
Q9HCD6,TANC2_HUMAN
O14522,PTPRT_HUMAN
Q9H0K4,RSH6A_HUMAN
Q9Y5G5,PCDG8_HUMAN
Q96K31,CH076_HUMAN
Q93033,IGSF2_HUMAN
Q9Y6N6,LAMC3_HUMAN
P35125,UBP6_HUMAN
Q8N1G2,FTSJ2_HUMAN
O43491,E41L2_HUMAN
Q5T4S7,UBR4_HUMAN
P07357,CO8A_HUMAN
Q9NVH2,INT7_HUMAN
Q5HY92,FIGN_HUMAN
Q86WZ0,HEAT4_HUMAN
Q53EZ4,CEP55_HUMAN
O00555,CAC1A_HUMAN
Q9H2G2,SLK_HUMAN
Q01804,OTUD4_HUMAN
Q8N7X0,CAN7L_HUMAN
Q63HN8,RN213_HUMAN
P51587,BRCA2_HUMAN
A6NM28,ZFP92_HUMAN
O76009,KT33A_HUMAN
Q8NDB6,FA156_HUMAN
Q7Z3K3,POGZ_HUMAN
O60673,DPOLZ_HUMAN
Q15788,NCOA1_HUMAN
Q9UL36,ZN236_HUMAN
Q9NS00,C1GLT_HUMAN
Q8N1F7,NUP93_HUMAN
P15924,DESP_HUMAN
Q9UEY8,ADDG_HUMAN
Q8TC21,ZN596_HUMAN
P56179,DLX6_HUMAN
Q86YJ7,AN13B_HUMAN
Q6ZRQ5,CF167_HUMAN
O95677,EYA4_HUMAN
Q12816,TROP_HUMAN
Q96SE7,ZN347_HUMAN
Q6MZP7,LIN54_HUMAN
P16189,1A31_HUMAN
O75161,NPHP4_HUMAN
P18463,1B37_HUMAN
Q6N022,TEN4_HUMAN
A6NF34,ANTRL_HUMAN
Q9Y5G7,PCDG6_HUMAN
Q9NZV7,ZIM2_HUMAN
Q8N109,KI2LA_HUMAN
Q92610,ZN592_HUMAN
Q96RK0,CIC_HUMAN
Q9ULR0,ISY1_HUMAN
Q5T6F2,UBAP2_HUMAN
Q8TDW7,FAT3_HUMAN
Q9UI12,VATH_HUMAN
P20823,HNF1A_HUMAN
Q9Y6J0,CABIN_HUMAN
Q8NDV7,TNR6A_HUMAN
Q96S82,UBL7_HUMAN
Q13753,LAMC2_HUMAN
P06315,KV501_HUMAN
O43572,AKA10_HUMAN
Q5JVG2,ZN484_HUMAN
Q9BXB7,SPT16_HUMAN
Q95365,1B38_HUMAN
P30450,1A26_HUMAN
Q9H252,KCNH6_HUMAN
Q6S9Z5,ZN474_HUMAN
O00339,MATN2_HUMAN
Q9BSJ5,CQ080_HUMAN
Q96EN8,MOCOS_HUMAN
Q9Y2N7,HIF3A_HUMAN
Q8IUG5,MY18B_HUMAN
Q8WZ75,ROBO4_HUMAN
Q08AF3,SLFN5_HUMAN
Q8IWF6,F116A_HUMAN
Q7Z2D5,LPPR4_HUMAN
P53539,FOSB_HUMAN
Q6PFW1,VIP1_HUMAN
Q8N7U7,TPRX1_HUMAN
Q8N6T3,ARFG1_HUMAN
P10075,GLI4_HUMAN
Q8N7K9,CS064_HUMAN
Q5SXM1,ZN678_HUMAN
P14859,PO2F1_HUMAN
Q96GQ7,DDX27_HUMAN
O95996,APC2_HUMAN
Q86YR6,POTED_HUMAN
A5PL33,KRBA1_HUMAN
P26196,DDX6_HUMAN
Q6ZNE9,RUFY4_HUMAN
Q15326,ZMY11_HUMAN
Q9H9S0,NANOG_HUMAN
Q92625,ANS1A_HUMAN
Q107X0,KRIP1_HUMAN
O95936,EOMES_HUMAN
O00409,FOXN3_HUMAN
Q8WXX7,AUTS2_HUMAN
Q7RTX8,HIN1L_HUMAN
Q96QZ7,MAGI1_HUMAN
Q5VYP0,F75A3_HUMAN
Q8WXW3,PIBF1_HUMAN
Q9UGU0,TCF20_HUMAN
P30459,1A74_HUMAN
Q8N680,ZBTB2_HUMAN
Q13202,DUS8_HUMAN
Q86TJ5,ZN554_HUMAN
Q8NGY7,O10J6_HUMAN
O60346,PHLP1_HUMAN
Q86SQ6,GP123_HUMAN
O43167,ZBT24_HUMAN
Q9H497,TOR3A_HUMAN
Q01826,SATB1_HUMAN
P30462,1B14_HUMAN
Q15751,HERC1_HUMAN
P12259,FA5_HUMAN
A8MT82,CTLFB_HUMAN
O43776,SYNC_HUMAN
Q8WYB5,MYST4_HUMAN
O95149,SPN1_HUMAN
Q53SZ7,CB053_HUMAN
O15014,ZN609_HUMAN
Q49AA0,ZN642_HUMAN
Q9H347,UBQL3_HUMAN
Q9UQE7,SMC3_HUMAN
Q9UMZ2,SYNRG_HUMAN
Q9H4H8,FA83D_HUMAN
O75334,LIPA2_HUMAN
Q8NFU5,IPMK_HUMAN
Q8N108,MIER1_HUMAN
Q96JG8,MAGD4_HUMAN
Q8NFU7,TET1_HUMAN
O15068,MCF2L_HUMAN
Q15615,OR4D1_HUMAN
O14524,T194A_HUMAN
Q8N7W2,BEND7_HUMAN
Q2M3C7,SPKAP_HUMAN
Q5VYV7,CT094_HUMAN
Q86UR5,RIMS1_HUMAN
Q9C0J8,WDR33_HUMAN
Q9NXG0,CNTLN_HUMAN
Q08378,GOGA3_HUMAN
Q3L8U1,CHD9_HUMAN
P51692,STA5B_HUMAN
Q9H1A4,APC1_HUMAN
Q9H0B3,K1683_HUMAN
A3KFT3,OR2M5_HUMAN
A6NCF6,MA13P_HUMAN
Q96T60,PNKP_HUMAN
O60500,NPHN_HUMAN
Q15047,SETB1_HUMAN
P21439,MDR3_HUMAN
O43759,SNG1_HUMAN
Q14444,CAPR1_HUMAN
P49590,SYHM_HUMAN
Q8IXJ6,SIRT2_HUMAN
Q5T6F0,DCA12_HUMAN
Q9Y216,MTMR7_HUMAN
Q8WXG9,GPR98_HUMAN
A6NE01,F186A_HUMAN
O60565,GREM1_HUMAN
Q8N8A4,GAH6_HUMAN
Q9HCD5,NCOA5_HUMAN
Q5T3J3,CA103_HUMAN
Q9NXR8,ING3_HUMAN
P16144,ITB4_HUMAN
Q96J02,ITCH_HUMAN
Q6A163,K1C39_HUMAN
Q92771,DDX12_HUMAN
O60245,PCDH7_HUMAN
P20073,ANXA7_HUMAN
Q9NYB9,ABI2_HUMAN
Q96M86,DNHD1_HUMAN
P41002,CCNF_HUMAN
Q9BX26,SYCP2_HUMAN
Q29940,1B59_HUMAN
Q96L96,ALPK3_HUMAN
O15079,SNPH_HUMAN
Q96M85,YV008_HUMAN
Q9UPN4,AZI1_HUMAN
Q5CZC0,FSIP2_HUMAN
Q9UL52,TM11E_HUMAN
Q8WXH0,SYNE2_HUMAN
Q9H792,SG269_HUMAN
O43149,ZZEF1_HUMAN
Q8NHH9,ATLA2_HUMAN
Q9UQ84,EXO1_HUMAN
Q8N1B4,VPS52_HUMAN
P63132,POK5_HUMAN
A8MPP1,DD11L_HUMAN
Q13219,PAPP1_HUMAN
O14686,MLL2_HUMAN
Q9HC78,ZBT20_HUMAN
O95793,STAU1_HUMAN
Q9UPQ9,TNR6B_HUMAN
O95319,CELF2_HUMAN
Q9H313,TTYH1_HUMAN
A0PJX8,TMM82_HUMAN
Q6AI39,K0240_HUMAN
Q96DR7,SGEF_HUMAN
Q96HY7,DHTK1_HUMAN
Q5TZJ5,F75A1_HUMAN
Q96FC9,DDX11_HUMAN
P10072,HKR1_HUMAN
O95251,MYST2_HUMAN
Q8N4P6,CA092_HUMAN
Q96RE9,ZN300_HUMAN
Q12809,KCNH2_HUMAN
Q07864,DPOE1_HUMAN
Q9NW82,WDR70_HUMAN
Q8NG81,OR2M7_HUMAN
P27986,P85A_HUMAN
Q5W0A0,F194B_HUMAN
Q86SQ7,SDCG8_HUMAN
Q13368,MPP3_HUMAN
Q8NHU2,CT026_HUMAN
Q9BRS8,LARP6_HUMAN
P16284,PECA1_HUMAN
Q9UBD5,ORC3_HUMAN
O00124,UBXN8_HUMAN
Q6ZR62,ZCH16_HUMAN
P16157,ANK1_HUMAN
Q9Y6V0,PCLO_HUMAN
P08047,SP1_HUMAN
Q2TAA8,TXIP1_HUMAN
Q9HBZ2,ARNT2_HUMAN
Q14863,PO6F1_HUMAN
Q0VD67,YP032_HUMAN
Q8IY57,YAF2_HUMAN
O60813,PRA11_HUMAN
Q9Y2G7,ZFP30_HUMAN
P10316,1A69_HUMAN
A7KAX9,RHG32_HUMAN
P30685,1B35_HUMAN
Q86XA9,HTR5A_HUMAN
P14784,IL2RB_HUMAN
Q9H322,VCX2_HUMAN
Q92569,P55G_HUMAN
Q96PK6,RBM14_HUMAN
Q9H5U6,ZCHC4_HUMAN
Q86TP1,PRUNE_HUMAN
Q9P1V8,CN174_HUMAN
Q96LB3,IFT74_HUMAN
Q5VVP1,F75A6_HUMAN
Q8IX18,DHX40_HUMAN
P17861,XBP1_HUMAN
Q14676,MDC1_HUMAN
Q9BXP5,SRRT_HUMAN
Q9Y4D7,PLXD1_HUMAN
Q8NE31,FA13C_HUMAN
Q06416,P5F1B_HUMAN
O95602,RPA1_HUMAN
Q08E93,F27E3_HUMAN
Q5JU85,IQEC2_HUMAN
Q8IX04,UEVLD_HUMAN
P51957,NEK4_HUMAN
Q9NPF2,CHSTB_HUMAN
Q8NHQ1,CEP70_HUMAN
Q8IZU2,WDR17_HUMAN
Q9BQG0,MBB1A_HUMAN
Q12888,TP53B_HUMAN
Q96GR2,ACBG1_HUMAN
Q12840,KIF5A_HUMAN
Q3BBW0,NBPF9_HUMAN
Q9UJF2,NGAP_HUMAN
O15031,PLXB2_HUMAN
Q9HBT7,ZN287_HUMAN
O94927,HAUS5_HUMAN
Q15329,E2F5_HUMAN
Q9P2P5,HECW2_HUMAN
P32519,ELF1_HUMAN
P16112,PGCA_HUMAN
Q9P0K1,ADA22_HUMAN
Q8IYA8,CCD36_HUMAN
P57679,EVC_HUMAN
Q9BYE9,CDHR2_HUMAN
O00534,VMA5A_HUMAN
O14647,CHD2_HUMAN
Q96NU0,CNT3B_HUMAN
Q7Z3G6,PRIC2_HUMAN
Q68CP9,ARID2_HUMAN
Q9H8J5,MANS1_HUMAN
Q76N32,CEP68_HUMAN
Q6ZV19,YF004_HUMAN
Q9UBX1,CATF_HUMAN
Q14CN2,CLCA4_HUMAN
O60282,KIF5C_HUMAN
Q8IYD8,FANCM_HUMAN
Q92616,GCN1L_HUMAN
Q8N137,CNTRB_HUMAN
Q9Y2H6,FND3A_HUMAN
Q8N9B8,RGF1A_HUMAN
Q8IVF1,FA22A_HUMAN
O94759,TRPM2_HUMAN
P14616,INSRR_HUMAN
A6NIR3,AGAP5_HUMAN
Q9P127,LUZP4_HUMAN
Q8IWW6,RHG12_HUMAN
Q9UBZ4,APEX2_HUMAN
A6NHR9,SMHD1_HUMAN
A0AV02,S12A8_HUMAN
Q96RL1,UIMC1_HUMAN
P39880,CUX1_HUMAN
Q8IZF6,GP112_HUMAN
Q9Y5T5,UBP16_HUMAN
P20701,ITAL_HUMAN
P49257,LMAN1_HUMAN
Q8TD55,PKHO2_HUMAN
Q86WB7,UN93A_HUMAN
Q9H6R7,CB044_HUMAN
Q9Y252,RNF6_HUMAN
Q8NB90,SPAT5_HUMAN
Q9UPV0,CE164_HUMAN
Q14562,DHX8_HUMAN
Q9NY43,BARH2_HUMAN
Q9Y520,BA2L2_HUMAN
Q6PCD5,RFWD3_HUMAN
Q8TDI7,TMC2_HUMAN
P0C7T5,ATX1L_HUMAN
Q53FD0,F164C_HUMAN
O15405,TOX3_HUMAN
Q8NA82,MARHA_HUMAN
Q9Y2L8,ZKSC5_HUMAN
Q8IYX3,CC116_HUMAN
Q99698,LYST_HUMAN
Q9Y2L5,TRS85_HUMAN
P30453,1A34_HUMAN
P78348,ACCN2_HUMAN
Q13315,ATM_HUMAN
Q9UKX3,MYH13_HUMAN
Q6ZNW5,CO058_HUMAN
Q6DD88,ATLA3_HUMAN
A6NNM3,RIM3B_HUMAN
Q12851,M4K2_HUMAN
Q8IYH5,ZZZ3_HUMAN
A4FU49,CA113_HUMAN
Q12955,ANK3_HUMAN
Q86YT5,S13A5_HUMAN
Q2KHM9,K0753_HUMAN
Q9NR99,MXRA5_HUMAN
A6NMV5,PRA23_HUMAN
Q9UPN3,MACF1_HUMAN
Q9Y4E1,FA21C_HUMAN
Q96MT8,CEP63_HUMAN
Q8WXB4,ZN606_HUMAN
P04843,RPN1_HUMAN
Q86U70,LDB1_HUMAN
Q5TAP6,UT14C_HUMAN
Q5VTM2,AGAP9_HUMAN
Q9HAU8,RNPL1_HUMAN
Q68CQ1,CA175_HUMAN
Q9NNX9,VCX3_HUMAN
P30491,1B53_HUMAN
Q8IXT1,NOXIN_HUMAN
Q8N5C8,TAB3_HUMAN
O15027,SC16A_HUMAN
O75177,CREST_HUMAN
P78363,ABCA4_HUMAN
Q5H9F3,BCORL_HUMAN
O94915,FRYL_HUMAN
Q08289,CACB2_HUMAN
Q8NDF8,PAPD5_HUMAN
P06727,APOA4_HUMAN
Q6IE37,OVOS1_HUMAN
Q12872,SFRS8_HUMAN
Q9ULJ8,NEB1_HUMAN
Q8N8D1,PDCD7_HUMAN
Q15054,DPOD3_HUMAN
Q504Q3,PAN2_HUMAN
Q3SYG4,PTHB1_HUMAN
Q92759,TF2H4_HUMAN
Q14005,IL16_HUMAN
Q9NRE1,MMP26_HUMAN
Q8N4C6,NIN_HUMAN
Q8NA23,WDR31_HUMAN
Q03001,BPA1_HUMAN
Q8NEU8,DP13B_HUMAN
O75635,SPB7_HUMAN
Q8IX01,SFR14_HUMAN
P23497,SP100_HUMAN
Q15942,ZYX_HUMAN
P30466,1B18_HUMAN
Q8NI35,INADL_HUMAN
P98194,AT2C1_HUMAN
Q8TBZ9,CG062_HUMAN
P54098,DPOG1_HUMAN
Q13751,LAMB3_HUMAN
O14964,HGS_HUMAN
Q68DL7,YR008_HUMAN
O60231,DHX16_HUMAN
Q9C0G0,ZN407_HUMAN
Q9BYX2,TBD2A_HUMAN
Q16288,NTRK3_HUMAN
P15151,PVR_HUMAN
A6NHY6,CI118_HUMAN
A6NCM1,IQCAL_HUMAN
P28328,PEX2_HUMAN
Q9UNH5,CC14A_HUMAN
Q9UNF1,MAGD2_HUMAN
Q63ZY3,KANK2_HUMAN
O95644,NFAC1_HUMAN
Q5VXH4,PRAM6_HUMAN
Q8IYU2,HACE1_HUMAN
Q02078,MEF2A_HUMAN
Q9UIF9,BAZ2A_HUMAN
Q99102,MUC4_HUMAN
P04844,RPN2_HUMAN
A4IF30,S35F4_HUMAN
Q8NEV4,MYO3A_HUMAN
O95819,M4K4_HUMAN
Q96KN7,RPGR1_HUMAN
Q9UPA5,BSN_HUMAN
Q96JA4,M4A14_HUMAN
Q3LI81,KR271_HUMAN
Q8WVB6,CTF18_HUMAN
Q32NC0,CR021_HUMAN
Q8N2C7,UNC80_HUMAN
P06314,KV404_HUMAN
A2VCL2,CC162_HUMAN
Q96EX3,WDR34_HUMAN
Q08379,GOGA2_HUMAN
O75663,TIPRL_HUMAN
Q9UBK2,PRGC1_HUMAN
Q8NEV8,EXPH5_HUMAN
Q8IWU2,LMTK2_HUMAN
O00443,P3C2A_HUMAN
Q6W4X9,MUC6_HUMAN
Q9Y5H0,PCDG3_HUMAN
Q9C0D5,TANC1_HUMAN
Q0P6D6,CCD15_HUMAN
Q9P2G1,AKIB1_HUMAN
Q8NF99,ZN397_HUMAN
Q8NEZ4,MLL3_HUMAN
Q6ZQQ2,YI021_HUMAN
Q68EM7,RHG17_HUMAN
Q8N0Z3,CCD52_HUMAN
Q12923,PTN13_HUMAN
Q96MK2,FA65C_HUMAN
Q2TAK8,MUM1_HUMAN
Q8IZU9,KIRR3_HUMAN
Q92988,DLX4_HUMAN
Q8TDF5,NETO1_HUMAN
Q9WJR5,POK3_HUMAN
Q9UHD9,UBQL2_HUMAN
Q96BR6,ZN669_HUMAN
Q9P2Z0,THA10_HUMAN
Q5T0Z8,CF132_HUMAN
Q99447,PCY2_HUMAN
Q9BRX5,PSF3_HUMAN
Q9HCS4,TF7L1_HUMAN
O75970,MPDZ_HUMAN
Q14576,ELAV3_HUMAN
Q8WXI7,MUC16_HUMAN
Q13464,ROCK1_HUMAN
P98177,FOXO4_HUMAN
Q96B70,LENG9_HUMAN
Q13395,TARB1_HUMAN
Q9UDY8,MALT1_HUMAN
P19474,RO52_HUMAN
Q8N2G8,GHDC_HUMAN
Q96KP6,TNIP3_HUMAN
Q9NZP6,CO002_HUMAN
P49326,FMO5_HUMAN
O75165,DJC13_HUMAN
P28908,TNR8_HUMAN
P30566,PUR8_HUMAN
P10314,1A32_HUMAN
O95900,TRUB2_HUMAN
P03915,NU5M_HUMAN
Q8IZF5,GP113_HUMAN
A8MYJ7,TTC34_HUMAN
Q92481,AP2B_HUMAN
Q9NP92,RT30_HUMAN
P14091,CATE_HUMAN
Q68DE3,K2018_HUMAN
Q5JWR5,DOP1_HUMAN
Q14204,DYHC1_HUMAN
Q96CP6,GRM1A_HUMAN
Q15051,IQCB1_HUMAN
Q9Y238,DLEC1_HUMAN
A5D8V7,CC151_HUMAN
Q9UHQ4,BAP29_HUMAN
Q9C0C2,TB182_HUMAN
P35410,MAS1L_HUMAN
Q08ER8,ZN543_HUMAN
Q5SXM2,SNPC4_HUMAN
O00507,USP9Y_HUMAN
O43361,ZN749_HUMAN
Q9UBL0,ARP21_HUMAN
Q9UKP4,ATS7_HUMAN
Q8NEM2,SHCBP_HUMAN
Q7RTR0,NALP9_HUMAN
Q9ULJ7,ANR50_HUMAN
Q9UKJ3,GPTC8_HUMAN
O43251,RBM9_HUMAN
Q9Y2W2,WBP11_HUMAN
O15018,PDZD2_HUMAN
Q14207,NPAT_HUMAN
Q96BT1,CC049_HUMAN
Q9BVJ6,UT14A_HUMAN
P06734,FCER2_HUMAN
Q14980,NUMA1_HUMAN
P17480,UBF1_HUMAN
Q6ZWH5,NEK10_HUMAN
P25205,MCM3_HUMAN
Q2V2M9,FHOD3_HUMAN
A1L4M7,CU034_HUMAN
Q9HBJ7,UBP29_HUMAN
Q16643,DREB_HUMAN
Q09472,EP300_HUMAN
Q4KMG0,CDON_HUMAN
P39059,COFA1_HUMAN
P11169,GTR3_HUMAN
Q8NDV3,SMC1B_HUMAN
Q8IZH2,XRN1_HUMAN
P27708,PYR1_HUMAN
Q00987,MDM2_HUMAN
Q9UII4,HERC5_HUMAN
Q6ZRS4,CC129_HUMAN
Q7Z6K4,NRARP_HUMAN
Q86WN1,FCSD1_HUMAN
O76080,ZFAN5_HUMAN
Q5JTV8,TOIP1_HUMAN
P05997,CO5A2_HUMAN
Q5RGS2,F75A2_HUMAN
Q969J2,ZKSC4_HUMAN
Q6S545,POTEH_HUMAN
Q92613,JADE3_HUMAN
Q7Z3E2,CJ118_HUMAN
Q9GZR7,DDX24_HUMAN
Q13439,GOGA4_HUMAN
Q8NHS2,AATC2_HUMAN
O60336,MABP1_HUMAN
Q9BRP7,FDXA1_HUMAN
Q9H2K8,TAOK3_HUMAN
Q7Z7B0,FLIP1_HUMAN
Q8N7R0,NANG2_HUMAN
O75128,COBL_HUMAN
O15354,GPR37_HUMAN
Q86XK3,CJ078_HUMAN
Q86YN6,PRGC2_HUMAN
P20226,TBP_HUMAN
Q9H4L4,SENP3_HUMAN
Q8IUH3,RBM45_HUMAN
P54253,ATX1_HUMAN
P78380,OLR1_HUMAN
A6NKT7,RGPD3_HUMAN
O60281,ZN292_HUMAN
Q92620,PRP16_HUMAN
Q96PK2,MACF4_HUMAN
Q71F56,MD13L_HUMAN
Q3YBM2,T176B_HUMAN
Q6ZU65,UBN2_HUMAN
P43626,KI2L1_HUMAN
P26378,ELAV4_HUMAN
Q86W24,NAL14_HUMAN
Q5MJ10,SPXN2_HUMAN
Q9H2D6,TARA_HUMAN
Q9UBV8,PEF1_HUMAN
Q8N1N4,K2C78_HUMAN
Q86WI3,NLRC5_HUMAN
Q5QGS0,K2022_HUMAN
Q8ND23,LR16B_HUMAN
Q4G163,FBX43_HUMAN
B2RU33,POTEC_HUMAN
Q9Y4G6,TLN2_HUMAN
O15085,ARHGB_HUMAN
Q3BBV1,NBPFK_HUMAN
Q9P2H5,UBP35_HUMAN
Q9BQS8,FYCO1_HUMAN
Q5VW22,AGAP6_HUMAN
Q96ND8,ZN583_HUMAN
O75140,DEPD5_HUMAN
Q9H777,RNZ1_HUMAN
Q9NX31,CT111_HUMAN
Q96NL6,SCLT1_HUMAN
Q9P1A6,DLGP2_HUMAN
Q9H160,ING2_HUMAN
O95267,GRP1_HUMAN
Q96GM5,SMRD1_HUMAN
Q2M3C6,CO027_HUMAN
Q6ZVT6,CC067_HUMAN
Q69YW0,CA222_HUMAN
Q8IYA2,C144C_HUMAN
Q6ZSZ5,ARHGI_HUMAN
Q14966,ZN638_HUMAN
Q92859,NEO1_HUMAN
Q9Y603,ETV7_HUMAN
Q05469,LIPS_HUMAN
O14578,CTRO_HUMAN
Q8NA42,ZN383_HUMAN
B1AL46,FA22E_HUMAN
A8MVX0,ARG33_HUMAN
P01854,IGHE_HUMAN
Q8TE67,ES8L3_HUMAN
Q5M9N0,CD158_HUMAN
Q8IW19,APLF_HUMAN
Q8TBY9,WDR66_HUMAN
Q8IZL2,MAML2_HUMAN
Q04323,UBXN1_HUMAN
Q96BR9,ZBT8A_HUMAN
Q86Y13,DZIP3_HUMAN
Q7Z4L5,TT21B_HUMAN
Q9UPS6,SET1B_HUMAN
Q8IZF2,GP116_HUMAN
Q2M1Z3,RHG31_HUMAN
Q9H320,VCX1_HUMAN
Q8IYI0,CT196_HUMAN
P05783,K1C18_HUMAN
A6NCI8,CB078_HUMAN
Q96CW1,AP2M1_HUMAN
Q9NR96,TLR9_HUMAN
Q96GE4,CCD45_HUMAN
Q8NDH2,YM018_HUMAN
Q9BR26,CT123_HUMAN
O95263,PDE8B_HUMAN
Q6ZN57,ZFP2_HUMAN
Q5D862,FILA2_HUMAN
Q5VST9,OBSCN_HUMAN
P0C7T8,CN176_HUMAN
Q9UPW0,FOXJ3_HUMAN
Q96BY6,DOC10_HUMAN
Q5H9L2,TCAL5_HUMAN
O75116,ROCK2_HUMAN
Q92835,SHIP1_HUMAN
Q4UJ75,A20A4_HUMAN
Q13573,SNW1_HUMAN
Q9P0G3,KLK14_HUMAN
Q92540,SMG7_HUMAN
Q8NCM8,DYHC2_HUMAN
Q02446,SP4_HUMAN
O75616,ERAL_HUMAN
Q8IZQ1,WDFY3_HUMAN
Q5TC82,RC3H1_HUMAN
Q5T0N1,TTC18_HUMAN
Q5VWK0,NBPF6_HUMAN
Q6T4R5,NHS_HUMAN
O15078,CE290_HUMAN
O95402,MED26_HUMAN
P82094,TMF1_HUMAN
A6NFA0,YI007_HUMAN
Q15075,EEA1_HUMAN
Q99741,CDC6_HUMAN
Q15032,R3HD1_HUMAN
O15516,CLOCK_HUMAN
Q8WYP5,ELYS_HUMAN
O95747,OXSR1_HUMAN
Q9C0F0,ASXL3_HUMAN
Q8N3K9,CMYA5_HUMAN
Q9BW19,KIFC1_HUMAN
Q9UBY5,LPAR3_HUMAN
Q8TF47,ZFP90_HUMAN
Q9UL59,ZN214_HUMAN
Q8TDB8,GTR14_HUMAN
Q3KR37,GRM1B_HUMAN
Q9Y3C5,RNF11_HUMAN
Q9BXR3,POK2_HUMAN
Q9H425,CA198_HUMAN
Q5TH69,BIG3_HUMAN
A6NGN4,PRA25_HUMAN
Q6ZVT0,TTL10_HUMAN
O14598,VCY1_HUMAN
Q9H6D7,HAUS4_HUMAN
Q8IWB4,F75A7_HUMAN
P30490,1B52_HUMAN
Q5T2Q4,CCYL2_HUMAN
Q6ZN28,MACC1_HUMAN
Q9HCK8,CHD8_HUMAN
Q5TYX0,PRAM5_HUMAN
P46821,MAP1B_HUMAN
O15090,ZN536_HUMAN
P35612,ADDB_HUMAN
Q5H9L4,TAF7L_HUMAN
Q8TCU4,ALMS1_HUMAN
Q9BTC0,DIDO1_HUMAN
O75431,MTX2_HUMAN
Q86W11,Z397O_HUMAN
Q8TF27,AGA11_HUMAN
P58005,SESN3_HUMAN
Q92817,EVPL_HUMAN
Q008S8,ECT2L_HUMAN
Q9UIF8,BAZ2B_HUMAN
P13611,CSPG2_HUMAN
Q6ZUB1,CI079_HUMAN
Q9C0D2,K1731_HUMAN
Q96KN3,PKNX2_HUMAN
Q7Z589,EMSY_HUMAN
Q6P2Q9,PRP8_HUMAN
Q8WWI1,LMO7_HUMAN
Q14739,LBR_HUMAN
Q86UQ0,ZN589_HUMAN
P78424,PO6F2_HUMAN
P55197,AF10_HUMAN
Q9UHV7,MED13_HUMAN
Q9NT68,TEN2_HUMAN
O15016,TRI66_HUMAN
Q96PN7,TREF1_HUMAN
A6NNL9,F18A5_HUMAN
Q9HCF4,ALO17_HUMAN
Q9BRR9,RHG09_HUMAN
Q6PI48,SYDM_HUMAN
P30455,1A36_HUMAN
Q96FZ7,CHMP6_HUMAN
Q86YV5,SG223_HUMAN
Q9Y4D8,K0614_HUMAN
A2RU30,K0748_HUMAN
Q9P206,K1522_HUMAN
Q5JTC6,F123B_HUMAN
Q5SXJ2,NBPFG_HUMAN
Q7Z4Q2,HEAT3_HUMAN
Q9HAW0,BRF2_HUMAN
Q8IVF5,TIAM2_HUMAN
O00165,HAX1_HUMAN
Q8WXS8,ATS14_HUMAN
Q96NH3,BROMI_HUMAN
Q96BH1,RNF25_HUMAN
Q6ZVW7,I17EL_HUMAN
Q96JI7,SPTCS_HUMAN
P11150,LIPC_HUMAN
Q68CZ6,HAUS3_HUMAN
Q96LD4,TRI47_HUMAN
Q9Y253,POLH_HUMAN
Q7RTP6,MICA3_HUMAN
Q5CZA5,ZN805_HUMAN
Q4AC94,C2CD3_HUMAN
P17097,ZNF7_HUMAN
Q9NX65,ZN434_HUMAN
Q92698,RAD54_HUMAN
P07306,ASGR1_HUMAN
P54296,MYOM2_HUMAN
A6NHI5,YA005_HUMAN
Q05084,ICA69_HUMAN
Q8TDX9,PK1L1_HUMAN
Q2KJ03,CF012_HUMAN
P30461,1B13_HUMAN
Q9H2Y7,ZF106_HUMAN
Q5SVZ6,ZMYM1_HUMAN
Q9C0C7,AMRA1_HUMAN
P35680,HNF1B_HUMAN
Q16620,NTRK2_HUMAN
Q96QE4,LR37B_HUMAN
Q9NQW1,SC31B_HUMAN
P15822,ZEP1_HUMAN
Q8TF68,ZN384_HUMAN
Q8NDX5,PHC3_HUMAN
Q96I25,SPF45_HUMAN
Q9Y5H4,PCDG1_HUMAN
Q9BR84,ZN559_HUMAN
Q969Y0,FA55C_HUMAN
Q96EF0,MTMR8_HUMAN
O95544,NADK_HUMAN
Q5SNX5,F27E2_HUMAN
Q92794,MYST3_HUMAN
Q8WZ64,ARAP2_HUMAN
A6NNL0,FA22B_HUMAN
Q15172,2A5A_HUMAN
Q8WTR7,ZN473_HUMAN
Q5SNT6,FA21B_HUMAN
O00213,APBB1_HUMAN
Q96L91,EP400_HUMAN
Q6ZR49,UK1AS_HUMAN
Q9Y4W2,LAS1L_HUMAN
Q9BQF6,SENP7_HUMAN
Q6VMQ6,MCAF1_HUMAN
Q9BV73,CP250_HUMAN
Q9Y3C6,PPIL1_HUMAN
Q9Y5G9,PCDG4_HUMAN
O60810,PRAM4_HUMAN
Q70EL1,UBP54_HUMAN
Q5VTL7,FNDC7_HUMAN
Q99767,APBA2_HUMAN
Q8ND71,GIMA8_HUMAN
Q86UK0,ABCAC_HUMAN
Q5VT52,RPRD2_HUMAN
O75170,SAPS2_HUMAN
Q6NUN7,CK063_HUMAN
Q8WUM0,NU133_HUMAN
Q9BUR5,APOO_HUMAN
Q9P0K7,RAI14_HUMAN
Q6ZMV7,LEKR1_HUMAN
Q13227,GPS2_HUMAN
Q9Y600,CSAD_HUMAN
Q9ULL4,PLXB3_HUMAN
Q7Z5N4,SDK1_HUMAN
O95971,BY55_HUMAN
P63133,POK6_HUMAN
Q6ZN06,ZN813_HUMAN
P30464,1B15_HUMAN
Q9H2M9,RBGPR_HUMAN
O15320,CTGE5_HUMAN
O94779,CNTN5_HUMAN
Q5VW38,GP107_HUMAN
Q9ULS5,TMCC3_HUMAN
A8MVW0,F1712_HUMAN
Q16656,NRF1_HUMAN
P13196,HEM1_HUMAN
Q9BZ95,NSD3_HUMAN
P12757,SKIL_HUMAN
Q9BX66,SRBS1_HUMAN
Q96NG5,ZN558_HUMAN
Q5VYM1,CI131_HUMAN
Q969V6,MKL1_HUMAN
P56962,STX17_HUMAN
Q9Y5V3,MAGD1_HUMAN
P78524,ST5_HUMAN
Q6I9Y2,THOC7_HUMAN
Q96P64,AGAP4_HUMAN
P17036,ZNF3_HUMAN
Q15648,MED1_HUMAN
Q01082,SPTB2_HUMAN
P05060,SCG1_HUMAN
Q96Q15,SMG1_HUMAN
Q9Y4F3,LKAP_HUMAN
Q9UK61,CC063_HUMAN
Q9H0E3,SP130_HUMAN
O15091,MRRP3_HUMAN
Q9Y228,T3JAM_HUMAN
Q7Z3D4,LYSM3_HUMAN
Q9Y5H1,PCDG2_HUMAN
Q9HAW4,CLSPN_HUMAN
Q641Q2,FA21A_HUMAN
P19113,DCHS_HUMAN
Q14766,LTBP1_HUMAN
Q9Y4F4,F179B_HUMAN
Q06413,MEF2C_HUMAN
Q9NQ90,ANO2_HUMAN
Q9BZ29,DOCK9_HUMAN
O75366,AVIL_HUMAN
Q96MY1,CT112_HUMAN
Q6ZRS2,SRCAP_HUMAN
Q6ZRI0,OTOGL_HUMAN
Q16610,ECM1_HUMAN
Q9H321,VCX3B_HUMAN
Q9HBL0,TENS1_HUMAN
Q9Y4K1,AIM1_HUMAN
Q9ULV3,CIZ1_HUMAN
Q8WUX9,CHMP7_HUMAN
Q9UK10,ZN225_HUMAN
Q9P2J8,ZN624_HUMAN
Q96RN1,S26A8_HUMAN
Q12929,EPS8_HUMAN
Q96CB8,INT12_HUMAN
Q86XG9,NBPF5_HUMAN
Q8N3A8,PARP8_HUMAN
O00400,ACATN_HUMAN
Q99062,CSF3R_HUMAN
Q5VTE6,ANGE2_HUMAN
Q6XPR3,RPTN_HUMAN
Q9UK12,ZN222_HUMAN
Q8N998,CCD89_HUMAN
Q9NUA8,ZBT40_HUMAN
P51530,DNA2L_HUMAN
A6NC98,CC88B_HUMAN
Q8TBY8,PMFBP_HUMAN
Q9Y2V0,CO041_HUMAN
P30498,1B78_HUMAN
P51816,AFF2_HUMAN
P43119,PI2R_HUMAN
Q12830,BPTF_HUMAN
Q8NE62,CHDH_HUMAN
Q13952,NFYC_HUMAN
O75074,LRP3_HUMAN
Q6DJT9,PLAG1_HUMAN
A6NJZ7,RIM3C_HUMAN
Q14667,K0100_HUMAN
Q8TEY7,UBP33_HUMAN
P38398,BRCA1_HUMAN
Q9NPF7,IL23A_HUMAN
Q9UKI9,PO2F3_HUMAN
P00519,ABL1_HUMAN
Q9HBM0,VEZA_HUMAN
Q8NDH6,ICA1L_HUMAN
Q76L83,ASXL2_HUMAN
Q96LC7,SIG10_HUMAN
P62502,LCN6_HUMAN
O75459,GAGB1_HUMAN
Q7Z7G1,CLNK_HUMAN
Q86VE3,SATL1_HUMAN
Q8NBR6,FA63B_HUMAN
Q9Y2H2,SAC2_HUMAN
Q5TYW2,A20A1_HUMAN
Q5TCS8,AKD2_HUMAN
Q8NEY8,PPHLN_HUMAN
Q8TEM1,PO210_HUMAN
Q02952,AKA12_HUMAN
Q8IYW4,ENTD1_HUMAN
Q9NZ56,FMN2_HUMAN
Q8IY42,CD019_HUMAN
Q16849,PTPRN_HUMAN
Q5SRE5,NU188_HUMAN
Q8WWW0,RASF5_HUMAN
Q8N8E3,CCD46_HUMAN
Q9H7N4,SFR19_HUMAN
Q15147,PLCB4_HUMAN
Q8N3D4,EH1L1_HUMAN
Q5H9R4,ARMX4_HUMAN
Q49AJ0,F135B_HUMAN
Q06190,P2R3A_HUMAN
Q96Q42,ALS2_HUMAN
A5YKK6,CNOT1_HUMAN
Q5T7B8,KIF24_HUMAN
Q9ULC0,MUCEN_HUMAN
Q01484,ANK2_HUMAN
Q1X8D7,LRC36_HUMAN
Q4ADV7,RIC1_HUMAN
Q9NPA5,ZF64A_HUMAN
Q12852,M3K12_HUMAN
Q86T75,NBPFB_HUMAN
Q92854,SEM4D_HUMAN
P15144,AMPN_HUMAN
Q6ZU64,CC108_HUMAN
P12883,MYH7_HUMAN
Q9BTX1,NDC1_HUMAN
Q5CZ79,AN20B_HUMAN
Q96NI6,LRFN5_HUMAN
Q8N1E2,LYG1_HUMAN
O75445,USH2A_HUMAN
Q9NRJ4,TULP4_HUMAN
Q96AC6,KIFC2_HUMAN
Q9P2D7,DYH1_HUMAN
Q7Z4W1,DCXR_HUMAN
O15218,GP182_HUMAN
P54277,PMS1_HUMAN
Q96I99,SUCB2_HUMAN
Q5HYA8,MKS3_HUMAN
O15127,SCAM2_HUMAN
Q9HCM3,K1549_HUMAN
Q9BX69,CARD6_HUMAN
Q86WQ0,NR2CA_HUMAN
Q5VWM5,PRAM9_HUMAN
P17020,ZNF16_HUMAN
Q9UJW7,ZN229_HUMAN
A0AVK6,E2F8_HUMAN
A6NH13,CJ103_HUMAN
O60522,TDRD6_HUMAN
Q9UIM3,FKBPL_HUMAN
Q6ZU69,CI14B_HUMAN
Q9Y2L6,FRM4B_HUMAN
Q9P0J7,KCMF1_HUMAN
Q96JN0,LCOR_HUMAN
Q9BYP7,WNK3_HUMAN
Q96RN5,MED15_HUMAN
O75157,T22D2_HUMAN
Q6PRD1,GP179_HUMAN
Q5VUR7,A20A3_HUMAN
Q9NTW7,ZF64B_HUMAN
Q6PI97,CK088_HUMAN
O95486,SC24A_HUMAN
Q96J84,KIRR1_HUMAN
O75106,AOC2_HUMAN
Q9UPZ3,HPS5_HUMAN
Q15013,MD2BP_HUMAN
Q86VH2,KIF27_HUMAN
P08195,4F2_HUMAN
Q8IZD2,MLL5_HUMAN
Q9UIH9,KLF15_HUMAN
Q13356,PPIL2_HUMAN
Q8HWS3,RFX6_HUMAN
P04279,SEMG1_HUMAN
Q07837,SLC31_HUMAN
O15164,TIF1A_HUMAN
Q93008,USP9X_HUMAN
O00291,HIP1_HUMAN
P18462,1A25_HUMAN
Q9NSC2,SALL1_HUMAN
Q01860,PO5F1_HUMAN
Q9Y616,IRAK3_HUMAN
O75962,TRIO_HUMAN
Q8IZJ1,UNC5B_HUMAN
Q96FL9,GLT14_HUMAN
Q15413,RYR3_HUMAN
Q96TC7,RMD3_HUMAN
O14974,MYPT1_HUMAN
Q9UI26,IPO11_HUMAN
Q5SYE7,NHSL1_HUMAN
Q99933,BAG1_HUMAN
O94916,NFAT5_HUMAN
A6NKB5,PCX2_HUMAN
Q9BZF1,OSBL8_HUMAN
O95347,SMC2_HUMAN
Q969Q1,TRI63_HUMAN
Q3T8J9,GON4L_HUMAN
Q9UGN4,CLM8_HUMAN
Q8TD10,MIPO1_HUMAN
Q9Y2I6,NINL_HUMAN
Q9H0K1,SIK2_HUMAN
Q96PB7,NOE3_HUMAN
Q99666,RGPD5_HUMAN
Q13349,ITAD_HUMAN
P31629,ZEP2_HUMAN
Q7Z6G8,ANS1B_HUMAN
P35222,CTNB1_HUMAN
Q16281,CNGA3_HUMAN
Q92538,GBF1_HUMAN
Q8N7Z5,ANR31_HUMAN
Q9NQ75,CASS4_HUMAN
Q9HCL3,ZFP14_HUMAN
Q9H009,NACA2_HUMAN
Q96EK2,PF21B_HUMAN
Q9BSV6,SEN34_HUMAN
Q9H0D2,ZN541_HUMAN
O60229,KALRN_HUMAN
Q96GG9,DCNL1_HUMAN
Q8NHK3,KI2LB_HUMAN
Q8IZF0,NALCN_HUMAN
Q9UC07,ZNF69_HUMAN
Q99541,PLIN2_HUMAN
Q9BYG3,MK67I_HUMAN
O15020,SPTN2_HUMAN
P49683,PRLHR_HUMAN
Q96QT6,PHF12_HUMAN
Q8NAP8,ZBT8B_HUMAN
Q8IVF2,AHNK2_HUMAN
Q17RD7,SYT16_HUMAN
Q14789,GOGB1_HUMAN
O00189,AP4M1_HUMAN
Q12789,TF3C1_HUMAN
Q9P2P6,STAR9_HUMAN
Q9Y620,RA54B_HUMAN
Q9ULL0,K1210_HUMAN
Q96GS6,F18A1_HUMAN
Q8NFD5,ARI1B_HUMAN
Q6UWM7,LCTL_HUMAN
Q5THJ4,VP13D_HUMAN
P01876,IGHA1_HUMAN
Q5VSJ3,FA23B_HUMAN
P35579,MYH9_HUMAN
P0CB47,UBFL1_HUMAN
Q4G0X9,CCD40_HUMAN
Q9Y6F1,PARP3_HUMAN
Q6DHV7,ADAL_HUMAN
Q92614,MY18A_HUMAN
Q9UGL1,KDM5B_HUMAN
Q6DT37,MRCKG_HUMAN
Q96QE3,ATAD5_HUMAN
Q8IX12,CCAR1_HUMAN
P15927,RFA2_HUMAN
Q9NY74,ETAA1_HUMAN
Q14678,KANK1_HUMAN
Q9NU22,MDN1_HUMAN
Q9NYQ8,FAT2_HUMAN
Q8TB22,SPT20_HUMAN
Q02383,SEMG2_HUMAN
Q8WZ42,TITIN_HUMAN
Q14686,NCOA6_HUMAN
Q96N77,ZN641_HUMAN

(14 out of 2193 : 0%) Proteins with I or L at Phosphorylated ST/Q +2 or +3 AND D or E at Phosphorylated ST/Q +2 or +3 within an SCD
Q9UKV3,ACINU_HUMAN
Q14683,SMC1A_HUMAN
Q15013,MD2BP_HUMAN
Q14980,NUMA1_HUMAN
Q12888,TP53B_HUMAN
Q15326,ZMY11_HUMAN
O43310,CTIF_HUMAN
Q9Y2X9,ZN281_HUMAN
P46937,YAP1_HUMAN
Q96Q89,KI20B_HUMAN
O75459,GAGB1_HUMAN
Q9HAW4,CLSPN_HUMAN
Q9C0C2,TB182_HUMAN
O96017,CHK2_HUMAN

(105 out of 2193 : 4%) Proteins with I or L at Phosphorylated ST/Q +3 OR D or E at Phosphorylated ST/Q +2 or +3 within an SCD
Q9BXW9,FACD2_HUMAN
Q5VTR2,BRE1A_HUMAN
Q12872,SFRS8_HUMAN
Q8IW19,APLF_HUMAN
Q9HBL0,TENS1_HUMAN
Q9NQV6,PRD10_HUMAN
Q6KC79,NIPBL_HUMAN
Q9UKV3,ACINU_HUMAN
P12270,TPR_HUMAN
Q92878,RAD50_HUMAN
Q15678,PTN14_HUMAN
Q14683,SMC1A_HUMAN
Q9UPZ3,HPS5_HUMAN
Q15013,MD2BP_HUMAN
Q14676,MDC1_HUMAN
P08195,4F2_HUMAN
Q9UQE7,SMC3_HUMAN
P16220,CREB1_HUMAN
Q8NFU5,IPMK_HUMAN
Q14207,NPAT_HUMAN
Q15572,TAF1C_HUMAN
Q7Z2W4,ZCCHV_HUMAN
Q9BVJ6,UT14A_HUMAN
Q12888,TP53B_HUMAN
Q14980,NUMA1_HUMAN
P25205,MCM3_HUMAN
Q16643,DREB_HUMAN
Q9Y616,IRAK3_HUMAN
P32519,ELF1_HUMAN
Q96TC7,RMD3_HUMAN
Q12830,BPTF_HUMAN
Q14141,SEPT6_HUMAN
Q92887,MRP2_HUMAN
Q5VV41,ARHGG_HUMAN
Q96T60,PNKP_HUMAN
O43296,ZN264_HUMAN
P38398,BRCA1_HUMAN
Q9UNF1,MAGD2_HUMAN
Q63ZY3,KANK2_HUMAN
Q6PL18,ATAD2_HUMAN
Q86W50,MET10_HUMAN
Q92794,MYST3_HUMAN
P00519,ABL1_HUMAN
O15078,CE290_HUMAN
P46937,YAP1_HUMAN
Q9Y2X9,ZN281_HUMAN
Q14157,UBP2L_HUMAN
O75459,GAGB1_HUMAN
Q5SNT6,FA21B_HUMAN
O95747,OXSR1_HUMAN
O14757,CHK1_HUMAN
P32745,SSR3_HUMAN
Q9UPA5,BSN_HUMAN
Q9BSV6,SEN34_HUMAN
Q6ZR49,UK1AS_HUMAN
O96017,CHK2_HUMAN
Q9ULR0,ISY1_HUMAN
O43933,PEX1_HUMAN
Q5SW79,CE170_HUMAN
Q9H7N4,SFR19_HUMAN
Q96RL1,UIMC1_HUMAN
Q92793,CBP_HUMAN
Q99767,APBA2_HUMAN
Q8TD55,PKHO2_HUMAN
O95239,KIF4A_HUMAN
Q9NRR5,UBQL4_HUMAN
Q7Z6Z7,HUWE1_HUMAN
Q9Y248,PSF2_HUMAN
Q9UQ84,EXO1_HUMAN
Q8NF99,ZN397_HUMAN
O00339,MATN2_HUMAN
O14497,ARI1A_HUMAN
Q13315,ATM_HUMAN
Q9H2D6,TARA_HUMAN
Q96K21,ZFY19_HUMAN
Q9BUN1,CA056_HUMAN
Q8IYH5,ZZZ3_HUMAN
Q15398,DLGP5_HUMAN
Q6ZSR9,YJ005_HUMAN
Q9UH99,SUN2_HUMAN
Q969E4,TCAL3_HUMAN
O95251,MYST2_HUMAN
Q8N7K9,CS064_HUMAN
Q9H6Z4,RANB3_HUMAN
Q9Y4E1,FA21C_HUMAN
Q0VDD7,CS057_HUMAN
O60271,JIP4_HUMAN
Q9Y6J9,TAF6L_HUMAN
P55197,AF10_HUMAN
Q15326,ZMY11_HUMAN
Q9ULH0,KDIS_HUMAN
O43310,CTIF_HUMAN
Q15776,ZN192_HUMAN
Q96Q89,KI20B_HUMAN
Q01082,SPTB2_HUMAN
Q9UKD1,GMEB2_HUMAN
Q96Q15,SMG1_HUMAN
P05060,SCG1_HUMAN
P15927,RFA2_HUMAN
Q9HAW4,CLSPN_HUMAN
Q96CP6,GRM1A_HUMAN
Q641Q2,FA21A_HUMAN
Q8NDF8,PAPD5_HUMAN
Q92900,RENT1_HUMAN
Q9C0C2,TB182_HUMAN

(117 out of 2193 : 5%) Proteins with I or L at Phosphorylated ST/Q +2 or +3 OR D or E at Phosphorylated ST/Q +2 or +3 within an SCD
Q9BXW9,FACD2_HUMAN
Q5VTR2,BRE1A_HUMAN
Q12872,SFRS8_HUMAN
Q5VWN6,CJ018_HUMAN
Q8IW19,APLF_HUMAN
Q9HBL0,TENS1_HUMAN
Q9NQV6,PRD10_HUMAN
Q6KC79,NIPBL_HUMAN
Q8WYB5,MYST4_HUMAN
Q9UKV3,ACINU_HUMAN
P12270,TPR_HUMAN
Q8TAQ5,ZN420_HUMAN
Q92878,RAD50_HUMAN
Q15678,PTN14_HUMAN
Q14683,SMC1A_HUMAN
Q9UPZ3,HPS5_HUMAN
Q15013,MD2BP_HUMAN
Q14676,MDC1_HUMAN
P08195,4F2_HUMAN
Q9UQE7,SMC3_HUMAN
Q9HCM2,PLXA4_HUMAN
P16220,CREB1_HUMAN
Q8NFU5,IPMK_HUMAN
Q14207,NPAT_HUMAN
Q8ND56,LS14A_HUMAN
Q15572,TAF1C_HUMAN
Q7Z2W4,ZCCHV_HUMAN
Q9BVJ6,UT14A_HUMAN
Q12888,TP53B_HUMAN
Q14980,NUMA1_HUMAN
P25205,MCM3_HUMAN
Q16643,DREB_HUMAN
Q9Y616,IRAK3_HUMAN
P32519,ELF1_HUMAN
Q96TC7,RMD3_HUMAN
Q12830,BPTF_HUMAN
Q14141,SEPT6_HUMAN
Q92887,MRP2_HUMAN
Q5VV41,ARHGG_HUMAN
Q96T60,PNKP_HUMAN
O43296,ZN264_HUMAN
P38398,BRCA1_HUMAN
Q9UNF1,MAGD2_HUMAN
Q63ZY3,KANK2_HUMAN
Q6PL18,ATAD2_HUMAN
Q86W50,MET10_HUMAN
Q92794,MYST3_HUMAN
P00519,ABL1_HUMAN
O15078,CE290_HUMAN
P46937,YAP1_HUMAN
Q9Y2X9,ZN281_HUMAN
Q14157,UBP2L_HUMAN
O75459,GAGB1_HUMAN
Q5SNT6,FA21B_HUMAN
Q8WYP5,ELYS_HUMAN
O95747,OXSR1_HUMAN
O14757,CHK1_HUMAN
P32745,SSR3_HUMAN
Q9UPA5,BSN_HUMAN
Q9BSV6,SEN34_HUMAN
Q6ZR49,UK1AS_HUMAN
O96017,CHK2_HUMAN
Q9Y2K3,MYH15_HUMAN
Q9ULR0,ISY1_HUMAN
O43933,PEX1_HUMAN
Q5SW79,CE170_HUMAN
Q9H7N4,SFR19_HUMAN
Q96RL1,UIMC1_HUMAN
Q92793,CBP_HUMAN
Q99767,APBA2_HUMAN
Q8TD55,PKHO2_HUMAN
O95239,KIF4A_HUMAN
Q9NRR5,UBQL4_HUMAN
Q7Z6Z7,HUWE1_HUMAN
Q9Y248,PSF2_HUMAN
Q9UQ84,EXO1_HUMAN
Q8N8S7,ENAH_HUMAN
Q8NF99,ZN397_HUMAN
O00339,MATN2_HUMAN
Q12789,TF3C1_HUMAN
O14497,ARI1A_HUMAN
P35612,ADDB_HUMAN
Q13315,ATM_HUMAN
Q9H2D6,TARA_HUMAN
Q96K21,ZFY19_HUMAN
Q9BUN1,CA056_HUMAN
Q8IYH5,ZZZ3_HUMAN
Q15398,DLGP5_HUMAN
Q6ZSR9,YJ005_HUMAN
Q9UH99,SUN2_HUMAN
Q969E4,TCAL3_HUMAN
O95251,MYST2_HUMAN
Q8N7K9,CS064_HUMAN
Q9H6Z4,RANB3_HUMAN
Q8WWI1,LMO7_HUMAN
Q9Y4E1,FA21C_HUMAN
Q0VDD7,CS057_HUMAN
O60271,JIP4_HUMAN
Q9Y6J9,TAF6L_HUMAN
P55197,AF10_HUMAN
Q15326,ZMY11_HUMAN
Q9ULH0,KDIS_HUMAN
O43310,CTIF_HUMAN
Q15776,ZN192_HUMAN
Q96Q89,KI20B_HUMAN
Q01082,SPTB2_HUMAN
Q9UKD1,GMEB2_HUMAN
Q96Q15,SMG1_HUMAN
P05060,SCG1_HUMAN
P15927,RFA2_HUMAN
Q9HAW4,CLSPN_HUMAN
Q96CP6,GRM1A_HUMAN
Q641Q2,FA21A_HUMAN
P30530,UFO_HUMAN
Q8NDF8,PAPD5_HUMAN
Q92900,RENT1_HUMAN
Q9C0C2,TB182_HUMAN
